# Supplementary material for: Bacterial Survival under Extreme UV Radiation: A Comparative Proteomics Study of Rhodobacter sp., Isolated from High Altitude Wetlands in Chile
Source: Front Microbiol. 2017 Jun 26;8:1173. doi: 10.3389/fmicb.2017.01173 (PMC5483449; doi:10.3389/fmicb.2017.01173)
Supplement: Supplementary file 1 [file Table_1.XLSX]

## Sheet: Full Sun
Table S1. Validated identified proteins from field experiments
VALIDATED IDENTIFIED PROTEINS FROM FULL SUN CONDITION
Peak Name	Function	t-value	p-value	Mean 1	Mean 2	Median 1	Median 2	Sigma 1	Sigma 2	Delta	Fold change (Full Sun)	Log (Fold Change)
RH2_00090	Succinyl-CoA:coenzyme A transferase	-1.01212	0.36873	15650.3	262294	7306.08	22528.8	17977	421701	-246644	16.7597	1.22427
RH1_00021	hypothetical protein	-0.999242	0.37423	291191	2.40478e+06	260469	304933	58556.6	3.66315e+06	-2.11359e+06	8.25843	0.916898
RH3_00187	Nitrate/nitrite sensor protein NarX	-1.085	0.33894	12451.9	89515.5	14944.7	37492.8	7379.24	122799	-77063.6	7.18889	0.856662
RH1_02592	Peptide methionine sulfoxide reductase MsrA	-1.73919	0.15699	38197.1	214576	37765.5	182804	7311.08	175502	-176379	5.6176	0.749551
RH1_02008	hypothetical protein	-3.50123	0.02487	18479.4	100533	11676.9	107706	18710.6	36022.3	-82053.8	5.44029	0.735622
RH3_00127	2,3-diketo-L-gulonate-binding periplasmic pro	-1.69643	0.16504	119430	594017	102375	605588	33580.1	483389	-474588	4.97379	0.696687
RH1_00690	Glycosyl transferase family 2	-1.18799	0.30055	9502.36	47191.7	11678.3	20708.6	7978.13	54367.5	-37689.4	4.96632	0.696035
RH1_03377	LOG family protein ORF6 in fasciation locus	-4.68753	0.00939	11442.7	50917.2	10392.2	48590.8	9783.44	10818.1	-39474.4	4.44974	0.648334
RH1_01699	hypothetical protein	-2.59353	0.06046	30767	114692	29239.3	83058.9	6393.27	55682.2	-83924.9	3.72776	0.571448
RH1_00747	Acyl-CoA dehydrogenase	-0.736712	0.50217	141168	484743	165586	30653.4	65611.8	805095	-343575	3.43381	0.535776
RH1_03408	phosphoribosyl-AMP cyclohydrolase	-1.13783	0.31872	25523.2	80540.1	22060.4	38039.5	12135.8	82865.3	-55016.9	3.15557	0.499077
RH1_02678	Phosphoribosylamine--glycine ligase	-0.829139	0.45364	149661	465748	195843	116745	84308.8	654893	-316087	3.11201	0.493042
RH1_01471	6-phosphogluconate dehydrogenase, NAD(+)-depe	-3.55894	0.02361	1.62622e+06	5.01179e+06	1.67761e+06	5.70407e+06	541762	1.55606e+06	-3.38557e+06	3.08186	0.488813
RH1_00353	Glycogen synthase 1	-1.41962	0.22873	64054.1	186032	46537.1	233811	40747.3	143136	-121978	2.90429	0.46304
RH1_02181	Ribosomal large subunit pseudouridine synthas	-2.18472	0.09425	59304.9	170286	60513.2	168733	4378.87	87877.4	-110981	2.87137	0.458089
RH1_01657	Chorismate synthase	-3.18759	0.03329	10528.7	29346.2	14123.6	27800.2	8661.04	5434.59	-18817.5	2.78725	0.445176
RH1_00479	RDD family protein	-2.6634	0.05619	20939.4	56619.1	16624.7	58153.9	22201.1	6745.19	-35679.8	2.70396	0.432
RH1_01601	Acryloyl-CoA reductase (NADH)	-2.08524	0.1054	33786.8	84700.1	24489.1	83318.5	22168.7	36013.6	-50913.2	2.5069	0.399136
RH1_01009	5,10-methylenetetrahydrofolate reductase	-4.96093	0.0077	142216	349666	149826	322828	37020.9	62252.7	-207450	2.4587	0.390706
RH1_00801	4-hydroxy-3-methylbut-2-en-1-yl diphosphate s	-1.41841	0.22906	302952	734421	337243	504624	72039.1	521926	-431469	2.42422	0.384571
RH1_03014	Oligoendopeptidase F, plasmid	-2.25069	0.08758	1.91207e+06	4.53123e+06	1.71491e+06	4.26073e+06	911628	1.79767e+06	-2.61916e+06	2.3698	0.374713
RH1_00942	Putative hydroxypyruvate reductase	-0.949232	0.39625	78523.4	183466	82648.4	80491.1	29484.6	189204	-104943	2.33645	0.368556
RH1_00081	5'-nucleotidase	-1.97112	0.12002	32620.7	75930.4	30848.2	75040.1	29154.2	24461.3	-43309.7	2.32767	0.366922
RH1_02722	putative deoxyribonuclease YcfH	-1.02731	0.36234	63305.1	147053	65617.4	72959.4	5558.62	141091	-83748.3	2.32293	0.366037
RH1_03378	LysM domain/BON superfamily protein	-19.6774	3.9341e-05	26259.8	60394.1	27523.9	59556.6	2321.61	1907.26	-34134.2	2.29986	0.361702
RH3_00068	Deoxyribose-phosphate aldolase	-1.69664	0.165	14756.3	33867	14206.1	35173.9	2627.66	19331.8	-19110.7	2.29509	0.3608
RH1_00581	Cytosine deaminase	-0.81724	0.45967	217814	498110	194502	186101	93138.2	586710	-280296	2.28686	0.35924
RH1_00997	NAD/NADP-dependent betaine aldehyde dehydroge	-1.21168	0.29232	16423.9	37042.7	17477.3	26977.6	14582.1	25613.8	-20618.8	2.25541	0.353225
RH3_00177	maltose ABC transporter periplasmic protein	-1.18046	0.30322	268733	587680	270553	342128	16614.4	467687	-318947	2.18686	0.33982
RH1_00008	Bifunctional enzyme IspD/IspF	-2.52751	0.06484	35849.6	78013.9	52403.2	77816.2	28878.9	943.004	-42164.3	2.17614	0.337687
RH1_01705	preprotein translocase subunit SecA	-3.16069	0.03416	528801	1.14004e+06	471488	1.29909e+06	125949	310378	-611241	2.1559	0.333629
RH1_00797	Penicillin-binding protein 1A	-0.54134	0.61701	21818	45926	14903.5	3131.56	16594.7	75328.8	-24108	2.10496	0.323243
RH1_03332	hypothetical protein	-1.91824	0.12753	40379.5	84795.4	45783.7	72277.6	9672.43	38921	-44415.9	2.09996	0.322211
RH1_01780	ATP-dependent protease ATPase subunit HslU	-3.46569	0.02568	96547.7	202152	108937	216440	28523.1	44406.6	-105604	2.0938	0.320936
RH1_01791	hypothetical protein	-1.52062	0.20299	39048.9	80822	44747.8	56015.9	15886.9	44850.7	-41773.1	2.06976	0.315921
RH1_01829	Inosose dehydratase	-1.24613	0.28071	146729	302431	32229.4	297808	210644	49651.2	-155703	2.06116	0.314112
RH2_00137	hypothetical protein	-1.2621	0.27549	112074	230666	116126	233807	22151	161236	-118592	2.05816	0.313479
RH1_00714	Gluconate 5-dehydrogenase	-1.67519	0.16921	6.15408e+06	1.24591e+07	3.88544e+06	1.08799e+07	5.79593e+06	2.98415e+06	-6.30505e+06	2.02453	0.306324
RH1_00945	hypothetical protein	-3.1947	0.03307	29844.9	58784.6	28617.2	55930.8	2158.76	15540.8	-28939.7	1.96967	0.294393
RH2_00223	NADPH-dependent curcumin reductase	-1.15435	0.31263	42417.4	83458.4	41843.5	65820.1	3930.66	61454.4	-41041	1.96755	0.293926
RH1_00434	2,3,4,5-tetrahydropyridine-2,6-dicarboxylate	-2.44079	0.07115	28778.1	54937.3	32318.4	47248.8	10011.2	15632.4	-26159.2	1.909	0.280805
RH1_02232	Putative acid--amine ligase YgiC	-1.74687	0.15558	20911.6	39724.7	25155.9	37642.2	17676.6	5957.38	-18813.1	1.89965	0.278673
RH1_02605	molybdopterin biosynthesis protein MoeB	-0.882367	0.42741	258040	489645	298717	275983	98353.4	443865	-231605	1.89756	0.278195
RH1_01939	Dual-specificity RNA methyltransferase RlmN	-5.23382	0.00637	737752	1.39525e+06	709978	1.4974e+06	117426	183183	-657498	1.89122	0.276741
RH1_02038	Toluene tolerance, Ttg2	-1.59194	0.18661	142028	262038	169904	223173	48688.4	121156	-120010	1.84497	0.26599
RH1_00554	Urease accessory protein UreE 1	-1.44131	0.22294	110339	199419	62139.5	179704	99017.4	40683.2	-89080.2	1.80733	0.257038
RH1_00737	NADH-quinone oxidoreductase subunit D	-3.01664	0.03929	305554	551768	368392	593581	119333	75791.7	-246214	1.80579	0.256668
RH1_01044	Histidinol-phosphatase	-3.50208	0.02485	36670.5	66165.7	43072.1	67173.1	14340	2676.65	-29495.2	1.80433	0.256316
RH2_00438	Glutathione-binding protein GsiB precursor	-0.922544	0.40845	24810.6	43996	29667.5	29399.8	21755.2	28708.2	-19185.4	1.77328	0.248776
RH1_00400	3-oxoacyl-[acyl-carrier-protein] synthase 3	-1.39243	0.23621	149286	263831	161736	302731	25825.3	140123	-114545	1.76729	0.247307
RH1_02039	Penicillin-binding protein 2D	-1.27828	0.27029	31137.6	54675.5	25556.6	43045	15861.4	27669.7	-23537.9	1.75593	0.244508
RH1_02657	hypothetical protein	-2.70482	0.05382	19574.1	34352.9	16071.3	33170.5	9087.81	2640.67	-14778.8	1.75502	0.244281
RH1_02573	Lysine--tRNA ligase	-5.38527	0.00575	904643	1.58159e+06	841995	1.65845e+06	131616	173439	-676947	1.7483	0.242617
RH3_00155	PAP2 superfamily protein	-0.804264	0.46632	12494.8	21805.5	8992.65	15840.4	6892.44	18829.5	-9310.67	1.74516	0.241836
RH2_00390	Tripartite tricarboxylate transporter family	-2.74684	0.05154	23125.6	40246.5	23025.6	38553.2	7587.19	7679.99	-17120.8	1.74034	0.240634
RH1_01118	Enoyl-[acyl-carrier-protein] reductase [NADH]	-1.74166	0.15653	317952	552775	376301	463985	173520	156288	-234822	1.73855	0.240186
RH4_00384	H-NS histone family protein	-1.98801	0.11772	645182	1.11564e+06	482618	1.00466e+06	289609	290062	-470462	1.72919	0.237843
RH1_01294	META domain protein	-0.627862	0.56416	275997	477161	290362	227953	31294.4	554058	-201164	1.72886	0.237761
RH1_01093	Uracil phosphoribosyltransferase	-2.55334	0.06308	393796	679762	301086	631715	164065	103501	-285966	1.72618	0.237085
RH2_00221	Homocysteine S-methyltransferase	-3.10807	0.03594	25240	43302.3	24578	45316.4	4069.48	9206.41	-18062.4	1.71563	0.234423
RH1_01424	GcrA cell cycle regulator	-1.49164	0.21007	179428	307801	173015	277471	15125.5	148295	-128374	1.71546	0.234381
RH1_02034	Endoribonuclease L-PSP	-2.52704	0.06487	83486.2	143074	84033.7	155473	6853.76	40262.7	-59587.8	1.71374	0.233946
RH5_00101	dTDP-4-dehydrorhamnose 3,5-epimerase	-1.09776	0.33395	147842	252973	148939	177397	30714.5	163007	-105131	1.7111	0.233275
RH1_01356	Phosphoglucosamine mutase	-1.25632	0.27737	18134.8	30817.9	14012.2	29981.7	10399.2	14057.5	-12683.2	1.69938	0.230292
RH1_02318	Diaminopimelate decarboxylase	-16.2316	8.4293e-05	27983.4	47119	28350.2	47202.3	1555.22	1323.16	-19135.6	1.68382	0.226296
RH1_02653	High-affinity branched-chain amino acid trans	-2.40301	0.07411	118379	199185	127171	180380	36271.3	45571.6	-80806.5	1.68261	0.225983
RH2_00427	50S ribosomal protein L27	-1.92753	0.12617	2.54252e+06	4.24738e+06	2.66314e+06	4.27284e+06	1.46382e+06	451841	-1.70486e+06	1.67054	0.222857
RH1_01072	L-threonine dehydratase catabolic TdcB	-0.804283	0.46631	195716	325787	197117	199634	12772.3	279822	-130071	1.66459	0.221308
RH2_00413	Thermostable carboxypeptidase 1	-0.487103	0.65167	1.57111e+06	2.61468e+06	159254	1.92305e+06	2.44822e+06	2.78851e+06	-1.04357e+06	1.66422	0.221211
RH1_03218	NADH dehydrogenase	-1.46718	0.21623	95378.5	158327	129007	163275	73656	9856.92	-62948.4	1.65998	0.220104
RH1_03245	putative oxidoreductase	-1.15565	0.31215	32691.3	53973.1	31512.8	41948.9	4578.52	31566.1	-21281.8	1.65099	0.217745
RH1_00666	hypothetical protein	-0.791111	0.47314	180685	296861	189924	189291	25487.1	253076	-116177	1.64298	0.215632
RH1_02117	Sensor histidine kinase YycG	-6.02282	0.00383	1.92121e+06	3.15057e+06	1.86459e+06	3.05863e+06	215100	280577	-1.22936e+06	1.63989	0.214814
RH1_02024	Nicotinamide-nucleotide amidohydrolase PncC	-0.982526	0.38147	12691.6	20804	13446.8	22079.1	1768.29	14191.3	-8112.43	1.6392	0.214632
RH1_00385	Iron uptake protein A1 precursor	-2.74664	0.05155	220008	359490	258918	344675	84090.6	25795.9	-139482	1.63399	0.213248
RH1_02520	hypothetical protein	-1.91813	0.12755	25667.9	41904.7	30749.5	38070.8	10185.2	10546.3	-16236.8	1.63257	0.212873
RH5_00110	hypothetical protein	-2.665	0.0561	904560	1.46557e+06	856495	1.62205e+06	191725	310141	-561014	1.62021	0.20957
RH1_00640	Carnitine transport ATP-binding protein OpuCA	-2.14788	0.09821	20338.4	32809.6	24386.8	34571.9	8714.55	5019.42	-12471.2	1.61318	0.207684
RH3_00056	D-ribose-binding periplasmic protein precurso	-9.61916	0.00065	199979	321976	195166	328717	10861.6	19093.9	-121997	1.61005	0.206838
RH1_00660	hypothetical protein	-0.744278	0.49806	34693.8	55365	31571.3	56091.4	27128.2	39726	-20671.2	1.59582	0.202983
RH1_02970	CTP synthase	-1.69278	0.16575	214204	341558	271404	314905	119194	52660.4	-127354	1.59454	0.202636
RH1_02140	50S ribosomal protein L7/L12	-1.90145	0.13002	3.58957e+06	5.71797e+06	3.47402e+06	4.77204e+06	324253	1.91148e+06	-2.1284e+06	1.59294	0.202199
RH1_00375	4-hydroxythreonine-4-phosphate dehydrogenase	-1.2688	0.27332	9808.68	15551.4	13396.3	14322.3	6601.47	4228.15	-5742.73	1.58547	0.200159
RH2_00063	hypothetical protein	-1.64965	0.17436	52744.3	82912.7	52029.2	90582.7	21514	23248	-30168.4	1.57197	0.196445
RH1_02155	30S ribosomal protein S3	-1.42985	0.22598	1.80591e+06	2.83202e+06	1.66738e+06	2.83426e+06	1.13159e+06	514306	-1.02611e+06	1.5682	0.195401
RH1_00060	5-methyltetrahydrofolate:corrinoid/iron-sulfu	-5.18329	0.00659	182292	284459	192120	288265	18001.6	29008.8	-102168	1.56046	0.193253
RH1_01483	Trifunctional nucleotide phosphoesterase prot	-2.67435	0.05555	488783	762665	451624	784173	164054	67453.4	-273882	1.56033	0.193217
RH1_01806	Succinate-semialdehyde dehydrogenase [NADP(+)	-1.08766	0.33789	848831	1.32068e+06	913900	915688	125466	740842	-471845	1.55588	0.191975
RH1_00356	Maltodextrin phosphorylase	-2.36717	0.07706	224001	348295	224414	358485	35610.5	83683.7	-124294	1.55488	0.191697
RH2_00187	3-ketoacyl-CoA thiolase	-2.0719	0.107	536281	833176	426818	845720	243000	50522.4	-296896	1.55362	0.191345
RH1_00756	Acetylornithine deacetylase	-0.790376	0.47353	25747	39911.4	32626.7	56011.3	13602.6	27901.1	-14164.4	1.55014	0.190371
RH1_02908	hypothetical protein	-0.971442	0.38634	394160	609358	363831	697455	138272	357911	-215198	1.54597	0.1892
RH1_01065	Cocaine esterase	-2.45018	0.07043	79157.3	122294	83350	129885	17666.5	24855.1	-43137.1	1.54495	0.188916
RH1_01554	Small heat shock protein IbpA	-2.22495	0.09011	836785	1.28469e+06	944509	1.37008e+06	243358	249708	-447905	1.53527	0.186185
RH1_03389	Uridylate kinase	-1.59278	0.18643	366142	560395	435604	503236	125149	170173	-194253	1.53054	0.184844
RH1_00354	Glucose-1-phosphate adenylyltransferase	-2.12737	0.1005	200519	306006	202842	318358	38257.4	76893	-105487	1.52607	0.183574
RH1_00929	putative amino-acid-binding protein YxeM prec	-1.75295	0.15448	229097	349146	288262	370226	106765	51685.1	-120049	1.52401	0.182987
RH1_01196	cyclohexadienyl dehydrogenase	-1.54189	0.19796	28027	42691.8	31273.6	47282	10283.9	12869.2	-14664.8	1.52324	0.182768
RH5_00117	Chromosome partitioning protein ParA	-2.76518	0.05058	30061.4	45394.4	30169.4	44595.8	7014.23	6560.66	-15333	1.51006	0.178993
RH1_02953	hypothetical protein	-1.65487	0.17329	2.7571e+06	4.15668e+06	2.37614e+06	4.82508e+06	738639	1.265e+06	-1.39958e+06	1.50763	0.178295
RH1_02042	Aromatic-amino-acid aminotransferase	-1.83855	0.13983	410258	613081	313290	632151	184467	49815	-202823	1.49438	0.17446
RH1_02381	putative FAD-linked oxidoreductase	-1.43976	0.22335	27974.6	41667.3	36768.2	41999.3	16003.3	3902.98	-13692.7	1.48947	0.173031
RH1_00398	50S ribosomal protein L32	-0.939699	0.40058	348871	519574	511251	546581	291005	119640	-170702	1.4893	0.172982
RH1_02691	Glycine--tRNA ligase alpha subunit	-0.578996	0.59363	353989	527135	256010	604071	264559	445303	-173147	1.48913	0.172933
RH1_01507	Succinate dehydrogenase flavoprotein subunit	-1.86502	0.13561	345213	511841	363071	475245	130449	83246.5	-166628	1.48268	0.171048
RH1_03259	Phage portal protein	-2.04303	0.11056	80016.4	118534	79858.4	119607	12562.1	30141.3	-38517.3	1.48137	0.170663
RH1_00787	hypothetical protein	-0.769797	0.48436	62770.3	92489	45353.9	77055.5	38190.1	54888.6	-29718.7	1.47345	0.168336
RH1_01457	hypothetical protein	-0.888551	0.42445	54207.5	79663.1	52306.2	58284.7	8268.59	48926.8	-25455.6	1.46959	0.167198
RH6_00012	CobQ/CobB/MinD/ParA nucleotide binding domain	-2.27924	0.08486	192852	283398	171721	279694	66987.7	15722.5	-90545.7	1.46951	0.167172
RH4_00107	H-NS histone family protein	-1.84763	0.13837	307760	451008	295989	455841	24421.1	132048	-143248	1.46545	0.165972
RH4_00205	hypothetical protein	-1.19341	0.29865	18638.3	27218	13063.8	24543.9	9984.58	7440.62	-8579.68	1.46033	0.16445
RH1_02214	50S ribosomal protein L19	-2.32576	0.08063	2.13247e+06	3.11205e+06	2.11911e+06	3.08975e+06	686929	245603	-979578	1.45936	0.164163
RH1_00472	Ribosomal RNA large subunit methyltransferase	-0.351931	0.74265	42682.3	61718.3	56120.6	15442.8	27046.8	89698	-19036	1.44599	0.160166
RH1_03063	Histidinol dehydrogenase	-0.861215	0.43768	19343.7	27937.9	26428.8	27273.7	14840.2	8861.03	-8594.2	1.44429	0.159654
RH1_01695	3'(2'),5'-bisphosphate nucleotidase CysQ	-2.09669	0.10404	362914	523786	382475	484873	87055.8	100411	-160872	1.44328	0.15935
RH1_00964	Glutathione S-transferase GST-4.5	-2.41133	0.07345	29915.5	43049.3	28489.4	42515.6	9082.03	2552.67	-13133.8	1.43903	0.15807
RH2_00102	3-oxoacyl-[acyl-carrier-protein] reductase Fa	-1.1531	0.31308	182345	260541	129031	258946	105813	50986.3	-78196	1.42883	0.154982
RH1_00951	Riboflavin biosynthesis protein RibBA	-1.49804	0.20848	209326	299070	222311	292534	102902	13342.5	-89744	1.42873	0.154949
RH1_01557	putative FAD-linked oxidoreductase	-0.6515	0.55026	14104.7	20130.3	17999.2	24832.7	10259.3	12303.3	-6025.62	1.42721	0.154487
RH1_02904	Methionine synthase	-2.84918	0.04643	5.20392e+06	7.41414e+06	5.56648e+06	6.87929e+06	786793	1.08916e+06	-2.21022e+06	1.42472	0.15373
RH1_00373	LPS-assembly protein LptD precursor	-0.739948	0.50041	53599.4	76191.8	36438.6	93234.1	35337.3	39344.3	-22592.5	1.42151	0.152749
RH1_03246	Amidophosphoribosyltransferase precursor	-1.55796	0.19424	1.35299e+06	1.92102e+06	1.31509e+06	1.66396e+06	237312	585217	-568028	1.41983	0.152237
RH1_02468	Disulfide-bond oxidoreductase YfcG	-1.47188	0.21503	127833	181421	132292	167293	9787.13	62296	-53587.9	1.4192	0.152045
RH1_00484	Acetolactate synthase small subunit	-1.42951	0.22607	330047	467675	416321	468476	166078	15029.5	-137628	1.417	0.151369
RH2_00291	putative hydrolase YxeP	-0.755022	0.49225	33271.3	46978.3	37655.8	54092.5	16970.8	26471.6	-13707	1.41198	0.149827
RH1_00857	hypothetical protein	-1.2464	0.28063	351734	495173	274617	546345	145196	136566	-143439	1.40781	0.148543
RH2_00381	putative arabinose-binding protein precursor	-2.39384	0.07486	215940	303994	207896	307153	15931.1	61687.4	-88054.3	1.40777	0.148532
RH1_02511	2-dehydro-3-deoxygluconokinase	-1.58924	0.18721	155317	218344	177154	221478	66811.2	15961.1	-63027.5	1.4058	0.147924
RH1_02593	Ribosomal protein L11 methyltransferase	-1.49718	0.2087	83839.5	117560	85609.2	119046	16834.3	35190.9	-33720.2	1.4022	0.14681
RH1_02175	50S ribosomal protein L17	-1.30506	0.26188	1.56851e+06	2.18612e+06	1.53713e+06	2.21051e+06	691275	440460	-617603	1.39375	0.144185
RH1_03217	ATP-dependent Clp protease ATP-binding subuni	-1.50057	0.20786	695486	969147	529900	944802	304702	83273	-273661	1.39348	0.144101
RH1_00607	hypothetical protein	-0.930384	0.40484	34158	47423.9	38071.9	48078.7	8874.07	23047	-13265.9	1.38837	0.142505
RH1_02199	50S ribosomal protein L34	-1.25732	0.27704	1.10896e+06	1.53695e+06	928975	1.70967e+06	323554	492867	-427985	1.38593	0.141742
RH1_01160	Glycerate dehydrogenase	-0.898291	0.41981	66683.4	92241	56181.3	69685.2	20736.2	44704.2	-25557.7	1.38327	0.140907
RH1_00832	hypothetical protein	-1.16322	0.3094	24793	34268.8	23237.6	36616.5	3266.42	13726.4	-9475.82	1.3822	0.14057
RH1_03382	GTPase Der	-1.79001	0.14795	164481	226932	172381	221297	20509.3	56842.2	-62451.2	1.37969	0.139781
RH1_01686	Putative sigma-54 modulation protein	-1.4299	0.22597	1.42349e+06	1.96221e+06	1.42612e+06	2.17309e+06	443498	478688	-538720	1.37845	0.139391
RH1_00339	L-arabinose transport system permease protein	-0.298626	0.7801	39976.2	55029.2	8574.93	26497.5	57701.2	65523.4	-15053	1.37655	0.138792
RH1_01173	10 kDa chaperonin 1	-3.15615	0.03431	1.83535e+07	2.51761e+07	1.80474e+07	2.56493e+07	1.03303e+06	3.59879e+06	-6.82254e+06	1.37173	0.137268
RH5_00082	H-NS histone family protein	-1.98154	0.11859	1.41471e+06	1.93932e+06	1.35914e+06	2.09459e+06	135186	438178	-524611	1.37083	0.136982
RH1_01460	Glyceraldehyde-3-phosphate dehydrogenase	-1.64042	0.17626	61512.8	84217.8	60134.6	73123.1	3041.6	23779.5	-22705	1.36911	0.136439
RH1_02731	hypothetical protein	-1.57373	0.19066	318904	436550	306434	453225	94821.4	88172.1	-117646	1.36891	0.136374
RH1_02349	Nucleoid-associated protein YbaB	-1.03701	0.35831	361091	492164	332114	406970	54187.4	212112	-131073	1.36299	0.134493
RH1_00794	Polymer-forming cytoskeletal	-5.88062	0.00418	798723	1.08262e+06	826781	1.08139e+06	82094.7	15880.9	-283894	1.35543	0.132078
RH1_02984	Ribose-5-phosphate isomerase A	-2.40223	0.07418	335904	452177	339487	427049	15396	82409.1	-116273	1.34615	0.129093
RH1_02936	Lactoylglutathione lyase	-1.46254	0.21742	459452	617124	420858	564662	135065	128936	-157672	1.34317	0.128132
RH1_01659	DNA-binding protein HU	-1.376	0.24084	1.91044e+06	2.56145e+06	1.62932e+06	2.50903e+06	633643	519625	-651005	1.34076	0.127352
RH1_01716	Ribose import ATP-binding protein RbsA	-0.677932	0.535	1.01187e+06	1.35453e+06	1.07752e+06	962184	198249	852715	-342657	1.33864	0.126663
RH2_00272	Periplasmic dipeptide transport protein precu	-0.927964	0.40595	337498	451027	262151	431082	162456	136056	-113529	1.33639	0.125932
RH1_02537	Serine hydroxymethyltransferase 1	-2.29689	0.08322	918837	1.22712e+06	903869	1.27379e+06	39525.3	229089	-308284	1.33552	0.125649
RH1_01975	Phosphoserine aminotransferase	-6.28668	0.00327	404651	540145	419586	533083	29745.9	22554.9	-135494	1.33484	0.12543
RH1_02524	metal-dependent hydrolase	-4.55292	0.01039	522041	696412	520080	663175	8646.37	65769.5	-174371	1.33402	0.125162
RH4_00018	Blue-light-activated histidine kinase	-1.35797	0.24602	152951	203797	154412	202175	62883.1	15860	-50845.9	1.33243	0.124645
RH1_00617	Cold shock protein CspB	-2.90743	0.04379	241163	321154	238319	299306	9474.61	46701.9	-79990.9	1.33169	0.124402
RH1_00432	hypothetical protein	-1.0573	0.35	270243	359069	293264	327785	101585	104187	-88826.2	1.32869	0.123424
RH1_03216	ATP-dependent Clp protease proteolytic subuni	-1.7381	0.15719	480917	637199	480906	565260	9685.85	155437	-156282	1.32497	0.122205
RH1_00734	NADH-quinone oxidoreductase chain 1	-1.58904	0.18725	271862	359580	277728	311168	29649	90900	-87718.4	1.32266	0.121448
RH1_01525	Ribose transport system permease protein RbsC	-0.395647	0.71256	69070.2	91299.6	48603.4	103679	75746.6	61095.3	-22229.4	1.32184	0.121178
RH1_03363	30S ribosomal protein S6	-1.58706	0.18769	1.43688e+06	1.89607e+06	1.47765e+06	1.94209e+06	473589	163879	-459191	1.31957	0.120434
RH1_02089	hypothetical protein	-0.882695	0.42726	135289	178450	105597	172386	70914.3	46299.9	-43160.4	1.31902	0.120252
RH1_01869	Putative thiamine biosynthesis protein	-3.08306	0.03682	471796	621741	443939	631883	80084.7	26126.9	-149946	1.31782	0.119856
RH1_01399	hypothetical protein	-0.730767	0.50542	86970.2	114521	65440.7	133215	52176.9	39263.6	-27550.5	1.31678	0.119514
RH1_00440	Leucine-specific-binding protein precursor	-1.60305	0.18419	2.5649e+06	3.35584e+06	2.9263e+06	3.13109e+06	628065	579526	-790939	1.30837	0.116731
RH1_01541	Dihydroorotase	-1.17077	0.30668	72720.6	95136.2	73625	97374.9	14228.7	29954	-22415.5	1.30824	0.116688
RH1_00687	UTP--glucose-1-phosphate uridylyltransferase	-0.938079	0.40131	116983	152444	102412	146342	59084.4	28211.3	-35460.7	1.30313	0.114986
RH2_00237	Bifunctional hemolysin/adenylate cyclase prec	-1.02152	0.36476	187285	243738	209873	246233	82419.2	48676.2	-56453.1	1.30143	0.11442
RH1_02291	50S ribosomal protein L20	-1.2296	0.28622	1.01649e+06	1.32265e+06	969330	1.28409e+06	419820	98664.1	-306156	1.30119	0.11434
RH1_02452	Integration host factor subunit beta	-1.42595	0.22703	339833	441962	354287	491769	37886.9	118125	-102129	1.30053	0.114119
RH1_01651	Ubiquinol-cytochrome c reductase iron-sulfur	-2.29843	0.08308	1.80301e+06	2.34398e+06	1.79466e+06	2.4923e+06	86487	398387	-540974	1.30004	0.113957
RH2_00107	glycine betaine transporter periplasmic subun	-0.802472	0.46725	174332	225785	137728	241547	80898	76084.8	-51453	1.29514	0.112318
RH5_00100	hypothetical protein	-1.24912	0.27973	60777.9	78673.6	65817.7	82705.5	18771.9	16228.6	-17895.6	1.29444	0.112083
RH1_02747	UDP-glucose 6-dehydrogenase TuaD	-1.26935	0.27315	2.43156e+06	3.14735e+06	2.41223e+06	2.62864e+06	111231	970355	-715788	1.29437	0.11206
RH2_00224	Putative osmoprotectant uptake system substra	-0.983017	0.38125	92188.6	119300	84473.3	100528	24686.2	40897.6	-27111.9	1.29409	0.111965
RH1_01708	Chaperone protein DnaJ	-1.6231	0.17989	276523	357572	309424	343069	69847.2	51007.9	-81049	1.2931	0.111632
RH1_01783	Thioredoxin	-1.46728	0.2162	658280	849856	753564	847135	173372	145203	-191576	1.29103	0.110935
RH1_02525	Glutamyl-tRNA(Gln) amidotransferase subunit C	-0.761581	0.48874	152402	196735	139268	214543	26106.1	97388.7	-44333.6	1.2909	0.110892
RH1_01902	Ubiquinone/menaquinone biosynthesis C-methylt	-1.68921	0.16645	82415.4	106390	73941	110028	16814	17932.7	-23974.3	1.2909	0.110891
RH1_01523	Uridine kinase	-1.19175	0.29923	52309.2	67138.9	53181.5	74935.2	2975.04	21346.6	-14829.7	1.2835	0.108396
RH1_01730	Glutaredoxin-3	-0.376513	0.72566	134900	172804	111108	247562	103630	140233	-37904.2	1.28098	0.107542
RH1_02153	30S ribosomal protein S19	-0.865613	0.43553	2.85408e+06	3.65436e+06	2.29546e+06	3.70879e+06	1.4817e+06	607277	-800277	1.2804	0.107345
RH1_02508	Glutamine-binding periplasmic protein precurs	-1.42199	0.22809	158325	202451	149005	199411	52661.2	10749	-44125.5	1.2787	0.106769
RH1_01191	putative lipoprotein YiaD precursor	-0.847506	0.44445	20015.8	25585.4	16341	24935.7	7133.31	8870.2	-5569.62	1.27826	0.10662
RH1_02031	Glutathione S-transferase GST-4.5	-0.955633	0.39337	208628	266495	187142	272371	98807.1	35172.6	-57866.4	1.27737	0.106315
RH1_00459	Deoxyguanosinetriphosphate triphosphohydrolas	-0.513171	0.63487	18450.4	23536.2	16212.9	30950.2	7663.12	15360	-5085.78	1.27565	0.10573
RH1_00383	putative hydrolase YxeP	-0.378224	0.72448	277433	353424	267600	173865	21986.3	347302	-75991.3	1.27391	0.105138
RH1_00933	Sulfate/thiosulfate import ATP-binding protei	-1.28197	0.26911	1.04384e+06	1.32826e+06	987018	1.2737e+06	134946	359796	-284416	1.27247	0.104647
RH1_02462	Glycine cleavage system H protein	-0.335359	0.75421	115495	146772	165636	198821	98804.3	127801	-31277.5	1.27081	0.104082
RH1_00950	6,7-dimethyl-8-ribityllumazine synthase 1	-1.88187	0.13299	236286	299586	253308	298296	53020	24147.8	-63299.5	1.26789	0.103083
RH1_00013	Nitrogen regulation protein NR(I)	-1.16288	0.30953	233882	296303	235406	273345	42912.2	82476.5	-62420.4	1.26689	0.102738
RH1_02801	PRC-barrel domain protein	-1.57558	0.19025	492873	623304	566122	607284	135092	48055.2	-130431	1.26463	0.101965
RH1_03357	Nitrogen regulatory protein P-II	-1.00064	0.37363	257157	324998	228128	316530	108594	44687.8	-67840.9	1.26381	0.101682
RH1_00382	Adenosylmethionine-8-amino-7-oxononanoate ami	-0.714141	0.5146	520518	656983	535069	560329	257406	208061	-136466	1.26217	0.101119
RH1_01069	Long-chain-fatty-acid--CoA ligase	-1.59183	0.18664	89055.1	112378	89275.5	98847.2	1503.64	25333.3	-23323.3	1.2619	0.101024
RH1_00898	Homoserine dehydrogenase	-0.935547	0.40247	326011	411240	389193	375936	126041	94930	-85229	1.26143	0.100863
RH3_00028	D-ribose-binding periplasmic protein precurso	-1.39781	0.23471	923763	1.16209e+06	953168	1.17359e+06	140440	259787	-238329	1.258	0.0996798
RH1_02149	50S ribosomal protein L3	-1.3344	0.25297	2.9197e+06	3.67202e+06	2.57968e+06	3.62263e+06	922774	319462	-752316	1.25767	0.0995663
RH1_00621	Xanthine phosphoribosyltransferase	-1.6772	0.16881	217478	273461	239967	279414	56372.4	12828.8	-55983	1.25742	0.0994801
RH1_02082	S-formylglutathione hydrolase	-1.1603	0.31046	541320	679501	599386	685939	201040	46159.7	-138181	1.25527	0.0987359
RH3_00110	Periplasmic dipeptide transport protein precu	-0.980629	0.3823	252722	317157	245412	333668	59917.3	96760.6	-64435.4	1.25497	0.0986318
RH1_02743	putative transcriptional regulatory protein	-1.05309	0.35171	418813	525331	470561	565041	150738	89275.8	-106517	1.25433	0.0984123
RH1_00050	Invasion associated locus B (IalB) protein	-1.4396	0.22339	1.16959e+06	1.46395e+06	1.26617e+06	1.37642e+06	272166	226610	-294358	1.25168	0.0974918
RH3_00005	D-methionine-binding lipoprotein MetQ precurs	-0.536731	0.61992	572984	715913	688416	910405	268332	375151	-142929	1.24945	0.0967178
RH1_00778	Phosphopantetheine adenylyltransferase	-0.551787	0.61047	19669.2	24566.7	18968.9	26998.5	5926.38	14184.8	-4897.46	1.24899	0.0965594
RH1_02150	50S ribosomal protein L4	-1.45881	0.21838	3.85832e+06	4.81515e+06	3.71484e+06	4.46919e+06	779357	826553	-956824	1.24799	0.096211
RH1_02040	Nitrogen regulatory protein P-II	-2.47335	0.0687	62173.7	77540.9	64129	78521.2	9633.48	4796.27	-15367.2	1.24717	0.0959241
RH1_01164	Lysine-arginine-ornithine-binding periplasmic	-1.39942	0.23426	490582	611557	457835	650595	95715.1	115142	-120975	1.24659	0.0957253
RH1_02729	translocation protein TolB	-2.23285	0.08933	344121	428917	339233	433339	45047.4	47931	-84795.8	1.24641	0.0956618
RH1_01571	5-dehydro-2-deoxygluconokinase	-0.540039	0.61783	46090.7	57332.3	48462.4	65816.5	32811.7	14944.1	-11241.5	1.2439	0.0947854
RH1_03030	hypothetical protein	-1.65191	0.1739	152051	188604	140322	184236	34921	15791.6	-36552.4	1.2404	0.0935602
RH1_00934	Thiosulfate-binding protein precursor	-1.00293	0.37265	1.68592e+06	2.08834e+06	2.01007e+06	2.22835e+06	577708	386304	-402413	1.23869	0.0929626
RH1_03413	Single-stranded DNA-binding protein	-1.88232	0.13293	578443	715772	551637	695218	54903.9	113816	-137329	1.23741	0.0925144
RH5_00096	Chloramphenicol acetyltransferase	-0.631234	0.56216	67497.5	83490.6	90317.2	78877	43057	8477.55	-15993.1	1.23694	0.0923499
RH1_01756	heat shock protein GrpE	-0.827882	0.45427	402236	497207	420231	451838	168154	105842	-94970.2	1.23611	0.0920555
RH1_00822	Citrate synthase	-1.20589	0.29431	859043	1.05714e+06	823179	1.11756e+06	193325	208776	-198101	1.23061	0.0901191
RH1_02461	Aminomethyltransferase	-1.54997	0.19608	144174	177152	142852	184168	10610	35291.4	-32977.8	1.22874	0.0894584
RH1_02709	Carbamoyl-phosphate synthase small chain	-2.19967	0.09269	403807	495532	375707	516409	56147.3	45430.9	-91724.8	1.22715	0.0888977
RH2_00347	Oligopeptide transport ATP-binding protein Op	-0.56854	0.60007	24729.6	30324.6	17854.9	33257.9	15222.1	7669.66	-5595.01	1.22625	0.0885781
RH1_00442	High-affinity branched-chain amino acid trans	-0.295937	0.78201	44603.8	54620.2	46868.4	46538.6	24941.2	53053.3	-10016.4	1.22456	0.0879813
RH1_02658	protease TldD	-1.03587	0.35877	103750	126905	122752	126984	37994.4	7445.18	-23155.2	1.22318	0.0874913
RH1_03049	Glyoxylate/hydroxypyruvate reductase A	-0.39799	0.71096	26505.2	32417.9	22138.4	23211.1	10648.2	23425.5	-5912.69	1.22308	0.0874536
RH1_01636	Chaperone protein ClpB	-2.97267	0.04104	202444	247362	200535	246125	22483.7	13395.8	-44917.9	1.22188	0.087028
RH1_03277	Acetoin:2,6-dichlorophenolindophenol oxidored	-1.16302	0.30947	826228	1.00857e+06	839163	995243	222751	155331	-182346	1.2207	0.0866078
RH1_00431	Cysteine--tRNA ligase	-1.35087	0.2481	390142	475390	343656	453200	81823	72472	-85248.1	1.21851	0.0858275
RH2_00280	Adenylate kinase	-1.5667	0.19225	357677	435593	354702	422400	26514.3	81957.1	-77916.1	1.21784	0.0855901
RH1_02246	Protease 3 precursor	-0.327803	0.7595	48282.7	58581.1	42934.7	75659.2	19710.5	50719.6	-10298.4	1.21329	0.0839661
RH1_01129	Ribosome-binding ATPase YchF	-1.06421	0.34721	447017	542333	487709	498278	103179	115844	-95316.2	1.21323	0.0839422
RH1_00572	Minor endoglucanase Y precursor	-0.259736	0.80789	39963.5	48446.5	14981.9	30053	45229.7	33975.1	-8482.99	1.21227	0.0835988
RH1_01380	putative HTH-type transcriptional regulator Y	-0.756611	0.4914	130782	158315	123037	173296	52760.8	34483.2	-27533.4	1.21053	0.0829752
RH1_00498	hypothetical protein	-0.497369	0.64503	44543.5	53860.4	27848	48918.5	30028.4	12287.8	-9316.86	1.20916	0.0824849
RH1_02290	50S ribosomal protein L35	-0.994522	0.37626	1.66579e+06	2.0126e+06	1.59664e+06	2.0295e+06	275515	537492	-346804	1.20819	0.0821358
RH3_00017	Putative acetolactate synthase large subunit	-1.98027	0.11876	294354	354224	284384	355026	48925.5	18666.3	-59869.9	1.20339	0.080408
RH1_01187	ATP synthase subunit delta	-1.36293	0.24458	683878	822918	724501	860325	84870.5	154978	-139039	1.20331	0.0803776
RH1_03329	Translation initiation factor IF-3	-1.76134	0.15298	653515	784666	690919	790162	73314.1	106106	-131151	1.20069	0.0794294
RH1_03390	Ribosome-recycling factor	-0.953399	0.39438	690939	829077	716726	860640	204353	145669	-138138	1.19993	0.0791552
RH1_02298	Acetyl-coenzyme A carboxylase carboxyl transf	-1.51629	0.20403	226251	271343	220465	276764	10096.1	50509.5	-45092.4	1.1993	0.0789287
RH1_03326	hypothetical protein	-0.873882	0.43151	152313	182639	165018	205994	39515.7	45292.9	-30326.5	1.19911	0.078858
RH1_01426	Membrane fusogenic activity	-0.92511	0.40727	360432	432146	372660	480646	40255.8	128091	-71714.1	1.19897	0.0788072
RH1_02295	Phenylalanine-tRNA ligase beta subunit	-1.28773	0.26729	240102	287526	241333	313945	43511.7	46642.6	-47423.9	1.19752	0.0782814
RH1_02344	hypothetical protein	-1.16484	0.30882	282391	338067	288559	299779	13773.4	81632.5	-55675.4	1.19716	0.078151
RH1_01966	Carbonic anhydrase 1	-0.65297	0.5494	111763	133664	113204	109745	3106.32	58011.1	-21901.1	1.19596	0.077717
RH1_01183	ATP synthase epsilon chain	-1.07285	0.34375	1.08526e+06	1.29673e+06	1.08754e+06	1.32329e+06	227385	254651	-211464	1.19485	0.0773135
RH3_00222	3-oxoadipate CoA-transferase subunit B	-1.17504	0.30515	631762	754390	653774	811992	146278	106188	-122628	1.1941	0.0770423
RH1_02456	Tryptophan synthase beta chain	-1.37075	0.24234	440038	525197	472491	494177	84263.1	66921.4	-85158.6	1.19353	0.0768317
RH1_02109	GTPase Era	-0.860557	0.43801	85020.3	101458	81688.2	97055.3	28680.7	16490.5	-16437.3	1.19333	0.0767619
RH1_03026	Ferredoxin-2	-0.872736	0.43207	126613	151032	123788	127330	14625.6	46202.5	-24418.8	1.19286	0.0765904
RH3_00152	Glycine betaine/L-proline transport system pe	-1.23093	0.28578	16270	19398	18080.9	18329.5	3950.65	1940.35	-3128	1.19226	0.0763693
RH1_02343	30S ribosomal protein S21	-0.426933	0.6914	415261	494740	317660	543262	280615	158822	-79479	1.19139	0.0760558
RH1_00370	Cytosol aminopeptidase	-1.12353	0.32408	1.03146e+06	1.22684e+06	917593	1.16665e+06	265747	141780	-195380	1.18942	0.0753358
RH1_02894	D-alanine--D-alanine ligase	-0.243399	0.81967	13265.9	15773.3	13232.7	11060.4	3930.36	17404.9	-2507.44	1.18901	0.0751872
RH1_02464	Glycine dehydrogenase (decarboxylating)	-0.944019	0.39861	218537	259621	215006	242689	9601.45	74766.2	-41084.4	1.188	0.0748157
RH1_01435	Small heat shock protein IbpA	-0.458369	0.67048	334554	397214	419419	339513	194647	134814	-62660	1.18729	0.0745584
RH1_01537	Molybdenum cofactor biosynthesis protein B	-0.920581	0.40936	48360.1	57413.6	48545.4	55186.3	8028.74	15023	-9053.46	1.18721	0.0745272
RH1_00806	Acetyltransferase (GNAT) family protein	-0.247927	0.8164	29220.6	34689.1	42056.9	41853.1	24012.5	29713.9	-5468.49	1.18714	0.0745037
RH1_00709	hypothetical protein	-0.732131	0.50468	92138.7	109318	94035.8	116797	14114.8	38111.5	-17178.9	1.18645	0.074248
RH3_00158	GDP-L-fucose synthase	-0.319529	0.76532	27966.9	33144.2	27984.3	43796.8	4527.32	27696.6	-5177.29	1.18512	0.0737631
RH1_00395	Peptide methionine sulfoxide reductase MsrB	-1.25192	0.27881	87350.2	103293	86621.1	103574	6426.54	21099.6	-15942.4	1.18251	0.0728053
RH1_02637	Isoquinoline 1-oxidoreductase subunit beta	-0.917152	0.41096	273560	323330	237722	317417	93208.6	12096.3	-49769.5	1.18193	0.0725927
RH1_01332	Arsenical resistance operon trans-acting repr	-0.28519	0.78966	45449.3	53693.1	57159.7	30672.7	21714.9	45113	-8243.79	1.18138	0.0723912
RH2_00410	Polymer-forming cytoskeletal	-1.09649	0.33444	467673	550721	485458	589951	107091	75769	-83048.1	1.17758	0.0709894
RH1_00718	ATP-dependent RNA helicase RhlE	-2.7786	0.04989	672712	791917	699889	796850	69119.8	27275.4	-119205	1.1772	0.0708503
RH1_01172	60 kDa chaperonin 1	-1.39897	0.23438	2.7398e+07	3.22525e+07	2.85794e+07	3.25012e+07	2.64349e+06	5.39777e+06	-4.85453e+06	1.17719	0.0708448
RH1_00881	Cysteine synthase	-1.25188	0.27882	333587	391560	375445	403526	72985.1	33265.4	-57972.5	1.17378	0.0695886
RH1_02156	50S ribosomal protein L16	-0.291572	0.78511	1.28756e+06	1.5086e+06	711741	1.74786e+06	1.12427e+06	678347	-221040	1.17167	0.0688063
RH1_00501	Protein-L-isoaspartate O-methyltransferase	-3.87454	0.01792	251946	294716	257001	289920	12861.5	14147.1	-42769.8	1.16976	0.0680959
RH1_01142	MORN repeat protein	-1.02303	0.36413	226756	265082	226146	263783	56396.7	32089.2	-38325.4	1.16902	0.0678203
RH1_00238	hypothetical protein	-1.19073	0.29959	386123	451164	374929	443229	88679.8	32971.4	-65041.7	1.16845	0.0676095
RH1_00075	putative ATP-dependent transporter SufC	-0.751254	0.49428	812959	947991	858503	915012	286864	120958	-135032	1.1661	0.0667356
RH1_00649	Phosphate import ATP-binding protein PstB	-0.812579	0.46205	64895.5	75603.7	67857.9	72557.8	13415.6	18466.4	-10708.3	1.16501	0.0663288
RH2_00320	alkanesulfonate transporter substrate-binding	-0.522699	0.6288	2.19386e+06	2.55507e+06	2.32635e+06	3.02554e+06	686163	980731	-361211	1.16465	0.0661942
RH1_01563	ATPase family associated with various cellula	-0.48943	0.65016	18295	21286.5	20946.6	23426.3	7908.61	7038.02	-2991.53	1.16352	0.0657726
RH1_01996	Carboxynorspermidine/carboxyspermidine decarb	-0.948414	0.39662	213851	248781	214523	269797	14308	62165.9	-34930	1.16334	0.065706
RH1_01587	Glutamyl-tRNA(Gln) amidotransferase subunit A	-0.232333	0.82768	452058	525693	540685	299644	173871	520692	-73635.5	1.16289	0.0655385
RH1_00586	Iron deficiency-induced protein A precursor	-0.645027	0.55404	933568	1.08549e+06	1.12282e+06	1.01221e+06	355634	199839	-151918	1.16273	0.0654782
RH1_03255	3-oxoacyl-[acyl-carrier-protein] synthase 2	-1.41209	0.23078	449357	522436	466861	535870	83315.9	33067.9	-73079.2	1.16263	0.0654418
RH1_02923	Glutamate dehydrogenase	-1.35043	0.24822	250151	290333	253624	309499	13160.1	49828.3	-40181.9	1.16063	0.064694
RH3_00202	Membrane dipeptidase (Peptidase family M19)	-0.54407	0.6153	86349.7	100199	87742.8	96085.3	4332.7	43876.5	-13849.5	1.16039	0.0646033
RH1_02116	Transcriptional regulatory protein CreB	-1.32621	0.25543	108238	125535	114119	122648	13801.7	17882.7	-17296.4	1.1598	0.0643827
RH3_00284	Glutathione-binding protein GsiB precursor	-1.56989	0.19153	407265	472322	389603	450608	43852	56823.7	-65057.1	1.15974	0.0643612
RH1_02172	30S ribosomal protein S13	-0.833085	0.45165	1.17804e+06	1.3648e+06	1.02987e+06	1.44051e+06	269410	279621	-186761	1.15853	0.0639091
RH1_01271	ATP phosphoribosyltransferase regulatory subu	-0.310366	0.77178	153473	177739	125405	137736	99585.3	91771.6	-24266.3	1.15811	0.0637516
RH1_01677	Glutamate synthase [NADPH] small chain	-0.993199	0.37683	286134	331146	311823	333448	74688.8	24156.8	-45012.7	1.15731	0.0634511
RH1_00430	2-isopropylmalate synthase	-1.25737	0.27703	203528	235258	210475	239100	20820.8	38430	-31729.2	1.1559	0.0629187
RH1_02969	MltA-interacting protein MipA	-0.89274	0.42245	708507	817798	789112	842866	196016	80863.9	-109291	1.15425	0.0623018
RH1_00990	putative propionyl-CoA carboxylase beta chain	-1.14983	0.31428	544606	628491	615131	621957	122865	29507.8	-83884.4	1.15403	0.0622162
RH1_03318	hypothetical protein	-0.634475	0.56025	359322	414378	329630	421901	123826	85180.3	-55055.1	1.15322	0.0619118
RH1_02105	Pyridoxine 5'-phosphate synthase	-0.538381	0.61888	172311	198433	174311	169918	53522	64791.7	-26122.3	1.1516	0.0613015
RH1_03253	3-oxoacyl-[acyl-carrier-protein] reductase Fa	-2.03421	0.11168	460342	529480	456598	500865	11166.9	57799.1	-69137.6	1.15019	0.0607686
RH1_00381	Agmatinase	-0.568764	0.59993	105672	121480	116121	105323	29594.4	37970.3	-15808.4	1.1496	0.0605466
RH1_03029	Nicotinate-nucleotide--dimethylbenzimidazole	-2.76956	0.05035	38866.5	44679	39588.5	44946.6	2116	2955.71	-5812.49	1.14955	0.0605279
RH5_00099	Glycosyl transferase family 2	-0.478938	0.65699	340028	390393	373999	384430	118580	138256	-50365.2	1.14812	0.0599876
RH1_03223	Biotin carboxyl carrier protein of acetyl-CoA	-0.374739	0.72688	424224	485717	537080	447740	212764	188444	-61492.1	1.14495	0.0587872
RH1_02988	putative periplasmic serine endoprotease DegP	-1.32465	0.2559	447483	512291	435115	521344	30204.7	79174.4	-64808.2	1.14483	0.0587403
RH1_00791	Putative peroxiredoxin bcp	-0.588974	0.58753	556004	636223	521627	672760	164264	169322	-80219.2	1.14428	0.0585316
RH3_00162	Tripartite tricarboxylate transporter family	-0.56423	0.60273	1.06388e+06	1.21661e+06	1.24761e+06	1.17008e+06	424150	199825	-152736	1.14357	0.0582612
RH1_01971	MG2 domain protein	-0.946439	0.39752	236632	269913	242416	263816	39215.1	46603.1	-33281.2	1.14065	0.0571508
RH1_02785	Methionine--tRNA ligase	-0.908794	0.41486	225997	257579	228205	262215	23800.6	55286.5	-31582.3	1.13975	0.0568082
RH1_03399	Acyl-[acyl-carrier-protein]--UDP-N-acetylgluc	-0.123462	0.9077	10758.3	12215.9	12248.8	2383.28	9093.3	18315.1	-1457.57	1.13548	0.0551807
RH1_02215	50S ribosomal protein L31	-0.415323	0.69922	352544	400120	290368	380894	162584	113728	-47576.6	1.13495	0.0549776
RH1_02717	spermidine/putrescine ABC transporter peripla	-1.52844	0.20113	1.58412e+06	1.79403e+06	1.54457e+06	1.76022e+06	164409	171909	-209909	1.13251	0.0540412
RH1_01524	Ribose import ATP-binding protein RbsA	-0.784247	0.47673	328341	371579	324484	370272	61024.4	73451.6	-43238.3	1.13169	0.0537264
RH1_01697	Ribosome maturation factor RimP	-1.65219	0.17384	292703	331158	280209	331056	26987.2	29948.6	-38455.4	1.13138	0.0536087
RH1_00036	Elongation factor Ts	-0.318678	0.76592	2.21924e+06	2.5083e+06	2.51926e+06	3.08875e+06	1.117e+06	1.10481e+06	-289061	1.13025	0.0531754
RH1_03299	Adenylosuccinate lyase	-1.14574	0.31579	893224	1.00865e+06	933683	968165	159569	70614.7	-115428	1.12923	0.0527809
RH1_00148	recombinase A	-0.465136	0.66603	396613	447599	424005	429390	51289.9	182802	-50986.4	1.12855	0.0525226
RH1_01090	Long-chain-fatty-acid--CoA ligase	-0.185803	0.86164	114990	129642	65421	107232	88194.6	104295	-14652	1.12742	0.0520858
RH1_02183	General L-amino acid-binding periplasmic prot	-1.45414	0.21958	1.06775e+07	1.20316e+07	1.10145e+07	1.22276e+07	1.56199e+06	401594	-1.35402e+06	1.12681	0.0518506
RH1_01704	putative parvulin-type peptidyl-prolyl cis-tr	-2.3579	0.07784	2.50833e+06	2.82597e+06	2.42631e+06	2.86253e+06	199158	121557	-317632	1.12663	0.0517815
RH1_02147	Elongation factor Tu	-1.42407	0.22753	1.30116e+07	1.46568e+07	1.26146e+07	1.46192e+07	1.05665e+06	1.69932e+06	-1.64523e+06	1.12644	0.0517093
RH1_02212	Ribosome maturation factor RimM	-0.990522	0.37799	58016.5	65351	57203.7	69713	8559.71	9550.85	-7334.48	1.12642	0.0517006
RH1_03450	Trimethylamine methyltransferase (MTTB)	-0.360858	0.73646	99089.2	111479	119913	122803	48978.6	33730.5	-12390	1.12504	0.0511676
RH3_00368	C4-dicarboxylate transport transcriptional re	-0.0992773	0.92569	24586.6	27651.3	3079.71	6919.22	37471.6	38141.8	-3064.71	1.12465	0.0510174
RH1_03340	Triosephosphate isomerase	-2.38632	0.07547	442196	496659	450900	491040	37063.3	13746.5	-54462.9	1.12316	0.0504434
RH5_00053	hypothetical protein	-0.404017	0.70687	201282	226015	176848	224514	99095.5	37726.7	-24733.4	1.12288	0.0503332
RH1_00074	FeS cluster assembly protein SufD	-0.388738	0.71728	309271	346923	320561	260054	39932.4	162936	-37651.2	1.12174	0.0498928
RH1_02169	50S ribosomal protein L15	-0.727626	0.50715	1.87119e+06	2.09862e+06	1.93254e+06	1.85635e+06	321910	435277	-227431	1.12154	0.0498161
RH1_01390	D-alanine aminotransferase	-0.560685	0.60493	2.23113e+06	2.50166e+06	2.61286e+06	2.40908e+06	812489	195691	-270533	1.12125	0.049704
RH1_01013	Inositol-1-monophosphatase	-1.11005	0.32921	638512	713773	660149	685536	81995.6	84066.8	-75261.6	1.11787	0.0483915
RH1_03308	Cold shock protein CspA	-0.367689	0.73173	1.25349e+06	1.40054e+06	1.49056e+06	1.13735e+06	445105	530760	-147049	1.11731	0.0481743
RH1_02257	hypothetical protein	-0.734201	0.50354	345019	384900	338618	342014	51646.1	78640.2	-39880.9	1.11559	0.0475048
RH1_01621	Tripartite tricarboxylate transporter family	-0.509985	0.63691	309466	345134	351317	368946	111748	46770.4	-35668.7	1.11526	0.0473757
RH1_03139	PRC-barrel domain protein	-0.430726	0.68886	179989	200653	181440	161078	36368.3	74714.1	-20664.2	1.11481	0.0472002
RH1_01158	1,3-propanediol dehydrogenase	-0.690141	0.52806	263917	294168	282272	295150	72945.7	21044.4	-30250.8	1.11462	0.0471278
RH1_00377	hypothetical protein	-0.676259	0.53596	470019	523870	421363	488795	118686	70260.8	-53850.9	1.11457	0.047108
RH1_01846	putative transcriptional regulatory protein p	-0.417021	0.69807	347423	386901	275866	387550	154883	53817.1	-39477.7	1.11363	0.0467409
RH1_00331	Efflux pump membrane transporter BepE	-1.33534	0.25269	200569	223217	201950	211512	4792.95	28982.3	-22647.7	1.11292	0.0464628
RH1_02211	30S ribosomal protein S16	-0.433213	0.6872	2.4788e+06	2.75785e+06	2.4305e+06	2.57744e+06	829789	745784	-279049	1.11257	0.046329
RH1_01391	L-2-keto-3-deoxyarabonate dehydratase	-1.55802	0.19423	2.29796e+06	2.55519e+06	2.33061e+06	2.49215e+06	159125	237595	-257227	1.11194	0.0460802
RH1_03366	Malonyl CoA-acyl carrier protein transacylase	-1.5224	0.20257	284810	316391	300687	325051	32455.6	15414.9	-31581.3	1.11089	0.0456693
RH1_03356	Glutamine synthetase 1	-0.714158	0.51459	1.31123e+06	1.45629e+06	1.27018e+06	1.55941e+06	196633	291740	-145062	1.11063	0.0455697
RH1_00895	Fumarate hydratase class II	-0.396084	0.71226	291014	323204	277813	333784	34611.8	136444	-32190.2	1.11061	0.045563
RH1_01438	N5-carboxyaminoimidazole ribonucleotide synth	-0.890558	0.42349	533682	592142	577281	599256	80193.3	80601	-58460	1.10954	0.0451433
RH1_01098	NADP-dependent malic enzyme	-0.906276	0.41605	307734	341022	321060	363317	44879	45090.2	-33287.4	1.10817	0.0446061
RH1_01384	KipI antagonist	-0.673484	0.53755	324319	359035	334262	358496	85950.2	24160.8	-34715.9	1.10704	0.0441642
RH1_01431	Thioredoxin reductase	-0.229874	0.82947	108796	120291	83609	94450.1	61923.3	60558.4	-11495.1	1.10566	0.0436204
RH1_00449	L-2-hydroxyglutarate oxidase LhgO	-1.71633	0.16124	53080.9	58645.1	55529.9	58639.4	5474	1250.9	-5564.15	1.10482	0.0432931
RH1_01833	D-ribose-binding periplasmic protein precurso	-2.1305	0.10015	946888	1.04567e+06	924678	1.03235e+06	49891.3	62931.3	-98783.4	1.10432	0.0430966
RH1_02015	Dihydroxy-acid dehydratase	-0.740461	0.50013	300967	332314	296580	306977	37805.1	62826	-31346.2	1.10415	0.0430287
RH1_01197	Histidinol-phosphate aminotransferase 2	-0.281662	0.79217	542343	598746	395053	601890	346698	10172.7	-56403.3	1.104	0.0429688
RH2_00140	Heme-binding protein A precursor	-1.44371	0.22231	394218	434904	393628	423016	6873.15	48326.2	-40686.7	1.10321	0.0426577
RH1_03334	Sulfite reductase [ferredoxin]	-0.497819	0.64474	301149	331941	325220	330671	49540	94989.9	-30791.5	1.10225	0.0422788
RH1_02646	Membrane bound L-sorbosone dehydrogenase	-0.320371	0.76472	333450	367371	331562	345991	53242	175494	-33921.5	1.10173	0.0420747
RH1_02685	Disulfide-bond oxidoreductase YfcG	-0.862491	0.43706	274588	302376	247240	311529	52383.1	19235.1	-27787.7	1.1012	0.0418652
RH1_02987	Modulator of FtsH protease HflC	-0.70635	0.51894	304991	334976	307463	311495	59341.1	43416.4	-29985.5	1.09832	0.0407274
RH1_02161	50S ribosomal protein L24	-0.379615	0.72353	1.12081e+06	1.22966e+06	1.11566e+06	1.23034e+06	457134	194233	-108859	1.09713	0.0402565
RH1_02163	30S ribosomal protein S14	-0.637803	0.55828	1.39356e+06	1.5262e+06	1.37468e+06	1.48014e+06	225392	280988	-132645	1.09518	0.0394872
RH1_01116	3-hydroxydecanoyl-[acyl-carrier-protein] dehy	-0.621322	0.56804	581415	635066	638277	647517	134945	64488.5	-53651	1.09228	0.0383326
RH1_02693	Glycine--tRNA ligase beta subunit	-0.440423	0.68239	158841	173315	190537	170637	56622.2	5832.73	-14474	1.09112	0.0378733
RH4_00324	Extracellular serine protease precursor	-0.428068	0.69064	601154	654945	632378	600737	144993	162323	-53791.2	1.08948	0.0372192
RH1_00585	Purine-binding protein precursor	-0.354039	0.74118	646109	703896	658784	707016	277710	52922	-57786.8	1.08944	0.0372026
RH1_01389	LamB/YcsF family protein	-0.599147	0.58136	2.11361e+06	2.29968e+06	2.31187e+06	2.23504e+06	347227	410827	-186072	1.08804	0.0366429
RH1_01099	Acetyl-coenzyme A synthetase	-0.926783	0.4065	332100	360580	335126	377335	22817.1	48088.8	-28480.8	1.08576	0.0357338
RH1_02519	TelA-like protein	-0.494388	0.64695	276463	300162	265922	307291	22719.9	79857.5	-23698.7	1.08572	0.0357182
RH1_02229	30S ribosomal protein S15	-0.312904	0.76999	629862	683343	600711	653174	253392	153073	-53481	1.08491	0.0353934
RH1_00960	Aspartate aminotransferase	-0.370185	0.73001	386751	419210	361219	440924	141652	54758.9	-32458.2	1.08393	0.0349993
RH4_00005	hypothetical protein	-0.0916203	0.9314	17915.9	19389.2	26348.8	6022.52	15051.3	23435	-1473.29	1.08223	0.0343211
RH1_01592	ATP-dependent RNA helicase DeaD	-0.374123	0.7273	463508	501488	494455	452773	139685	106792	-37979.4	1.08194	0.0342027
RH1_02703	Soluble hydrogenase 42 kDa subunit	-1.93636	0.1249	290425	314143	285175	317338	13181.9	16622.5	-23717.3	1.08166	0.0340924
RH1_02377	Coproporphyrinogen-III oxidase, aerobic	-0.324189	0.76204	113313	122545	127880	109184	39604	29404.5	-9232.47	1.08148	0.0340176
RH1_00623	Peptidyl-prolyl cis-trans isomerase D	-0.692968	0.52646	248378	268555	233321	282758	37745.5	33444.8	-20176.7	1.08123	0.0339195
RH2_00098	D-ribose-binding periplasmic protein precurso	-0.533657	0.62185	611035	658871	590627	674966	62469.3	142134	-47835.6	1.07829	0.032734
RH1_01979	putative lysine decarboxylase	-0.144582	0.89203	28416.8	30639.4	28632.7	43682.2	3902.02	26338.7	-2222.61	1.07821	0.0327052
RH1_00198	50S ribosomal protein L13	-0.734515	0.50337	2.75463e+06	2.96855e+06	2.80846e+06	2.72165e+06	212902	457308	-213918	1.07766	0.0324808
RH1_02954	PHB/PHA accumulation regulator DNA-binding do	-0.490768	0.6493	286596	308430	296170	305165	42962.9	63967.9	-21833.6	1.07618	0.0318858
RH1_00604	hypothetical protein	-0.361476	0.73603	385238	414135	349385	375365	62715.7	123446	-28897.1	1.07501	0.031413
RH1_00490	DNA gyrase subunit A	-0.535516	0.62068	303346	325741	328951	345996	62327.4	36905.2	-22395.2	1.07383	0.0309344
RH1_00842	Aerobic cobaltochelatase subunit CobS	-0.192074	0.85704	333062	356780	364044	402082	189407	99336.9	-23717.5	1.07121	0.0298748
RH1_03140	hypothetical protein	-0.166775	0.87564	170418	182539	168204	231334	45998.1	117185	-12121.5	1.07113	0.0298415
RH1_01272	Histidine--tRNA ligase	-0.636953	0.55878	415666	445204	402533	418396	62189.1	50835.5	-29538.3	1.07106	0.0298148
RH1_00152	Glycerol-3-phosphate regulon repressor	-0.223805	0.83387	43575.2	46670.5	36705.5	39302	14088.1	19373.7	-3095.25	1.07103	0.0298026
RH1_01139	NAD(P)H dehydrogenase (quinone)	-0.264173	0.8047	613187	655123	529157	617451	229896	150814	-41935.2	1.06839	0.0287294
RH4_00148	hypothetical protein	-0.817068	0.45976	749661	800034	742687	764242	32897	101590	-50373.4	1.06719	0.0282437
RH1_02162	50S ribosomal protein L5	-1.20783	0.29364	1.70155e+06	1.81558e+06	1.65582e+06	1.84443e+06	89445.4	136891	-114030	1.06702	0.0281708
RH2_00171	ABC transporter periplasmic-binding protein Y	-0.399313	0.71006	275696	293970	291836	258232	40884.5	67904.5	-18273.5	1.06628	0.0278718
RH1_02206	Signal recognition particle protein	-0.241528	0.82102	306754	325877	372344	304977	116454	72414.3	-19122.6	1.06234	0.0262629
RH1_00837	Malate synthase G	-0.421903	0.69478	616053	653273	630476	641483	28140	150189	-37220.4	1.06042	0.0254769
RH1_03282	Peptidyl-prolyl cis-trans isomerase B	-0.634773	0.56007	260411	275987	267148	264309	26670.1	33090.6	-15575.8	1.05981	0.025229
RH1_01666	Transcriptional regulatory protein OmpR	-0.211696	0.84269	25772.1	27268	26545.9	31736.9	5244.98	11058.6	-1495.93	1.05804	0.024504
RH1_00085	GTP-binding protein TypA/BipA	-0.457098	0.67132	280056	296302	269679	293751	20885.6	57906	-16245.3	1.05801	0.0244887
RH1_02108	Ribonuclease 3	-0.266326	0.80315	42081.3	44517.1	37188.9	41653.3	13356.3	8517.11	-2435.74	1.05788	0.0244371
RH1_02726	Biopolymer transport protein ExbB	-0.379123	0.72386	85784.7	90607.5	83065.8	87105.4	19845.8	9571.29	-4822.79	1.05622	0.0237543
RH1_02531	50S ribosomal protein L25	-0.331396	0.75698	1.81619e+06	1.91777e+06	1.74698e+06	1.90718e+06	409402	338048	-101584	1.05593	0.0236361
RH1_02122	putative 3-hydroxybutyryl-CoA dehydrogenase	-0.283205	0.79107	311290	328567	318325	285035	73114.5	76281.4	-17276.7	1.0555	0.0234584
RH3_00085	D-ribose-binding periplasmic protein precurso	-0.456139	0.67196	419371	442584	438918	460296	70748.7	52571.5	-23212.6	1.05535	0.0233969
RH1_00053	UDP-3-O-acylglucosamine N-acyltransferase	-0.189976	0.85858	82426.1	86914.2	82798	103324	26754.3	30959.9	-4488.03	1.05445	0.0230256
RH2_00428	50S ribosomal protein L21	-0.251066	0.81413	982418	1.03462e+06	1.033e+06	1.02858e+06	102099	345344	-52200.5	1.05313	0.0224839
RH1_01177	putative hydrolase YutF	-0.10379	0.92233	33152.7	34860.7	44631.7	38102.1	21484.2	18733.4	-1708.09	1.05152	0.0218183
RH3_00030	Ribose import ATP-binding protein RbsA	-0.0997871	0.92531	22929.8	24109.2	21839.5	33083.9	4687.33	19927.8	-1179.41	1.05144	0.0217828
RH1_01001	Glycine betaine/L-proline transport ATP-bindi	-0.149055	0.88872	45803.1	48105.5	39450.7	39197.9	11201.6	24297.3	-2302.46	1.05027	0.0213004
RH1_00245	Maltose/maltodextrin import ATP-binding prote	-0.276258	0.79604	433178	454699	424727	435653	50907.4	124955	-21520.5	1.04968	0.0210571
RH1_02302	Electron transfer flavoprotein-ubiquinone oxi	-1.45584	0.21914	540273	566631	541351	562757	5940.25	30790.2	-26357.4	1.04879	0.0206866
RH1_02164	30S ribosomal protein S8	-0.368984	0.73084	3.07924e+06	3.22901e+06	2.89615e+06	3.27105e+06	533165	458240	-149768	1.04864	0.0206256
RH1_02152	50S ribosomal protein L2	-0.486202	0.65226	6.29299e+06	6.59472e+06	6.19279e+06	6.95338e+06	827861	685532	-301721	1.04795	0.0203387
RH1_01014	Glutathione-dependent formaldehyde-activating	-0.220044	0.83661	40519.2	42416.8	41493.4	42074.3	10295.5	10821.4	-1897.58	1.04683	0.0198768
RH1_02603	D-alanyl-D-alanine carboxypeptidase DacD prec	-0.332575	0.75615	235460	246154	234481	252032	38444.5	40294.7	-10693.6	1.04542	0.0192891
RH1_02749	Inositol-1-monophosphatase	-0.229905	0.82944	109465	114388	114634	116339	36070.5	8627.88	-4922.91	1.04497	0.0191049
RH1_00637	Putative thiamine biosynthesis protein	-0.294393	0.7831	641254	669633	716512	675256	164026	31211.3	-28379.5	1.04426	0.0188071
RH1_02073	3-isopropylmalate dehydratase small subunit	-0.323919	0.76223	286888	299389	302489	315593	58512.4	32320.3	-12501.1	1.04357	0.0185236
RH1_00642	D-hydantoinase/dihydropyrimidinase	-0.176367	0.86858	384559	401284	423239	359237	86739.5	139477	-16724.7	1.04349	0.0184885
RH1_03012	1,5-anhydro-D-fructose reductase	-0.0825097	0.93821	30383.2	31701.1	28450.3	40085.6	5020.16	27205.9	-1317.89	1.04338	0.0184406
RH1_00708	Murein hydrolase activator NlpD precursor	-0.308778	0.7729	534188	556847	504158	559111	60358.3	111857	-22659.1	1.04242	0.0180418
RH1_02758	Acetolactate synthase large subunit	-0.115775	0.91341	222818	232180	189534	172980	74016.7	118905	-9361.97	1.04202	0.0178745
RH1_01201	Lactaldehyde reductase	-0.171185	0.87239	79006.1	82139.6	88277.7	90470.1	24170	20518.4	-3133.5	1.03966	0.0168919
RH1_03428	putative L,D-transpeptidase YbiS precursor	-0.38629	0.71895	60362.2	62695.6	59889.3	61929.5	2011.55	10267.1	-2333.36	1.03866	0.0164717
RH1_03375	Superoxide dismutase [Fe]	-0.138371	0.89663	6.7906e+06	7.05221e+06	6.74096e+06	8.17739e+06	920574	3.14267e+06	-261612	1.03853	0.0164172
RH1_02194	Membrane protein insertase YidC	-0.429883	0.68943	219476	227848	220106	215752	6699.35	33059.3	-8371.87	1.03814	0.016258
RH1_01804	Blue-light-activated protein	-0.106628	0.92022	85513.9	88757.5	88831.5	71625.5	23497.8	47159.9	-3243.66	1.03793	0.0161686
RH1_02686	O-succinylhomoserine sulfhydrylase	-0.434357	0.68643	899589	933702	910728	912665	45527.8	128183	-34112.6	1.03792	0.016164
RH1_00483	Acetolactate synthase isozyme 3 large subunit	-0.278441	0.79448	287938	298800	275598	317377	54143.3	40421.2	-10862	1.03772	0.0160816
RH1_00364	Nucleoside diphosphate kinase	-0.205242	0.8474	761958	788572	783306	852209	97188.1	202481	-26614	1.03493	0.0149103
RH1_02145	30S ribosomal protein S7	-0.182766	0.86387	2.67403e+06	2.76671e+06	2.43012e+06	2.38193e+06	493373	726668	-92681.1	1.03466	0.0147976
RH1_01397	Heme-binding protein A precursor	-0.13528	0.89892	260854	269489	266015	308328	31470.4	105989	-8635.36	1.0331	0.0141441
RH1_00704	Polysaccharide biosynthesis/export protein	-0.0922253	0.93095	80671	83275	104540	96721.6	42796.7	23666.5	-2603.99	1.03228	0.0137972
RH1_00786	Dihydrolipoyl dehydrogenase	-0.197925	0.85276	274317	283029	270804	266004	62291.4	43962.2	-8712.38	1.03176	0.0135788
RH1_02284	hypothetical protein	-0.306197	0.77473	306609	316071	328095	317208	50998.7	16246.4	-9462.11	1.03086	0.0131999
RH1_01186	ATP synthase subunit alpha	-0.473668	0.66043	5.24571e+06	5.4058e+06	5.20082e+06	5.21637e+06	360244	461395	-160083	1.03052	0.0130552
RH1_02029	Putative peroxiredoxin	-0.180926	0.86522	462254	476202	425577	463096	102137	86013.7	-13948.3	1.03017	0.0129108
RH1_02483	Membrane lipoprotein TmpC precursor	-0.307143	0.77406	770407	793465	793076	857919	47123.3	121187	-23057.6	1.02993	0.0128073
RH1_00828	Valine--tRNA ligase	-0.522107	0.62918	451099	464446	447692	460815	16248.2	41188.2	-13346.8	1.02959	0.0126632
RH1_03222	Biotin carboxylase	-0.269347	0.80099	334178	343940	319207	334284	57023.8	26247.3	-9761.89	1.02921	0.0125047
RH1_02124	Electron transfer flavoprotein subunit alpha	-0.254003	0.81202	455756	468971	433848	449508	81466	38517.9	-13214.9	1.029	0.0124135
RH1_02442	PhoH-like protein	-0.23653	0.82464	160391	164968	166154	168683	25264.5	22017.2	-4576.43	1.02853	0.0122182
RH3_00331	hypothetical protein	-0.0614777	0.95393	58121.4	59736.4	58374.6	68720.3	13000.6	43603.7	-1615	1.02779	0.011903
RH1_01579	ATP synthase subunit a	-0.284485	0.79016	75858.9	77854.4	76020.1	81105.1	9828.98	7140.77	-1995.45	1.0263	0.0112763
RH1_01679	NAD dependent epimerase/dehydratase family pr	-0.384855	0.71993	383504	392690	372741	380810	25780.2	32318.4	-9185.84	1.02395	0.0102798
RH1_03066	SnoaL-like domain protein	-0.102204	0.92351	241923	247677	205473	263826	90685.1	35864.5	-5754.35	1.02379	0.0102091
RH1_03361	50S ribosomal protein L9	-0.149322	0.88853	2.48991e+06	2.5491e+06	2.59705e+06	2.23387e+06	293628	620613	-59190	1.02377	0.0102032
RH1_02934	Transcriptional repressor NrdR	-0.0678684	0.94915	85604.1	87638.1	95034.1	83610.9	50870.6	10331.6	-2034	1.02376	0.0101984
RH1_02301	Transcription elongation factor GreA	-0.0441472	0.9669	119281	121937	116623	177977	12472.6	103460	-2656.12	1.02227	0.0095647
RH2_00116	putative amino-acid ABC transporter-binding p	-0.231636	0.82819	439480	449257	413816	475448	46303.2	56574.2	-9776.98	1.02225	0.0095557
RH1_01965	Aspartate-semialdehyde dehydrogenase 2	-0.186399	0.8612	598483	611709	615760	644358	59909.8	107301	-13225.4	1.0221	0.00949265
RH1_00653	NMT1/THI5 like protein	-0.151555	0.88687	208312	212898	214470	215787	44185.4	28188.5	-4586.01	1.02202	0.00945731
RH1_00332	Multidrug resistance protein MdtA precursor	-0.0658819	0.95063	241059	246146	255287	249644	52680.8	122909	-5086.43	1.0211	0.00906842
RH1_02141	DNA-directed RNA polymerase subunit beta	-0.113632	0.915	1.19207e+06	1.21705e+06	1.38491e+06	1.15516e+06	341733	168060	-24984.1	1.02096	0.00900815
RH1_03331	Ferredoxin--NADP reductase	-0.163623	0.87796	750990	766655	765602	781958	129455	103629	-15665	1.02086	0.00896582
RH1_01055	putative ABC transporter ATP-binding protein	-0.350142	0.74389	707029	721391	721988	745115	46422	53780.4	-14362	1.02031	0.00873348
RH1_00410	Arginine--tRNA ligase	-0.128062	0.90428	243847	248664	247966	253544	26375.1	59580.6	-4817.54	1.01976	0.00849645
RH1_02171	Adenylate kinase	-0.15634	0.88334	511985	521815	529243	508477	42246.1	100380	-9830.35	1.0192	0.00825961
RH1_01128	Tryptophan synthase alpha chain	-0.245259	0.81832	372786	379865	347168	386370	44882.7	22027.3	-7079.55	1.01899	0.00817032
RH1_02144	30S ribosomal protein S12	-0.288671	0.78718	2.06572e+06	2.10406e+06	2.07047e+06	2.07467e+06	172469	152260	-38343.2	1.01856	0.00798734
RH1_01793	H-NS histone family protein	-0.0908521	0.93198	1.98814e+06	2.02408e+06	2.15424e+06	2.19806e+06	610525	311015	-35940	1.01808	0.0077807
RH2_00343	hypothetical protein	-0.141332	0.89444	875662	891354	947906	864514	179423	69229.4	-15692.6	1.01792	0.00771402
RH1_00816	Indole-3-glycerol phosphate synthase	-0.0869575	0.93488	466215	474491	469968	461039	24224.9	163051	-8275.8	1.01775	0.00764156
RH1_02931	RNA polymerase sigma factor RpoD	-0.10042	0.92484	560055	569408	582100	620516	68977.3	145815	-9352.14	1.0167	0.00719222
RH1_00762	hypothetical protein	-0.10227	0.92346	1.74244e+06	1.77147e+06	1.69895e+06	1.94334e+06	360358	334365	-29026.1	1.01666	0.00717502
RH1_02915	Ribonuclease E	-0.0787225	0.94103	752681	765150	678397	707711	143238	233972	-12468.7	1.01657	0.00713544
RH1_00720	Putative ribonuclease J	-0.113339	0.91522	358331	363679	358147	380416	54445.8	60965.9	-5348.69	1.01493	0.00643467
RH1_01353	H-NS histone family protein	-0.057323	0.95704	242754	246103	216543	213181	58308.7	82724.7	-3349.56	1.0138	0.00595152
RH1_01768	hypothetical protein	-0.10196	0.9237	1.45432e+06	1.47214e+06	1.45503e+06	1.54363e+06	267975	141085	-17827.5	1.01226	0.00529135
RH1_01591	Thioredoxin-1	-0.0459581	0.96555	337038	340867	358342	303609	106314	97587	-3829.16	1.01136	0.00490629
RH1_00080	Alpha/beta hydrolase family protein	-0.110553	0.9173	374474	378618	350682	378725	64717.6	5215.82	-4144.19	1.01107	0.00477981
RH1_02366	Cbb3-type cytochrome c oxidase subunit CcoP	-0.067882	0.94914	656062	663271	611268	586768	92398.7	159051	-7209.01	1.01099	0.00474613
RH1_00664	hypothetical protein	-0.0236405	0.98227	114413	115357	93873.9	110590	67743.8	13741.6	-943.458	1.00825	0.00356653
RH1_01771	Shikimate dehydrogenase	-0.0406132	0.96955	294758	297124	281977	292214	65119.3	77071.1	-2365.87	1.00803	0.00347194
RH1_02225	3-succinoylsemialdehyde-pyridine dehydrogenas	-0.0559039	0.9581	666352	671392	663843	591524	27244.1	153762	-5040.14	1.00756	0.00327255
RH1_00844	Aerobic cobaltochelatase subunit CobT	-0.0372263	0.97209	238997	240698	244898	227573	53024.5	58744.2	-1700.84	1.00712	0.00307974
RH1_02733	ATP-dependent zinc metalloprotease FtsH	-0.0322071	0.97585	310603	312782	335160	352748	78663	86831.6	-2178.65	1.00701	0.00303562
RH1_01990	2,3-bisphosphoglycerate-independent phosphogl	-0.0199037	0.98507	187083	188293	142743	151101	77979.6	70695.6	-1209.53	1.00647	0.00279877
RH2_00337	Putative ribosome biogenesis GTPase RsgA	-0.0193934	0.98546	31520.8	31718	37815.5	28418.9	11707.3	13156.1	-197.185	1.00626	0.00270835
RH1_02582	Isoleucine--tRNA ligase	-0.0139661	0.98953	286990	287929	262124	343586	60692.3	99307.7	-938.455	1.00327	0.00141782
RH1_03032	Methionine gamma-lyase	-0.025722	0.98071	1.03337e+06	1.03642e+06	1.08625e+06	1.10359e+06	147334	143171	-3050.9	1.00295	0.00128032
RH1_02972	Adenylosuccinate synthetase	-0.0115796	0.99132	678964	680337	675860	676495	87064.8	186035	-1373.2	1.00202	0.000877469
RH1_02289	Pyruvate kinase	-0.0171532	0.98714	1.07764e+06	1.07942e+06	1.10725e+06	1.08645e+06	97578.1	150002	-1772.19	1.00164	0.000713612
RH1_02958	Gamma-glutamylputrescine synthetase PuuA	-0.00564108	0.99577	123189	123370	129322	142345	11194	54578	-181.454	1.00147	0.000639234
RH1_02085	Exodeoxyribonuclease III	-0.00207792	0.99844	73499.1	73602.6	53179.4	78997.8	52581	68477.6	-103.577	1.00141	0.000611588
RH1_02651	hypothetical protein	-0.00413008	0.9969	1.52763e+06	1.52828e+06	1.51552e+06	1.45656e+06	84453.5	260053	-651.977	1.00043	0.000185313
RH3_00229	Tripartite tricarboxylate transporter family	-0.00144578	0.99892	852780	853073	959475	858601	306252	170031	-292.391	1.00034	0.00014888
RH1_01184	ATP synthase subunit beta	0.00145619	0.99891	4.81683e+06	4.81585e+06	4.96975e+06	4.94362e+06	730551	906864	979.048	0.999797	-8.82818e-05
RH1_02698	Phosphoglucosamine mutase	0.00726981	0.99455	149838	149599	152771	167408	11169.9	55800	238.852	0.998406	-0.000692847
RH1_02795	EF hand	0.0042434	0.99682	28696.6	28645.6	29438.7	36499.4	7059.85	19566.8	50.9622	0.998224	-0.000771949
RH1_01167	Arginine--pyruvate transaminase AruH	0.00455326	0.99659	59687.8	59487.4	71462.5	39910.4	32804.5	68781.3	200.326	0.996644	-0.00146005
RH1_02303	lipoprotein NlpI	0.0323593	0.97574	179650	178892	185828	182406	35086.1	20338.8	757.672	0.995783	-0.00183551
RH3_00135	Spermidine/putrescine-binding periplasmic pro	0.0238345	0.98213	3.93734e+06	3.91954e+06	3.96584e+06	4.45225e+06	792378	1.02237e+06	17799.5	0.995479	-0.00196776
RH2_00473	Bacterial extracellular solute-binding protei	0.0902443	0.93243	733187	729012	740262	714083	66147.7	45213.7	4174.65	0.994306	-0.00247987
RH1_00602	hypothetical protein	0.019748	0.98519	213916	212388	199582	161668	36244.5	128970	1527.42	0.99286	-0.00311211
RH2_00194	Periplasmic oligopeptide-binding protein prec	0.119086	0.91095	470967	467335	459818	450349	21168.1	48404.3	3632.33	0.992288	-0.00336248
RH3_00153	Glycine betaine/carnitine transport ATP-bindi	0.085664	0.93585	161356	159696	163809	166963	13592.9	30698.3	1660.46	0.989709	-0.00449233
RH1_01988	putative CtpA-like serine protease	0.261002	0.80698	472400	466744	485229	476063	28679.9	24216.9	5656.35	0.988026	-0.00523147
RH1_02092	Leucine--tRNA ligase	0.216107	0.83948	347313	343006	341303	348840	25147.1	23649.9	4307.16	0.987599	-0.00541952
RH1_02086	Transcriptional regulatory protein YycF	0.0603094	0.9548	100000	98674.7	115170	87646	28874.9	24817.8	1325.75	0.986743	-0.00579612
RH1_00197	30S ribosomal protein S9	0.135794	0.89854	1.82737e+06	1.80161e+06	1.68237e+06	1.86727e+06	304832	122700	25762.5	0.985902	-0.00616631
RH1_02388	D-galactose-binding periplasmic protein precu	0.116879	0.91259	141022	138882	139445	149564	25388.3	19012	2140.33	0.984823	-0.00664194
RH1_03279	Fructose-bisphosphate aldolase class 1	0.212256	0.84228	764346	752736	769207	778655	16259.6	93337.9	11610.4	0.98481	-0.00664756
RH1_01576	ATP synthase subunit b precursor	0.0956297	0.92841	502717	494389	503788	509805	96761.1	115695	8327.29	0.983435	-0.00725415
RH1_00738	NADH-quinone oxidoreductase chain 5	0.137104	0.89757	339983	334327	330005	298189	25266.5	66837.7	5656.08	0.983364	-0.00728585
RH2_00010	Periplasmic dipeptide transport protein precu	0.0997111	0.92537	36813.8	36074.4	31868.6	38574	10423.6	7504.05	739.395	0.979915	-0.00881148
RH1_00351	Phosphoglucomutase	0.15879	0.88153	382726	374895	390222	344933	16646	83778.3	7830.71	0.97954	-0.00897799
RH1_00341	Bacterial extracellular solute-binding protei	0.124059	0.90725	677029	660373	626813	720011	167628	161171	16655.9	0.975399	-0.0108179
RH1_01709	Chaperone protein DnaK	0.151688	0.88678	2.41227e+06	2.35219e+06	2.44842e+06	1.96865e+06	116775	676026	60081.3	0.975093	-0.0109538
RH1_02986	Modulator of FtsH protease HflK	0.139642	0.89569	276009	269111	294146	261075	82659.3	22040.2	6897.04	0.975011	-0.0109903
RH1_01185	ATP synthase gamma chain	0.391794	0.71519	1.44151e+06	1.40439e+06	1.45297e+06	1.45742e+06	56726.3	153979	37118.8	0.97425	-0.0113295
RH1_01085	Oxygen sensor protein DosP	0.062948	0.95283	20493.2	19956.2	19272.8	20058.6	3067.24	14455.7	537.06	0.973793	-0.0115332
RH1_02526	Glutamyl-tRNA(Gln) amidotransferase subunit A	0.478285	0.65741	682059	663284	662065	664105	66799.9	12678.9	18775.3	0.972473	-0.0121226
RH1_01830	Glucose--fructose oxidoreductase precursor	0.196491	0.85381	178943	173969	174249	155441	25996.8	35298.6	4973.24	0.972208	-0.012241
RH1_01891	Trehalose-6-phosphate phosphatase	0.179382	0.86636	222157	215666	194329	220742	57177.6	25670.6	6491.09	0.970781	-0.0128785
RH2_00133	2,3-diketo-L-gulonate-binding periplasmic pro	0.296206	0.78182	1.67023e+06	1.61935e+06	1.80235e+06	1.65729e+06	287767	75612	50882.7	0.969536	-0.0134362
RH1_01355	2-dehydro-3-deoxyphosphooctonate aldolase	0.264694	0.80432	406169	393742	410901	414319	56368.6	58609.9	12427	0.969404	-0.0134951
RH1_02946	Cold shock protein CspA	0.1671	0.8754	1.1834e+06	1.14543e+06	1.17473e+06	1.15053e+06	306176	247250	37967.1	0.967917	-0.0141619
RH1_00417	HTH-type transcriptional regulator DmlR	0.212531	0.84208	73375	70946.9	69908.2	75132.3	9087.48	17577.9	2428.08	0.966909	-0.0146146
RH1_01796	Adenosylhomocysteinase	0.370528	0.72978	893470	861563	825261	859225	119899	88719.4	31907.7	0.964288	-0.0157933
RH1_02014	Acetyl-coenzyme A carboxylase carboxyl transf	0.530985	0.62354	459792	442383	468625	432812	34392.7	45187.7	17408.9	0.962137	-0.0167629
RH1_02364	Cytochrome C oxidase, mono-heme subunit/FixO	0.175447	0.86925	106307	101940	108447	100033	29051.4	31847.2	4366.51	0.958925	-0.0182152
RH1_02165	50S ribosomal protein L6	0.12171	0.909	1.04535e+06	1.00219e+06	1.1013e+06	972943	567422	234986	43156	0.958716	-0.01831
RH2_00096	D-xylulose reductase	0.24521	0.81836	322250	308901	285982	302943	89545.7	29544.7	13349.4	0.958575	-0.0183741
RH1_02843	23S rRNA (guanosine-2'-O-)-methyltransferase	0.150853	0.88739	58947.7	56489.4	58933	57439	27411.5	6728.82	2458.28	0.958297	-0.0184997
RH1_02757	dTDP-4-dehydrorhamnose 3,5-epimerase	0.125584	0.90612	37561.5	35968.1	39450.4	47411.9	3690.74	21663.2	1593.34	0.95758	-0.0188247
RH1_02154	50S ribosomal protein L22	0.339122	0.75157	2.78295e+06	2.66163e+06	3.02919e+06	2.59673e+06	473922	399169	121318	0.956407	-0.0193574
RH1_03226	NAD-dependent dihydropirimidine dehydrogenase subunir pera	0.0764493	0.94273	77794.5	74349.8	40126	71332.8	65777	42003.9	3444.73	0.95572	-0.0196692
RH1_02151	50S ribosomal protein L23	0.285817	0.78921	1.38036e+06	1.31916e+06	1.4969e+06	1.41547e+06	285640	236629	61208.3	0.955658	-0.0196975
RH1_03362	30S ribosomal protein S18	0.291745	0.78499	1.03585e+06	989752	1.01797e+06	924974	153106	226862	46100.6	0.955495	-0.0197716
RH1_01002	DNA topoisomerase 1	0.137762	0.89709	136376	130232	145924	99220.5	17361.9	75263.5	6143.43	0.954952	-0.0200184
RH1_01385	Kinase A inhibitor	0.11209	0.91615	332970	317715	437969	394913	190379	138998	15254.7	0.954186	-0.020367
RH1_01287	UDP-glucose 4-epimerase	0.318274	0.7662	109816	104667	114627	105913	23007.5	15993.8	5148.92	0.953113	-0.0208555
RH1_02517	SPFH domain / Band 7 family protein	0.133089	0.90055	237593	226212	205544	231791	147460	13934.7	11381.2	0.952098	-0.0213183
RH1_00146	hypothetical protein	0.0647355	0.95149	9238.73	8792.18	3246.58	9870.06	11080	4470.58	446.552	0.951665	-0.0215158
RH1_02188	Histidine phosphatase superfamily (branch 1)	0.324246	0.762	178005	169382	201361	164148	44948.6	10059.5	8622.7	0.951559	-0.0215642
RH1_01005	Biotin transport ATP-binding protein BioM	0.215237	0.84011	89695.2	85297.9	103800	93088.5	31764.1	15594.8	4397.3	0.950975	-0.0218309
RH1_02471	Acyl-CoA dehydrogenase	0.377484	0.72499	306083	291041	318530	306829	61938.9	30453.2	15042.4	0.950855	-0.0218856
RH1_01494	Dihydrolipoyllysine-residue succinyltransfera	0.218815	0.83751	2.6098e+06	2.48085e+06	2.6535e+06	2.99828e+06	342557	961506	128949	0.950591	-0.0220065
RH1_02772	D-lactate dehydrogenase	0.137052	0.89761	510286	484907	643609	383577	243861	208351	25379.8	0.950264	-0.0221559
RH4_00068	Cold shock protein CspA	0.150777	0.88745	35430.9	33663.1	40249.9	36494.8	10125.7	17603	1767.79	0.950106	-0.0222279
RH3_00281	Vanillin dehydrogenase	0.104526	0.92178	40399.6	38364.4	50522.9	42067.7	21783	25746.7	2035.26	0.949622	-0.0224493
RH1_01803	tetratricopeptide repeat protein	0.210143	0.84383	132384	125631	132678	149327	28148	48016.3	6752.84	0.94899	-0.0227381
RH3_00369	Phosphoglycerate transport regulatory protein	0.238374	0.8233	59034.4	56008.4	59862.4	59836	5604.36	21261.1	3026.01	0.948742	-0.0228521
RH1_01198	30S ribosomal protein S4	0.237549	0.8239	1.95628e+06	1.85534e+06	1.68086e+06	1.92481e+06	508983	531674	100946	0.948399	-0.0230088
RH1_01940	hypothetical protein	0.733599	0.50387	595342	564590	597484	551726	67081.4	27780.8	30752	0.948346	-0.0230333
RH1_01140	6-phosphofructokinase isozyme 2	0.091113	0.93178	104316	98925.3	99513.3	128815	59501.3	83443.9	5391.16	0.948319	-0.0230455
RH2_00424	GTPase Obg/CgtA	0.345954	0.74681	51721	49046	52212.6	50095	11931.5	6082.31	2674.94	0.948281	-0.0230628
RH1_00959	transcriptional repressor DicA	0.373263	0.72789	510490	483407	487092	488736	125046	12571	27083.7	0.946946	-0.0236749
RH1_03002	6-aminohexanoate-cyclic-dimer hydrolase	0.0887832	0.93352	17056.3	16136.2	23670.6	20896	13070.3	12302.8	920.084	0.946056	-0.0240832
RH4_00328	2-dehydro-3-deoxyphosphooctonate aldolase	0.337414	0.75277	436883	412994	392649	411777	122595	2872.63	23888.9	0.94532	-0.0244213
RH1_02955	L-Lysine-8-amino-7-oxononanoate aminotransfer	1.02567	0.36302	1.65727e+06	1.56441e+06	1.65712e+06	1.58429e+06	27917.1	154305	92858.3	0.943969	-0.0250423
RH1_02551	Pyrroline-5-carboxylate reductase	0.195657	0.85442	121066	114233	136428	91362.2	34294.9	49834	6833.61	0.943555	-0.0252329
RH1_01282	Purine-binding protein precursor	0.266075	0.80333	1.65049e+06	1.55671e+06	1.62692e+06	1.58023e+06	508974	337103	93782	0.943179	-0.0254058
RH1_02292	Phenylalanine--tRNA ligase alpha subunit	0.661727	0.54432	481105	453562	460496	456059	55661.7	45818.6	27543.4	0.94275	-0.0256036
RH1_02846	Imidazole glycerol phosphate synthase subunit	0.580395	0.59277	33208	31272.6	35480.6	31424.1	5088.61	2732.43	1935.43	0.941718	-0.0260791
RH1_01733	Ferrochelatase	0.118373	0.91148	54084	50896.7	54372.8	56626	2818.76	46552.5	3187.34	0.941067	-0.0263795
RH1_00947	hypothetical protein	0.284438	0.79019	1.19581e+06	1.12449e+06	1.36432e+06	1.1657e+06	412431	135986	71316.4	0.940361	-0.0267052
RH3_00019	D-ribose-binding periplasmic protein precurso	0.252964	0.81276	449931	422995	389948	370751	137069	123401	26936.4	0.940132	-0.0268111
RH1_03380	hypothetical protein	0.0857913	0.93576	29686.8	27842.4	41595.9	27936.8	25515.9	27121.6	1844.44	0.93787	-0.0278574
RH1_00183	Outer membrane protein transport protein (OMP	0.13083	0.90223	130054	121965	170800	145781	88144.7	60828.8	8089.5	0.937799	-0.0278902
RH3_00233	Extracellular serine protease precursor	0.58394	0.5906	326297	305613	341267	305159	33216.5	51582.3	20684.1	0.93661	-0.0284414
RH1_02716	Spermidine/putrescine import ATP-binding prot	0.501506	0.64236	551106	516046	541574	534573	45767.2	112104	35059.9	0.936383	-0.0285467
RH1_02025	Methionine aminopeptidase	0.32662	0.76033	127910	119711	148733	116869	41045.1	14340.8	8198.87	0.935901	-0.0287701
RH1_02072	3-isopropylmalate dehydratase large subunit	0.531876	0.62298	672847	629655	699229	582107	87762.3	109917	43192.3	0.935807	-0.0288139
RH1_02233	hypothetical protein	0.207009	0.84611	373345	348802	412822	271189	153609	136285	24543	0.934262	-0.0295314
RH1_00016	RNA-binding protein Hfq	0.31737	0.76684	154162	144002	145016	145355	55364.6	3041.36	10160	0.934096	-0.0296086
RH1_00212	2,3-diketo-L-gulonate-binding periplasmic pro	0.301908	0.77777	548840	512364	575621	509646	208840	13299.5	36476	0.93354	-0.0298672
RH1_02126	Cob(I)yrinic acid a,c-diamide adenosyltransfe	0.541247	0.61707	244689	228389	235388	243912	18651.4	48714.5	16300.4	0.933383	-0.0299399
RH1_02226	putative peroxiredoxin	0.267347	0.80242	451142	419629	482445	340436	110126	171911	31512.6	0.930149	-0.0314474
RH1_02137	50S ribosomal protein L11	0.376984	0.72533	1.05266e+06	977458	1.03333e+06	972622	265038	221689	75205.3	0.928557	-0.0321914
RH1_01157	Betaine aldehyde dehydrogenase	0.575226	0.59595	289280	268339	282480	256805	28227.5	56386.2	20941.7	0.927608	-0.0326357
RH1_02228	Polyribonucleotide nucleotidyltransferase	0.490684	0.64935	1.1203e+06	1.039e+06	1.11752e+06	1.16089e+06	115515	262703	81300	0.92743	-0.0327188
RH1_01718	D-xylose-binding periplasmic protein precurso	0.96893	0.38745	1.90062e+07	1.76128e+07	1.92745e+07	1.82614e+07	2.05022e+06	1.41454e+06	1.39341e+06	0.926687	-0.0330672
RH1_00438	Phospho-2-dehydro-3-deoxyheptonate aldolase	0.684264	0.53139	946802	876388	989990	922498	108028	141769	70414.7	0.925629	-0.0335631
RH1_02491	Tryptophan--tRNA ligase	0.797643	0.46975	414220	383391	400745	393300	34057.2	57633.6	30829.1	0.925573	-0.0335893
RH1_02710	Yqey-like protein	0.537665	0.61933	46015.5	42560.9	51387.4	40392.1	10175.8	4505.32	3454.54	0.924926	-0.0338928
RH1_02062	Cystathionine beta-lyase PatB	0.399024	0.71026	295007	272799	322339	285284	89455.6	35915.4	22207.4	0.924722	-0.0339886
RH1_02909	Phosphoribosylaminoimidazole-succinocarboxami	0.38859	0.71738	197779	182706	183360	199098	28469	60855	15073.1	0.923788	-0.0344277
RH1_02125	Electron transfer flavoprotein subunit beta	0.772136	0.48312	1.20509e+06	1.11287e+06	1.20368e+06	1.15475e+06	120261	168305	92214.9	0.923478	-0.0345732
RH1_03286	Enolase	1.08951	0.33717	2.04516e+06	1.88858e+06	1.98994e+06	1.897e+06	170893	181002	156584	0.923437	-0.0345927
RH1_01097	Cytidine deaminase	0.449503	0.67635	358458	330620	344369	292847	49493.4	95165.8	27837.9	0.92234	-0.035109
RH1_03448	mce related protein	0.366976	0.73223	74991.2	69113.8	68406.2	68382.9	15783.4	22812.1	5877.37	0.921626	-0.0354453
RH1_02102	DNA-directed RNA polymerase subunit omega	0.515435	0.63343	527900	486391	475602	475776	136125	30435.5	41509.2	0.921369	-0.0355663
RH1_00482	Glutathione S-transferase GST-6.0	0.250619	0.81446	23831.7	21923.9	25206.5	20419.4	11943.4	5585.26	1907.78	0.919948	-0.0362368
RH3_00151	Glycine betaine-binding periplasmic protein p	0.278155	0.79468	1.22402e+06	1.12488e+06	1.22762e+06	1.29448e+06	246209	566112	99139.5	0.919005	-0.036682
RH1_00736	NADH-quinone oxidoreductase chain 2	0.445396	0.67908	308367	282995	308851	312908	66974	72452.3	25371.8	0.917722	-0.0372888
RH1_02676	Aspartokinase	0.332328	0.75633	262932	241144	233869	236129	69777.4	89588.1	21787.9	0.917135	-0.0375669
RH1_02174	DNA-directed RNA polymerase subunit alpha	1.34002	0.2513	2.47392e+06	2.26849e+06	2.4735e+06	2.31303e+06	69562.1	256259	205432	0.916961	-0.0376492
RH5_00104	Glucose-1-phosphate thymidylyltransferase 1	0.73262	0.50441	370419	339292	359845	372119	34554.5	64971.5	31126.5	0.915969	-0.038119
RH5_00102	dTDP-glucose 4,6-dehydratase 2	0.728125	0.50687	333780	305510	320150	285450	27385.2	61419.2	28269.8	0.915304	-0.0384346
RH1_00071	Cysteine desulfurase	0.132701	0.90084	53787.6	49069.4	24984.5	39865.2	53801.6	29963.2	4718.15	0.912282	-0.039871
RH1_00280	Glucans biosynthesis protein G precursor	0.192259	0.85691	139467	127157	144931	165062	30037.4	106749	12309.4	0.91174	-0.0401291
RH1_02638	hypothetical protein	0.447286	0.67782	144940	132116	145000	148552	18149.1	46221.3	12823.4	0.911526	-0.040231
RH1_02159	30S ribosomal protein S17	0.645937	0.55351	962021	876800	941500	852326	186474	132089	85221.3	0.911414	-0.0402842
RH1_01692	UTP--glucose-1-phosphate uridylyltransferase	0.570669	0.59875	429990	391196	447627	432832	86095.5	80322.7	38794.5	0.909778	-0.0410645
RH1_01415	50S ribosomal protein L28	0.576841	0.59495	1.5496e+06	1.40954e+06	1.72534e+06	1.39927e+06	306140	288373	140067	0.909611	-0.0411443
RH1_03434	Glucose-6-phosphate 1-dehydrogenase	1.07204	0.34408	465795	423406	477899	402754	22650.3	64632.5	42389.1	0.908996	-0.041438
RH1_00401	Integration host factor subunit alpha	0.186494	0.86113	298249	271105	254664	290621	156832	197378	27144.2	0.908988	-0.0414418
RH1_00763	Bifunctional hemolysin/adenylate cyclase prec	1.46659	0.21638	342310	310649	337847	298839	14953.9	34270.6	31660.2	0.90751	-0.0421486
RH1_02160	50S ribosomal protein L14	0.360178	0.73693	1.98764e+06	1.80259e+06	2.00693e+06	2.08496e+06	360105	813780	185053	0.906898	-0.0424413
RH3_00223	3-oxoadipyl-CoA/3-oxo-5,6-dehydrosuberyl-CoA	0.749059	0.49547	743715	673349	758355	750866	72042.3	145889	70365.9	0.905386	-0.0431663
RH1_00899	Fructose-1,6-bisphosphatase class 2	0.784981	0.47635	488064	441858	495207	463823	45889.1	91042.5	46206.3	0.905327	-0.0431944
RH2_00471	Spermidine/putrescine import ATP-binding prot	0.465149	0.66602	48384.4	43633.8	50873.5	52401.5	4922.26	16991.1	4750.64	0.901815	-0.0448826
RH1_03149	hypothetical protein	0.271321	0.79957	295648	266150	283820	286059	35286.3	184970	29497.6	0.900227	-0.0456479
RH2_00081	3-keto-5-aminohexanoate cleavage enzyme	0.286124	0.78899	58956.7	53062.6	47856.5	55290.8	34828.8	7746.7	5894.09	0.900027	-0.0457446
RH1_02639	Membrane-bound lytic murein transglycosylase	0.429125	0.68993	193346	173797	208553	187932	61767.2	49099.4	19549	0.898891	-0.046293
RH1_01807	Acyl-CoA dehydrogenase	0.41945	0.69643	112994	101189	128961	82142	28798.6	39327.9	11804.5	0.89553	-0.0479199
RH3_00018	Putative cysteine protease YraA	1.10325	0.33183	218783	195552	207186	186895	30039.8	20682.8	23231	0.893817	-0.0487512
RH1_03031	26 kDa periplasmic immunogenic protein precur	0.160961	0.87993	154059	137681	158522	71506.4	84481.5	154668	16377.8	0.893691	-0.0488125
RH1_00500	Outer membrane efflux protein BepC precursor	0.411867	0.70155	607350	542575	739649	542961	269134	42071.3	64775.1	0.893348	-0.0489793
RH1_02148	30S ribosomal protein S10	2.46027	0.06967	1.64264e+06	1.46734e+06	1.58681e+06	1.50142e+06	106784	61871.3	175301	0.893281	-0.0490118
RH1_02960	Gamma-glutamylputrescine synthetase PuuA	0.841641	0.44736	215803	192757	221660	200450	38755.3	27336.3	23045.5	0.893211	-0.0490461
RH2_00188	Long-chain-fatty-acid--CoA ligase FadD13	0.295549	0.78228	32323.4	28854.3	27962.8	24902	18270.7	8915.98	3469.03	0.892677	-0.0493055
RH1_03360	Trigger factor	0.979009	0.38301	2.343e+06	2.08983e+06	2.30273e+06	1.93305e+06	169754	414493	253171	0.891946	-0.0496616
RH1_02136	hypothetical protein	0.458172	0.67061	1.33532e+06	1.1904e+06	1.32917e+06	1.26765e+06	84689.3	541279	144924	0.891469	-0.0498938
RH1_00796	Peptide chain release factor 2	0.970883	0.38658	267074	237967	274690	255752	26662.3	44559.3	29107.1	0.891015	-0.0501151
RH1_00083	Isocitrate dehydrogenase [NADP]	1.04128	0.35654	2.74756e+06	2.43998e+06	2.72509e+06	2.43798e+06	81668.3	505077	307587	0.888051	-0.0515622
RH1_02314	Argininosuccinate lyase 1	0.714093	0.51463	266910	236856	248319	214306	48987.1	53984.4	30054.4	0.887399	-0.051881
RH3_00042	sn-glycerol-3-phosphate-binding periplasmic p	0.99534	0.37591	1.13828e+06	1.0088e+06	1.13126e+06	1.0793e+06	155322	163242	129487	0.886243	-0.052447
RH1_02236	Ribosome-binding factor A	0.365424	0.7333	32648.4	28934	29974.8	35049.7	12255.1	12639.6	3714.33	0.886232	-0.0524525
RH1_00048	Magnesium and cobalt efflux protein CorC	0.675168	0.53659	60707.1	53670.1	63697.7	49889.6	11022.3	14296.9	7037.01	0.884083	-0.0535072
RH1_02932	hypothetical protein	0.274214	0.7975	32059.4	28334.1	30312.6	26244.7	8704.8	21860.9	3725.25	0.883802	-0.0536452
RH1_02356	Oligopeptide-binding protein AppA precursor	0.714346	0.51449	240364	212326	231936	242181	18345.2	65459.8	28037.6	0.883354	-0.0538655
RH1_00328	Lon protease	1.45941	0.21822	378843	333619	390559	345510	20927.1	49425.1	45224.4	0.880625	-0.055209
RH1_01156	putative glutamine synthetase 2	0.513532	0.63464	106433	93555.5	102182	113101	9827.38	42305.7	12877.1	0.879012	-0.0560053
RH1_00781	Methylmalonate-semialdehyde dehydrogenase [ac	1.49182	0.21002	351496	308272	347677	317159	15459.9	47743.7	43223.9	0.877029	-0.0569862
RH1_01650	putative GST-like protein YibF	1.26508	0.27452	401932	352248	410181	348107	54576.4	40603.6	49684.2	0.876386	-0.0573043
RH1_01675	Glutathione-dependent formaldehyde-activating	0.539517	0.61816	297285	260434	248032	233456	105784	52969.9	36850.8	0.876042	-0.0574751
RH1_02333	Acryloyl-CoA reductase (NADH)	0.649243	0.55158	342130	299708	303156	300930	112867	8299.86	42421.5	0.876007	-0.0574922
RH1_02345	Phthiocerol synthesis polyketide synthase typ	0.334811	0.75459	196026	171675	190702	241447	14734	125109	24351.1	0.875776	-0.0576069
RH1_02700	Ketol-acid reductoisomerase	1.15822	0.31122	1.68697e+06	1.4774e+06	1.76751e+06	1.51726e+06	272768	154313	209565	0.875774	-0.0576079
RH1_00421	Glutaredoxin-4	0.697884	0.52369	515123	450952	498939	498038	120914	103659	64171.7	0.875425	-0.0577813
RH1_02880	Ribosomal RNA small subunit methyltransferase	0.244951	0.81855	18235.7	15961.6	20982.2	20179	9580.86	12914.3	2274.1	0.875294	-0.057846
RH1_01776	Tim44-like domain protein	0.653551	0.54907	198960	173894	208562	187140	39250.9	53595.2	25066.3	0.874014	-0.0584818
RH1_00250	Alpha-keto acid-binding periplasmic protein T	0.83066	0.45287	1.86706e+06	1.62791e+06	1.82677e+06	1.72373e+06	286264	408315	239151	0.87191	-0.0595283
RH1_02173	30S ribosomal protein S11	0.936883	0.40186	1.59215e+06	1.38795e+06	1.59866e+06	1.26897e+06	287866	244217	204195	0.871748	-0.0596089
RH1_00985	Acetyl-/propionyl-coenzyme A carboxylase alph	0.992573	0.3771	587400	510794	595929	478684	117234	64233.9	76605.6	0.869585	-0.0606878
RH3_00140	Bifunctional enzyme CysN/CysC	0.434925	0.68605	218815	190222	258376	199750	111366	23759.8	28593.7	0.869325	-0.0608178
RH1_00475	KHG/KDPG aldolase	0.832711	0.45184	590033	511467	552178	494975	147610	70120.4	78565.9	0.866845	-0.0620587
RH1_00462	Exodeoxyribonuclease III	0.192072	0.85704	50111.5	43409.1	72373	37167.5	40174.1	45156	6702.4	0.86625	-0.0623567
RH2_00422	Gamma-glutamyl phosphate reductase	0.841899	0.44724	292609	253425	286717	297172	15074.8	79191.8	39184	0.866088	-0.0624381
RH1_03435	6-phosphogluconolactonase	0.621146	0.56815	124622	107916	125519	107134	31192.7	34599.1	16706	0.865946	-0.0625089
RH1_02168	50S ribosomal protein L30	0.194523	0.85525	283470	245421	324805	101656	128404	313515	38048.8	0.865775	-0.0625951
RH1_01599	3-hydroxyisobutyrate dehydrogenase	0.306418	0.77457	73886	63864.9	48302.4	75736.5	49513.3	27515.4	10021.1	0.864371	-0.0632999
RH1_01076	Putative NAD(P)H nitroreductase YdjA	1.53184	0.20032	100474	86835.1	96169	89712.4	12877.5	8484.82	13638.9	0.864254	-0.0633584
RH1_02218	Putative gamma-glutamyltransferase YwrD	1.36429	0.24419	153419	132450	160821	130596	24946.8	9292.37	20968.8	0.863323	-0.0638267
RH1_02244	hypothetical protein	0.819797	0.45837	76318.3	65881.5	85761.4	67107.4	21285.4	5758.67	10436.8	0.863247	-0.0638651
RH5_00091	dTDP-3-amino-3,6-dideoxy-alpha-D-galactopyran	1.3531	0.24744	256228	221003	247088	212809	31373	32385.9	35224.8	0.862525	-0.0642282
RH1_01190	ATP-dependent Clp protease ATP-binding subuni	0.514652	0.63393	293140	252784	242300	240674	121736	60222.3	40356	0.862332	-0.0643255
RH4_00158	hypothetical protein	0.594783	0.584	78560.2	67653.9	92191	59589	25171.4	19367.6	10906.4	0.861172	-0.0649101
RH1_03415	Serine--tRNA ligase	1.0516	0.35232	368599	316982	397456	337060	50843.6	68137	51616.7	0.859965	-0.0655192
RH1_00627	hypothetical protein	0.33377	0.75532	51406.5	44190.4	50636.8	52665.6	7986.95	36585.1	7216.09	0.859627	-0.06569
RH1_01023	putative succinyl-CoA:3-ketoacid coenzyme A t	0.379026	0.72393	291369	250348	297011	333879	26748.1	185540	41021.6	0.859211	-0.0659003
RH1_01526	D-ribose-binding periplasmic protein precurso	0.885484	0.42592	6.15815e+06	5.28986e+06	5.9661e+06	4.76496e+06	1.17855e+06	1.22296e+06	868288	0.859002	-0.066006
RH1_02449	3-phosphoshikimate 1-carboxyvinyltransferase	0.454661	0.67293	575605	493536	561441	600665	202166	238485	82068.7	0.857422	-0.0668055
RH1_00418	Phosphoribosylformylglycinamidine synthase 2	0.551165	0.61086	295145	252627	284750	316444	30332.5	130126	42518.1	0.855942	-0.0675559
RH1_00624	Anthranilate synthase component 1	0.62156	0.5679	140629	120315	159950	132939	42870.6	36968.4	20314.5	0.855546	-0.0677567
RH2_00231	Outer membrane protein assembly factor BamA	0.59676	0.5828	135932	116289	156978	98471.2	41665.8	38914.7	19643	0.855495	-0.0677827
RH1_01087	ATP-dependent RNA helicase RhlE	0.739485	0.50066	331113	283187	311763	266147	97278.1	56017	47925.8	0.855258	-0.0679026
RH1_01899	30S ribosomal protein S20	0.304783	0.77573	498565	426299	283898	424402	382311	149995	72266.4	0.855051	-0.0680079
RH1_01492	Dihydrolipoyl dehydrogenase 3	1.41015	0.23131	341559	292039	356405	317002	30325.9	52725.9	49520.8	0.855015	-0.068026
RH1_02138	50S ribosomal protein L1	0.995253	0.37594	3.02749e+06	2.5819e+06	2.87241e+06	2.38359e+06	601286	489698	445591	0.852819	-0.0691433
RH1_00999	Glycine betaine/carnitine transport binding p	0.929019	0.40547	542137	462294	501499	463926	106299	104210	79843.7	0.852724	-0.0691914
RH1_02590	putative transaldolase	0.706252	0.519	209547	178456	245641	199345	64804	40180.2	31091.2	0.851627	-0.0697506
RH1_01653	Cytochrome c1 precursor	0.767932	0.48535	282027	239907	316507	237635	94870.9	4960.79	42120	0.850652	-0.0702478
RH1_00716	Peptide chain release factor 3	0.566809	0.60114	88561.7	75328.2	92489.4	93612.7	14435.9	37774.5	13233.5	0.850573	-0.0702886
RH3_00364	putative chromosome-partitioning protein ParB	1.62456	0.17958	96346	81899.6	91435.1	82004.7	12011.5	9641.28	14446.4	0.850057	-0.070552
RH1_01995	Carboxynorspermidine synthase	0.568149	0.60031	437839	371559	429151	360206	81633.7	184835	66279.7	0.848621	-0.0712864
RH1_00374	Chaperone SurA precursor	1.38434	0.23848	284342	241281	277023	251068	15725	51530.9	43060.9	0.84856	-0.0713176
RH1_03417	preprotein translocase subunit YajC	0.585739	0.58951	498208	421431	468657	452986	198783	109676	76777	0.845894	-0.0726842
RH1_02652	Lipopolysaccharide export system ATP-binding	1.27012	0.2729	113853	96215.2	113606	109452	4687.51	23591	17637.6	0.845084	-0.0731002
RH1_02959	GMP synthase [glutamine-hydrolyzing]	0.399766	0.70976	59419.5	50164.6	55649.3	34408.4	28116.5	28589.4	9254.95	0.844244	-0.073532
RH1_00983	Methylmalonyl-CoA mutase	1.6866	0.16696	326704	275250	326468	303247	9034.54	52062.6	51454.1	0.842505	-0.0744273
RH3_00197	putative D,D-dipeptide-binding periplasmic pr	2.24618	0.08802	2.06988e+06	1.74324e+06	2.03151e+06	1.62305e+06	113921	224636	326635	0.842196	-0.074587
RH1_01376	4-hydroxy-4-methyl-2-oxoglutarate aldolase	0.375995	0.72601	36757.1	30948.8	35684.5	43645.6	2237.23	26662.6	5808.27	0.841982	-0.0746971
RH1_02460	Glutamate--tRNA ligase 1	0.497868	0.6447	273066	229672	295186	230329	121233	89959.9	43393.8	0.841087	-0.0751592
RH1_01387	Tripartite ATP-independent periplasmic transp	0.532189	0.62278	77372.3	65055.9	81948.5	58616.3	32446.9	23536.8	12316.4	0.840816	-0.075299
RH1_02890	UDP-N-acetylmuramate--L-alanine ligase	0.769012	0.48478	126958	106735	149505	95837.1	40370.2	21092.4	20222.9	0.840712	-0.0753528
RH2_00190	3-oxoacyl-[acyl-carrier-protein] reductase Fa	1.09459	0.33518	710247	596177	702708	549651	108340	144372	114070	0.839393	-0.0760345
RH1_03436	Glucose-6-phosphate isomerase	0.781131	0.47837	350838	294453	415411	289135	123395	20132.7	56385.5	0.839284	-0.0760913
RH1_03432	NAD(P) transhydrogenase subunit beta	0.451417	0.67508	235139	197335	272600	153017	70094	126989	37803.8	0.839228	-0.0761202
RH2_00080	2,4-dichlorophenol 6-monooxygenase	0.565245	0.6021	28342.6	23764.6	26987.4	24366.3	3303.28	13633.6	4577.97	0.838477	-0.0765086
RH1_00147	Alanine--tRNA ligase	0.756638	0.49139	526654	440589	525358	397020	123826	153237	86064.7	0.836582	-0.0774914
RH1_00967	DNA topoisomerase 4 subunit B	0.4421	0.68127	13188.4	11028.3	12167.8	12045.4	2793.81	7988.32	2160.09	0.836213	-0.077683
RH1_01595	hypothetical protein	1.70793	0.16284	693517	579740	674429	625426	81709.5	81467.8	113777	0.835942	-0.0778237
RH1_02361	Nitrogen fixation regulation protein FixK	0.503491	0.64108	144227	120530	157989	135448	53853	61199.3	23697.1	0.835696	-0.0779515
RH1_01070	Putative multidrug export ATP-binding/permeas	0.499463	0.64368	161377	134748	193876	137132	81223.1	43937.8	26629.2	0.834987	-0.07832
RH5_00111	hypothetical protein	0.57855	0.59391	891034	743983	1.03812e+06	753651	439026	32660.9	147051	0.834966	-0.0783315
RH1_01668	Branched-chain-amino-acid aminotransferase	1.14326	0.3167	302175	251550	300765	276889	35604	67930.9	50624.2	0.832467	-0.079633
RH1_01495	2-oxoglutarate dehydrogenase E1 component	0.984298	0.3807	577023	480308	588111	414238	85897.4	146918	96714.2	0.832391	-0.0796727
RH2_00282	Cation/acetate symporter ActP	0.647363	0.55268	1.49031e+06	1.23961e+06	1.51282e+06	1.56161e+06	74904.5	666578	250705	0.831777	-0.0799932
RH1_01117	3-oxoacyl-[acyl-carrier-protein] synthase 1	1.18384	0.30202	695623	577871	683267	667870	56592.2	162721	117753	0.830723	-0.0805435
RH5_00095	2-deoxystreptamine glucosyltransferase	0.597188	0.58254	58768.1	48777.1	49659.5	57510	18167.9	22574.4	9990.94	0.829994	-0.0809252
RH1_01061	Glutathione import ATP-binding protein GsiA	0.427626	0.69094	971031	805932	985770	1.08557e+06	95992.6	661787	165098	0.829976	-0.0809344
RH1_02100	NYN domain protein	0.987416	0.37934	389624	322692	377810	370222	26159	114456	66932.3	0.828213	-0.0818577
RH1_02286	D-alanine aminotransferase	1.90914	0.12887	425557	351967	436213	343720	35078	56806.1	73589.9	0.827074	-0.0824557
RH1_01516	Protein of unknown function (FYDLN_acid)	0.586112	0.58928	543676	449345	530863	519630	85986.2	265169	94330.7	0.826495	-0.08276
RH1_03187	Putative beta-lactamase HcpC precursor	0.557287	0.60704	66351.9	54822.1	67225.2	59136.6	27833.5	22570.2	11529.8	0.826233	-0.0828975
RH1_00750	Bifunctional protein GlmU	0.278374	0.79452	836010	690566	674500	319292	506612	749859	145443	0.826027	-0.083006
RH1_00335	Inosine-5'-monophosphate dehydrogenase	0.760781	0.48917	694931	573944	722237	544856	64196.9	267861	120986	0.825902	-0.0830716
RH1_01411	Elongation factor 4	1.26989	0.27297	250017	206446	222282	191173	52994.1	26895.1	43571	0.825728	-0.0831631
RH1_01864	Aliphatic amidase expression-regulating prote	1.61411	0.1818	55192.3	45483.8	54843.3	46785.6	5576.51	8799.73	9708.5	0.824097	-0.0840217
RH1_00888	Spermidine/putrescine-binding periplasmic pro	0.863291	0.43667	4.78392e+06	3.93929e+06	5.27215e+06	3.87229e+06	1.64466e+06	408405	844628	0.823444	-0.0843657
RH1_01955	2-dehydro-3-deoxy-D-gluconate 5-dehydrogenase	0.308604	0.77303	31546.8	25965.6	46765	27961.1	26800	16217.3	5581.21	0.823081	-0.0845572
RH1_01041	Guanine deaminase	0.468667	0.66371	27444.4	22482.4	30623.6	29091.7	5795.45	17398.2	4962	0.819198	-0.0866109
RH1_00020	2-hydroxy-3-oxopropionate reductase	0.756925	0.49123	337311	276183	328488	328591	76274.3	117250	61127.6	0.81878	-0.086833
RH1_01568	HIT-like protein	0.338688	0.75188	49335.9	40356.5	42032.6	29911.3	14531.2	43560.9	8979.39	0.817995	-0.0872495
RH1_01574	putative lipoprotein YiaD precursor	0.593555	0.58475	265282	216569	294641	187198	104770	96073.7	48713.5	0.816371	-0.0881124
RH1_02247	Peptidase M16 inactive domain protein	1.03162	0.36054	174835	142668	171666	129963	8353.44	53357.5	32167.3	0.816014	-0.0883025
RH1_01874	Taurine-binding periplasmic protein precursor	0.460875	0.66883	18429.5	15031.6	19406.8	17055.8	4538.24	11936.5	3397.96	0.815624	-0.08851
RH1_01064	Heme-binding protein A precursor	1.3009	0.26317	1.3017e+06	1.06089e+06	1.29301e+06	1.18492e+06	148114	284352	240806	0.815007	-0.0888388
RH5_00113	Tyrosine-protein kinase etk	1.47979	0.21303	283510	230876	302816	219936	38481.2	48110	52633.9	0.814349	-0.0891894
RH1_03381	Outer membrane protein assembly factor BamB p	0.710677	0.51653	371017	302003	383424	362392	124367	113241	69013.4	0.813988	-0.0893819
RH5_00116	hypothetical protein	0.843454	0.44646	57937.7	47149.7	49572.2	47344.5	22143	676.999	10788	0.813801	-0.089482
RH1_02043	3-mercaptopyruvate sulfurtransferase	1.18676	0.30099	123870	100801	138399	88291.2	25445.9	22049	23069.7	0.813759	-0.0895042
RH1_03317	Transketolase 1	0.656184	0.54753	979645	795686	1.08539e+06	831188	277000	398814	183959	0.812219	-0.0903269
RH1_03386	Dipeptide-binding protein DppE precursor	3.1369	0.03495	850601	690756	836493	691842	37928	79693.9	159845	0.81208	-0.0904011
RH1_02310	Acetoacetyl-CoA reductase	4.19287	0.01377	939873	762716	915151	785354	52914	50554.6	177156	0.81151	-0.090706
RH1_01567	DNA polymerase I	0.448511	0.67701	23863.3	19361.8	23514.4	24723.8	3974.54	16923.4	4501.52	0.811362	-0.0907851
RH1_03096	N(G),N(G)-dimethylarginine dimethylaminohydro	0.534697	0.6212	103786	84075.9	115962	112767	38890.5	50633.8	19709.6	0.810093	-0.0914651
RH1_02190	Acetylglutamate kinase	1.6517	0.17394	126522	102292	126481	89443.2	7800.96	24181.6	24230	0.808492	-0.0923243
RH1_01596	peptidase PmbA	0.543584	0.61561	29737	24028.6	31974.1	22953	9878.78	15272.6	5708.43	0.808036	-0.0925691
RH1_02279	putative L,D-transpeptidase ErfK/SrfK precurs	0.913486	0.41267	266676	215482	269192	233174	81379.7	52912.8	51194.4	0.808028	-0.0925737
RH1_01736	Cysteine-rich secretory protein family protei	0.35042	0.7437	31479.7	25375.4	26328.8	23027.2	17428.8	24629	6104.26	0.806089	-0.093617
RH1_01849	hypothetical protein	0.394275	0.71349	20421	16452.3	19161.2	8605.99	7243.91	15858.3	3968.69	0.805657	-0.09385
RH1_03138	hypothetical protein	1.04069	0.35679	191550	154134	196751	131457	35989.5	50821.2	37416.7	0.804664	-0.0943854
RH2_00295	Glutathione-binding protein GsiB precursor	1.51682	0.20391	297191	238897	277307	225996	41642.4	51932	58294.3	0.803849	-0.0948254
RH1_01774	Protein-export protein SecB	0.621235	0.5681	654916	526387	770518	453635	223908	279782	128528	0.803748	-0.09488
RH1_00608	Catalase C	0.595423	0.58361	51014.9	41002.5	35080.7	41502	28974.4	2962.72	10012.4	0.803736	-0.0948867
RH1_03027	RNA polymerase-binding transcription factor C	0.888117	0.42466	197714	158757	199656	185839	25213.6	71670.2	38957	0.802963	-0.0953047
RH1_00622	Aspartate aminotransferase	0.501781	0.64218	89071.1	71392.2	92805.4	54226	51318.5	33020.4	17678.9	0.801519	-0.0960861
RH1_02375	General stress protein 39	0.47389	0.66029	26425.4	21171.3	26673.8	18852.8	2291.05	19066.2	5254.06	0.801174	-0.0962733
RH1_01594	Glucose 1-dehydrogenase 2	1.56586	0.19244	438674	351449	427399	373513	28117.8	92293.9	87224.5	0.801163	-0.096279
RH1_02146	Elongation factor G	0.919814	0.40972	2.0473e+06	1.63866e+06	2.13729e+06	1.91055e+06	165490	751473	408636	0.800403	-0.0966915
RH1_00846	hypothetical protein	0.347715	0.74558	19060.6	15256	24207	19958.1	14426.7	12289.4	3804.58	0.800396	-0.0966953
RH1_01022	putative succinyl-CoA:3-ketoacid coenzyme A t	0.99271	0.37704	793247	633165	781009	661024	93245.8	263283	160082	0.798193	-0.0978918
RH1_00665	Virginiamycin B lyase	1.14279	0.31688	392586	312958	381275	361657	24524.5	118169	79627.9	0.797171	-0.0984487
RH1_01640	Orotidine 5'-phosphate decarboxylase	1.4774	0.21363	287516	228992	297137	199245	23273.7	64543.2	58523.7	0.796451	-0.0988412
RH1_01674	Glutamate synthase [NADPH] large chain precur	0.920096	0.40959	340065	270378	335806	342884	19023.5	129798	69687.4	0.795077	-0.099591
RH1_02899	Outer membrane protein assembly factor BamD p	1.44481	0.22202	177782	141327	180534	142919	43202.3	6594.81	36455.1	0.794945	-0.0996631
RH1_02139	50S ribosomal protein L10	2.19437	0.09324	584644	464421	580162	452281	91756.5	24200.5	120223	0.794365	-0.0999801
RH1_02521	Ribosomal large subunit pseudouridine synthas	0.521687	0.62944	41998.8	33347.2	40342.1	40833	7230.74	27799.2	8651.61	0.794003	-0.100178
RH1_02379	Uroporphyrinogen decarboxylase	0.644189	0.55453	126273	100166	131835	114287	30813.6	63068.5	26106.5	0.793253	-0.100588
RH1_02787	General stress protein 69	1.87681	0.13377	119496	94702.1	120846	87829	2928.67	22693.2	24793.8	0.792514	-0.100993
RH3_00221	3-oxoadipate CoA-transferase subunit A	0.56369	0.60307	185240	146633	191330	192871	29603.8	114875	38607.2	0.791583	-0.101503
RH1_00851	Phosphoribosylformylglycinamidine cyclo-ligas	0.876735	0.43013	247446	195716	243973	217171	10976.6	101605	51730.2	0.790944	-0.101855
RH1_02964	Octopine permease ATP-binding protein P	0.682381	0.53247	47591.5	37602.2	52645.1	31836.4	19247	16505.6	9989.24	0.790104	-0.102315
RH1_00441	Lipopolysaccharide export system ATP-binding	0.516525	0.63273	91978.2	72663.1	102105	80674	30645.6	57059.9	19315.1	0.790004	-0.102371
RH3_00201	Oligopeptide transport ATP-binding protein Op	1.16399	0.30912	710760	561502	629888	559390	189017	116621	149257	0.790003	-0.102371
RH1_00643	N-carbamoyl-L-amino acid hydrolase	1.424	0.22755	247240	195310	232537	212320	52200.6	35563	51929.8	0.789962	-0.102394
RH1_01444	2-keto-3-deoxy-L-fuconate dehydrogenase	0.886156	0.4256	240163	189554	246609	223406	19796.1	96917.1	50608.8	0.789273	-0.102773
RH1_00619	Enoyl-[acyl-carrier-protein] reductase [NADH]	0.834279	0.45105	527600	416336	486538	470988	96528.6	209859	111264	0.789114	-0.10286
RH2_00238	SapC	1.49822	0.20844	961937	758357	1.01884e+06	733376	130272	196012	203580	0.788365	-0.103273
RH1_02010	S-(hydroxymethyl)glutathione dehydrogenase	1.69698	0.16494	737687	581523	745391	617718	56498.1	149043	156164	0.788306	-0.103305
RH1_01219	putative GTP-binding protein YjiA	0.5602	0.60523	261924	206316	215549	258711	104039	136880	55607.9	0.787694	-0.103642
RH1_02671	S-methyl-5'-thioadenosine phosphorylase	0.804404	0.46625	90782.5	71305.6	89589.3	66212.2	2700.17	41850.8	19476.9	0.785456	-0.104878
RH1_03275	Dihydrolipoyllysine-residue acetyltransferase	2.29041	0.08382	656325	515012	664451	566738	26181	103607	141313	0.784691	-0.105302
RH1_03364	hypothetical protein	0.28909	0.78688	152938	119892	53377.9	104737	172978	96324.7	33045.7	0.783927	-0.105724
RH1_01267	Ribonucleoside-diphosphate reductase NrdZ	0.73127	0.50515	336234	263504	391379	244210	128471	114763	72730.4	0.783691	-0.105855
RH1_00077	FeS cluster assembly protein SufB	1.15699	0.31166	267386	209179	281752	213066	38033.7	78399.3	58207.2	0.78231	-0.106621
RH1_00779	inosine 5'-monophosphate dehydrogenase	0.856651	0.43993	131070	102475	105860	99642.8	57207.7	8366.2	28595.2	0.781833	-0.106886
RH3_00139	Sulfate adenylyltransferase subunit 2	0.840033	0.44817	147044	114788	155426	120932	60242.2	28184.3	32256.5	0.780634	-0.107553
RH2_00185	Sialic acid-binding periplasmic protein SiaP	1.63797	0.17677	2.81885e+06	2.19908e+06	2.8752e+06	2.49179e+06	354658	551118	619774	0.780132	-0.107832
RH1_02602	Thymidylate kinase	1.09076	0.33668	124606	97195.9	121704	98349.1	6893.57	42976.1	27410.2	0.780025	-0.107891
RH1_00739	NADH-quinone oxidoreductase subunit B	2.98567	0.04051	365779	285157	355842	294896	36536.2	29198.4	80621.3	0.77959	-0.108134
RH1_02079	L-lysine cyclodeaminase	1.07527	0.34279	70066.3	54606.8	70256.5	68136.6	2843.93	24739.3	15459.5	0.779359	-0.108263
RH1_01662	1-deoxy-D-xylulose-5-phosphate synthase	0.455665	0.67227	75050.9	58484.4	50961.5	52119.2	46544.1	42415.4	16566.5	0.779264	-0.108316
RH1_02311	Acetyl-CoA acetyltransferase	1.20943	0.29309	1.38075e+06	1.07595e+06	1.39156e+06	1.18776e+06	288323	327744	304803	0.779249	-0.108324
RH1_01980	2,3,4,5-tetrahydropyridine-2,6-dicarboxylate	1.2266	0.28724	723553	563276	746756	622693	54902.4	219564	160277	0.778486	-0.108749
RH3_00293	Heme-binding protein A precursor	0.926527	0.40661	121014	94087.2	138994	102182	31212.1	39491.5	26926.6	0.777492	-0.109304
RH1_03437	Enamine/imine deaminase	0.626384	0.56503	112022	86973.7	101161	96682.9	66219	20306	25048.3	0.776398	-0.109915
RH1_02167	30S ribosomal protein S5	1.59254	0.18648	1.64713e+06	1.27596e+06	1.61569e+06	1.19534e+06	372855	154718	371167	0.774658	-0.11089
RH1_03453	Catalase	4.00703	0.01604	571305	442467	563418	452044	26325.1	49075.8	128838	0.774484	-0.110987
RH1_01388	Lactate-binding periplasmic protein precursor	2.37718	0.07622	5.91291e+06	4.57923e+06	5.77412e+06	4.70575e+06	877476	417526	1.33369e+06	0.774445	-0.111009
RH1_03409	Aconitate hydratase 1	0.810864	0.46293	1.18578e+06	917617	1.27927e+06	1.12576e+06	167327	547823	268161	0.773852	-0.111342
RH1_00879	Alanine--tRNA ligase	0.579441	0.59336	34031.7	26331.6	35766.9	37719.9	9564.72	20935.6	7700.11	0.773737	-0.111407
RH1_02166	50S ribosomal protein L18	1.06538	0.34674	1.10471e+06	852246	1.058e+06	778962	240538	332576	252465	0.771465	-0.112684
RH1_00436	hypothetical protein	1.31743	0.25809	170294	131203	187820	135190	47908	18604.2	39090.9	0.770451	-0.113255
RH1_03228	2,5-dichloro-2,5-cyclohexadiene-1,4-diol dehy	0.580033	0.593	43539.6	33522.8	30118.7	32624.3	29755	3055.15	10016.8	0.769938	-0.113544
RH1_01684	lipopolysaccharide transport periplasmic prot	0.572279	0.59776	78519.5	60419.7	82626.6	76256.2	16951.7	52091.8	18099.8	0.769486	-0.113799
RH1_02347	hypothetical protein	1.00209	0.37301	468660	360482	430478	420424	130857	133558	108178	0.769176	-0.113974
RH1_00776	Glyceraldehyde-3-phosphate dehydrogenase	1.96932	0.12026	3.86405e+06	2.96989e+06	3.90041e+06	2.76211e+06	112019	778408	894157	0.768596	-0.114302
RH6_00004	hypothetical protein	0.626544	0.56494	134954	103704	107013	98567.4	68333.7	52856.7	31250.5	0.768436	-0.114392
RH2_00069	4,5:9,10-diseco-3-hydroxy-5,9,17-trioxoandros	0.647029	0.55287	39440.3	30274.4	41537	40551.6	4893.61	24043.7	9165.98	0.767599	-0.114866
RH1_00805	Succinyl-diaminopimelate desuccinylase	1.62062	0.18042	384276	294285	391400	316578	18207.5	94439.8	89991.1	0.765816	-0.115875
RH1_00414	N-acetyl-gamma-glutamyl-phosphate reductase	1.24506	0.28107	302004	231194	287795	244122	68209	71069.2	70809.3	0.765535	-0.116035
RH1_03061	UDP-N-acetylglucosamine 1-carboxyvinyltransfe	0.841826	0.44727	429619	328509	402486	363295	59212.4	199430	101111	0.764651	-0.116537
RH1_03398	3-hydroxyacyl-[acyl-carrier-protein] dehydrat	1.35286	0.24751	265171	202319	264162	216530	2059.66	80442.5	62852.1	0.762975	-0.11749
RH1_00818	Molybdopterin molybdenumtransferase	1.04919	0.3533	129755	98906.1	130975	109615	33533.8	38327.3	30848.7	0.762254	-0.1179
RH1_01145	2-isopropylmalate synthase	1.73247	0.15823	195513	148970	192990	157261	17503.4	43114.5	46543.2	0.761943	-0.118078
RH1_02768	sn-glycerol-3-phosphate-binding periplasmic p	2.60929	0.05946	1.2332e+06	935728	1.25223e+06	998671	121548	155620	297471	0.758781	-0.119884
RH1_02362	Universal stress protein family protein	1.1474	0.31518	656779	496067	572992	516131	155007	186625	160712	0.755303	-0.121879
RH1_02295	Phenylalanine--tRNA ligase beta subunit	0.754258	0.49267	233189	176119	237853	203948	83222.6	101236	57069.6	0.755264	-0.121901
RH1_01443	Ureidoglycolate lyase	0.999406	0.37416	243820	184133	271008	157222	89650	51605.7	59686.8	0.755201	-0.121937
RH1_02998	Putrescine-binding periplasmic protein precur	0.977087	0.38385	1.14188e+06	861065	1.27491e+06	714981	330855	371924	280813	0.754078	-0.122584
RH1_01382	D-3-phosphoglycerate dehydrogenase	1.35256	0.2476	320837	241428	357389	221246	71842.7	71967.1	79408.7	0.752495	-0.123496
RH1_03280	Phosphoglycerate kinase	0.866506	0.4351	409473	307923	443639	268100	129585	156241	101550	0.751999	-0.123783
RH1_00745	Outer membrane protein W precursor	1.07292	0.34372	125695	94413.5	122865	81131.9	5360.78	50213.3	31281.4	0.751132	-0.124284
RH1_02380	Porphobilinogen deaminase	2.43653	0.07148	358854	267935	374193	262210	40974.7	49982.8	90918.9	0.746641	-0.126888
RH2_00426	Acetyltransferase (GNAT) family protein	0.619066	0.56939	166963	124552	149090	101615	40026.9	111705	42411.2	0.745985	-0.12727
RH1_02659	Cytochrome c oxidase subunit 2 precursor	1.39677	0.235	499966	371109	566299	353787	126426	97716.5	128857	0.742268	-0.129439
RH1_01423	Acetylornithine/succinyldiaminopimelate amino	0.974309	0.38507	201644	149623	214034	125409	71773.8	58316.4	52020.8	0.742017	-0.129586
RH1_01763	Chromosome-partitioning protein ParB	1.98558	0.11805	225163	166951	219166	190795	23328.8	45103.4	58212.2	0.741466	-0.129909
RH1_02527	hypothetical protein	1.10994	0.32925	105410	78032.9	111027	66132.6	30779.8	29625.8	27376.7	0.740283	-0.130602
RH1_03281	Peptidyl-prolyl cis-trans isomerase B	2.08587	0.10532	1.0306e+06	762910	1.026e+06	811380	203216	90077.3	267694	0.740256	-0.130618
RH1_00397	hypothetical protein	0.655282	0.54806	40829.1	30184.7	45395.8	40338.8	10381.1	26150.2	10644.4	0.739295	-0.131182
RH1_01499	Malate dehydrogenase	1.15847	0.31112	923583	681434	1.07213e+06	579350	296530	207711	242149	0.737816	-0.132052
RH4_00056	Sporulation initiation inhibitor protein Soj	0.432974	0.68736	14918.7	11006.2	17812.2	5611.02	10605.3	11510.8	3912.52	0.737745	-0.132094
RH1_02076	3-isopropylmalate dehydrogenase	1.97895	0.11894	518172	381942	513015	355336	83095.6	85508.3	136230	0.737095	-0.132476
RH1_00835	Aminopeptidase N	0.961762	0.39063	80357.4	59156.3	88533.6	75708.8	14716.5	35231.1	21201	0.736165	-0.133025
RH1_01381	putative hydrolase	9.26968	0.00075	393954	289939	394441	294609	3042.97	19195.6	104015	0.735972	-0.133139
RH5_00103	dTDP-4-dehydrorhamnose reductase	1.35956	0.24556	235442	173243	225114	197856	66470	43137.4	62199.3	0.735819	-0.133229
RH1_02847	1-(5-phosphoribosyl)-5-[(5-phosphoribosylamin	0.728425	0.50671	204845	150551	208037	223155	11407.8	128595	54293.7	0.734952	-0.133741
RH1_02488	Branched-chain-amino-acid aminotransferase	1.13629	0.31929	246716	181180	285004	204888	66676.8	74389.2	65536.5	0.734365	-0.134088
RH1_00845	Xaa-Pro dipeptidase	1.88855	0.13197	204153	149708	205490	130083	20762.1	45412.8	54445.5	0.733311	-0.134712
RH1_01081	Aspartate--tRNA ligase	2.03544	0.11152	405771	296852	431699	278179	60182.3	70487.1	108919	0.731575	-0.135741
RH1_03185	hypothetical protein	1.90338	0.12973	212709	155601	239270	158693	50363.2	12812.9	57107.9	0.731521	-0.135773
RH5_00093	Putative glycosyltransferase EpsE	0.625943	0.5653	58527.3	42792.7	49030.3	34576	36395.2	23896.9	15734.6	0.731158	-0.135989
RH1_00450	Superoxide dismutase-like protein YojM precur	0.586518	0.58903	30045.5	21944.4	35814.3	13648.3	12534.2	20376.9	8101.07	0.730373	-0.136455
RH1_01510	Succinate dehydrogenase iron-sulfur subunit	1.56964	0.19158	316281	230635	317815	210894	49149.5	80721.6	85645.9	0.72921	-0.137147
RH1_02186	Glutamine transport ATP-binding protein GlnQ	1.23917	0.28302	617152	449712	707980	462346	182670	146307	167440	0.728689	-0.137458
RH1_02158	50S ribosomal protein L29	0.643439	0.55497	318076	231715	289634	243369	71587.4	221175	86361	0.728489	-0.137577
RH1_00011	Nitrogen assimilation regulatory protein	0.608554	0.57568	61246.3	44617.1	49236.8	52918.6	38666	27295.3	16629.2	0.728486	-0.137579
RH1_03188	hypothetical protein	0.641812	0.55593	74347.2	54111.8	83235.9	43156.1	35444.1	41543.6	20235.4	0.727825	-0.137973
RH1_02047	4-hydroxy-tetrahydrodipicolinate synthase	2.43026	0.07196	262698	190725	257076	167125	19487.5	47449.4	71973.2	0.726023	-0.13905
RH4_00055	ParB-like nuclease domain protein	2.55858	0.06273	142765	103616	150604	102644	14266.9	22334.4	39149.1	0.725779	-0.139196
RH1_00691	Tyrosine-protein kinase ptk	0.450251	0.67585	28665.8	20781.5	26068.7	6255.43	5066.75	29903.6	7884.3	0.724958	-0.139687
RH1_01802	Mitochondrial inner membrane protein	2.20297	0.09235	417431	302566	447003	325400	54398.2	72089.7	114865	0.724828	-0.139765
RH1_00732	NADH-quinone oxidoreductase chain 3	1.05837	0.34957	487641	353451	542626	323218	140683	168625	134190	0.724818	-0.139771
RH1_01059	Cold shock protein CspA	2.14233	0.09883	1.47756e+06	1.06903e+06	1.3474e+06	997665	280757	173971	408525	0.723513	-0.140553
RH1_01223	Putative oxidoreductase YdbC	0.72744	0.50725	98209.4	71032.3	82806.8	69824.8	45335.3	46173.5	27177.1	0.723274	-0.140697
RH1_00402	MerR family regulatory protein	0.348017	0.74537	22414.1	16157.7	23302.2	4106.61	19708.5	24106.8	6256.43	0.720871	-0.142142
RH1_03234	Urocanate hydratase	0.686648	0.53004	116332	83852.4	92118.6	94230.4	75042.9	32878.3	32479.8	0.720801	-0.142184
RH1_00821	Glutamate--tRNA ligase	0.937297	0.40167	268392	193440	260873	227373	19367.4	137144	74951.5	0.720738	-0.142223
RH1_01748	Argininosuccinate synthase	1.73926	0.15697	873855	628004	823007	577668	131538	206495	245851	0.71866	-0.143477
RH1_01900	putative enoyl-CoA hydratase echA8	1.05848	0.34952	405145	290177	417801	264499	174931	69220.1	114968	0.716229	-0.144948
RH1_01084	Carbamoyl-phosphate synthase large chain	0.902011	0.41806	396918	284170	382930	256423	88883	197413	112748	0.715942	-0.145122
RH1_00977	Guanosine-5'-triphosphate,3'-diphosphate pyro	1.82052	0.14279	102798	73489.9	95849.6	70178.2	23854	14439.2	29308.1	0.714897	-0.145757
RH1_03256	putative aminodeoxychorismate lyase	2.89152	0.0445	162762	116321	167757	102354	12001.5	25096.9	46441.3	0.714668	-0.145896
RH1_02887	UDP-N-acetylmuramoylalanine--D-glutamate liga	0.806098	0.46538	123527	88250.9	125224	119585	14017	74488.8	35275.6	0.714429	-0.146041
RH1_02012	Cytochrome c-556	1.04558	0.35478	138068	98422.1	153317	122667	28147	59338.2	39646	0.712852	-0.147001
RH1_00435	Guanylate kinase	1.72239	0.1601	96965.3	68661.7	88445.7	65902.1	27485.4	7393.08	28303.6	0.708106	-0.149902
RH1_00631	Beta-lactamase hydrolase-like protein	1.29305	0.26562	274107	193909	276260	249116	29037.7	103427	80198.2	0.70742	-0.150323
RH1_02730	Outer membrane lipoprotein Omp16 precursor	1.49798	0.2085	441152	311532	517235	309044	148267	21878.9	129619	0.70618	-0.151085
RH1_00035	30S ribosomal protein S2	2.08272	0.1057	2.46596e+06	1.73962e+06	2.47146e+06	1.7264e+06	130124	589868	726344	0.705452	-0.151532
RH1_02512	Phosphoribosylaminoimidazole-succinocarboxami	1.48929	0.21065	85237.3	59978.8	87280.1	46490.6	6220.04	28709.7	25258.5	0.703669	-0.152632
RH1_00166	HTH-type transcriptional repressor CytR	2.34872	0.07862	78464.1	55139.8	78144.2	63389.8	3884.42	16756	23324.3	0.702739	-0.153206
RH1_02004	Disulfide bond formation protein D precursor	2.69229	0.05453	184605	129716	180802	121494	25848.5	24058.3	54889	0.702668	-0.15325
RH1_01450	Fumarylpyruvate hydrolase	3.06994	0.0373	192639	135150	201974	131982	31670.6	6999.55	57488.6	0.701573	-0.153927
RH1_01715	Xylulose kinase	1.32287	0.25644	1.34264e+06	941906	1.44983e+06	971512	288386	438322	400732	0.701534	-0.153951
RH2_00344	Periplasmic dipeptide transport protein precu	1.27448	0.2715	1.30644e+06	912619	1.21981e+06	956734	377013	379892	393825	0.698552	-0.155801
RH2_00193	putative diguanylate cyclase AdrA	1.12563	0.32329	220559	154062	239146	148908	78063.7	66150.9	66497.5	0.698505	-0.15583
RH1_00337	Maltose/maltodextrin import ATP-binding prote	1.10375	0.33163	236454	165161	234837	205014	5681.59	111732	71293.2	0.698491	-0.155839
RH1_03276	2-oxoisovalerate dehydrogenase subunit beta	0.921795	0.4088	909418	634615	915389	916352	74801.5	510906	274802	0.697826	-0.156253
RH1_02451	30S ribosomal protein S1	2.76414	0.05063	4.34929e+06	3.03428e+06	4.17729e+06	2.78152e+06	566036	598822	1.31501e+06	0.697649	-0.156363
RH1_03319	Cell division protein ZapA	1.33818	0.25184	381524	265855	393922	258296	118679	91268.7	115670	0.696822	-0.156878
RH1_01590	Lon protease 2	0.723309	0.50952	25087.6	17465.6	27496.7	15646	13942.7	11778.4	7622.01	0.696184	-0.157276
RH1_02963	Lysine-arginine-ornithine-binding periplasmic	1.61641	0.18131	1.5422e+06	1.07202e+06	1.54574e+06	901844	274205	422667	470184	0.695121	-0.157939
RH1_02937	Thymidylate synthase ThyX	1.02932	0.3615	349262	242665	258384	233189	176680	30965.3	106597	0.694793	-0.158144
RH1_00669	Methanol dehydrogenase [cytochrome c] subunit	1.56327	0.19303	293828	203599	266618	210221	69792.4	71576.7	90229.3	0.692918	-0.159318
RH1_01004	4-aminobutyrate aminotransferase PuuE	1.25259	0.27859	655303	453758	760311	415510	190908	203035	201545	0.69244	-0.159618
RH1_03283	Tyrosine--tRNA ligase	3.97866	0.01642	153378	106202	147584	111994	11579.1	16962	47176.1	0.692419	-0.159631
RH1_02696	D-erythro-7,8-dihydroneopterin triphosphate 2	0.399577	0.70988	15126.8	10450.9	18411	1635.37	12886.2	15645	4675.92	0.690885	-0.160594
RH1_01147	Rod shape-determining protein MreB	2.76888	0.05039	195419	134874	194571	126129	6951.71	37229.8	60544.6	0.690181	-0.161037
RH4_00067	Blue-light-activated histidine kinase	1.912	0.12845	115607	79747.2	115113	96764.8	12886.4	29819.5	35859.7	0.689813	-0.161268
RH4_00045	Autotransporter beta-domain protein	0.63428	0.56036	35616.1	24525.6	28345.8	26407.6	24637	17612.7	11090.5	0.688611	-0.162026
RH1_02486	Fe/S biogenesis protein NfuA	1.95444	0.12233	225848	155442	211547	131329	32322.2	53370.7	70406.3	0.688259	-0.162248
RH1_00190	Spermidine/putrescine import ATP-binding prot	1.88194	0.13298	211963	145812	215972	130560	7964.58	60359.1	66151	0.687912	-0.162467
RH1_00433	ABC transporter ATP-binding protein uup	1.94309	0.12394	56424.8	38805	51392.1	42957.4	8788.36	13017.2	17619.8	0.687729	-0.162582
RH1_02948	Threonine--tRNA ligase	3.43044	0.02652	373625	256945	376700	256416	14383.3	57129.6	116680	0.687709	-0.162595
RH1_02575	Peroxiredoxin OsmC	0.986871	0.37957	108848	74812	101496	101962	22628.3	55285	34036.2	0.687306	-0.16285
RH1_03003	Vitamin B12 transporter BtuB precursor	1.14036	0.31778	55077.7	37788.8	64306.3	36949	24260.4	10049.3	17288.9	0.686101	-0.163612
RH1_01141	Glutamine-dependent NAD(+) synthetase	0.830159	0.45312	50488.6	34624.5	34286.4	36452.7	32600.5	5723.6	15864.1	0.685788	-0.16381
RH2_00163	Dihydroxy-acid dehydratase	1.40824	0.23183	474699	324891	487815	403446	70900	170068	149808	0.684415	-0.16468
RH1_01656	Thiamine-binding periplasmic protein precurso	0.916106	0.41144	23379	15943.7	24872.4	21569.7	4024.27	13469.3	7435.29	0.681967	-0.166236
RH1_00022	Delta-aminolevulinic acid dehydratase	2.02564	0.11277	151016	102599	158868	100253	28167.6	30340.7	48417.6	0.679388	-0.167882
RH1_00987	hypothetical protein	0.834886	0.45074	61335.6	41669	59126.7	59192.5	22946.3	33736.1	19666.6	0.679361	-0.167899
RH1_01464	Imelysin	0.739533	0.50063	62210.9	42250.5	40451.8	39792	46513.3	4688.19	19960.4	0.67915	-0.168035
RH1_02450	Cytidylate kinase	0.733093	0.50415	268012	181836	243041	234423	127091	159067	86175.6	0.678463	-0.168474
RH1_00826	Lysine/ornithine decarboxylase	3.41849	0.02682	177997	120753	178760	120373	19242.1	21701.9	57244.1	0.678398	-0.168515
RH1_02989	Ferredoxin-6	2.36497	0.07724	204760	138892	182395	151100	40031.9	26918	65868.2	0.678316	-0.168568
RH1_01200	putative transaldolase	1.5068	0.20633	498440	338003	496586	345387	111999	146518	160438	0.67812	-0.168693
RH2_00070	Flavin-dependent monooxygenase, oxygenase sub	2.28659	0.08417	268152	181776	271972	162300	49362.8	42944.2	86376.4	0.677883	-0.168845
RH1_01810	Glutamine--fructose-6-phosphate aminotransfer	1.42848	0.22635	257259	174257	260093	229929	17211.8	99158.1	83002	0.677361	-0.16918
RH1_02874	2-oxoglutarate carboxylase small subunit	2.83332	0.04719	448494	302686	482960	299753	88873.2	6822.73	145808	0.674894	-0.170765
RH1_00831	Aspartyl/glutamyl-tRNA(Asn/Gln) amidotransfer	1.33473	0.25287	353002	237947	349610	211063	31797	145880	115055	0.674066	-0.171297
RH1_02090	Porin	0.916305	0.41135	9.55098e+06	6.43542e+06	1.13763e+07	7.4679e+06	5.39854e+06	2.3534e+06	3.11556e+06	0.673797	-0.171471
RH1_00033	Pseudouridine-5'-phosphate glycosidase	1.21374	0.29161	62777.4	42187.1	72363.9	39997	18482.6	22842	20590.3	0.672011	-0.172624
RH1_01379	putative peptidase	2.23271	0.08934	406124	272651	406824	261108	10675.7	102992	133473	0.671349	-0.173052
RH2_00458	Leu/Ile/Val/Thr-binding protein precursor	1.539	0.19864	106125	70839.7	109002	64069.1	20199.6	34189.7	35284.9	0.667514	-0.175539
RH1_01941	L-asparaginase II	0.537192	0.61962	23798.7	15847.7	32947.5	8048.03	20439.5	15473.8	7951	0.665906	-0.176587
RH1_02928	Aminomethyltransferase	1.32329	0.25631	114014	75580	102228	68647.9	27235.4	42295.7	38433.9	0.662902	-0.178551
RH1_01466	Bacterioferritin	2.09091	0.10472	1.08588e+06	718194	1.13864e+06	872876	133726	273652	367683	0.661395	-0.179539
RH1_00729	NADH-quinone oxidoreductase subunit I	1.24225	0.282	324991	214940	254629	192066	143202	55115.7	110051	0.661371	-0.179555
RH1_02665	Threonine synthase	2.10336	0.10326	183524	121220	181955	114232	8379.24	50616.4	62303.8	0.660515	-0.180118
RH1_02682	Signal recognition particle receptor FtsY	1.16376	0.3092	107419	70832.6	108614	49630.2	32943.6	43356.1	36586.3	0.659405	-0.180848
RH1_00365	putative ABC transporter ATP-binding protein	2.0845	0.10548	88347.9	58050.7	83194	56100	24890.1	3773.32	30297.2	0.657069	-0.182389
RH1_01698	hypothetical protein	1.37558	0.24096	872136	571866	844051	775070	55896.4	373929	300270	0.655707	-0.18329
RH1_01897	DNA polymerase III subunit beta	1.36525	0.24392	830281	543861	777419	660043	117223	343945	286420	0.655032	-0.183737
RH1_02968	hypothetical protein	0.90052	0.41876	32033.3	20895.9	32581.3	21448.1	8989.72	19443.9	11137.3	0.65232	-0.18554
RH1_00345	Carbon monoxide dehydrogenase large chain	3.51986	0.02445	551516	359062	592957	351853	91684.3	23719.3	192454	0.651045	-0.186389
RH1_03396	Outer membrane protein assembly factor BamA p	1.14705	0.31531	826178	537073	940972	596084	393731	188546	289104	0.65007	-0.18704
RH1_02675	Phosphoenolpyruvate-protein phosphotransferas	1.10406	0.33151	16914.5	10973	17073.8	16128.1	1799.32	9145.66	5941.46	0.648735	-0.187933
RH3_00067	Putative aldehyde dehydrogenase AldA	1.14509	0.31603	74002.4	47926.1	71022.4	49586.3	15550	36248.3	26076.4	0.647628	-0.188674
RH1_02305	Octaprenyl-diphosphate synthase	1.29247	0.2658	80885.9	52254.4	87091.5	41803.8	33057.8	19478.2	28631.6	0.646025	-0.18975
RH2_00062	7-alpha-hydroxysteroid dehydrogenase	1.01447	0.36773	43913.4	28366.4	37810.9	30820.8	18154.3	19365.2	15547	0.645962	-0.189793
RH1_02446	S-adenosylmethionine synthase	2.79985	0.04882	513303	331458	510868	380642	51829.6	99842.7	181845	0.645735	-0.189946
RH3_00157	Alginate biosynthesis protein AlgA	2.83231	0.04723	496915	320582	509737	337100	60711.6	89119	176333	0.645144	-0.190343
RH5_00098	Glycogen synthase	1.35823	0.24595	59301	38228.8	62671.6	45241.2	6471.31	26081	21072.2	0.644657	-0.190671
RH4_00149	VirC1 protein	0.609491	0.57512	140799	90765.2	182658	40177.4	80540.8	117176	50034.1	0.644642	-0.190681
RH5_00090	TDP-4-oxo-6-deoxy-alpha-D-glucose-3,4-oxoisom	2.22237	0.09037	675711	435083	671886	409097	26105.3	185712	240628	0.643889	-0.191189
RH5_00055	Response regulator PleD	1.85508	0.13718	135776	87111.2	125766	102004	25986.7	37273.2	48665.3	0.641578	-0.192751
RH2_00059	Chlorohydroquinone/hydroquinone 1,2-dioxygena	1.17039	0.30682	231692	148432	261336	174743	69386.9	101821	83259.8	0.640644	-0.193383
RH1_00953	Riboflavin synthase	1.13558	0.31956	34159.4	21883.9	34069.2	28473.9	7264.22	17256.6	12275.5	0.640641	-0.193385
RH4_00261	Macrolide export protein MacA	1.52884	0.20103	16141.6	10322.2	18240.3	9290.8	6251.43	2094.2	5819.39	0.639478	-0.194174
RH2_00408	N-substituted formamide deformylase precursor	0.905056	0.41662	25285.9	16154.5	20863.8	22014.4	13333.7	11295.6	9131.34	0.638876	-0.194584
RH1_01814	Multiple sugar-binding protein precursor	1.56696	0.19219	1.20533e+06	768802	1.24258e+06	856730	248017	413903	436530	0.637834	-0.195292
RH1_01619	4-oxalomesaconate tautomerase	3.19485	0.03306	504261	321266	521204	357616	29647.8	94675	182995	0.637103	-0.19579
RH1_01826	Glucose-1-phosphate cytidylyltransferase	0.815122	0.46075	45787.2	29137.8	32521.1	40085.7	28551.8	20890.7	16649.4	0.636374	-0.196287
RH1_01850	putative sugar isomerase YihS	2.592	0.06056	176420	111977	175390	98298.7	7160.85	42462.6	64442.2	0.634722	-0.197416
RH1_01182	Ribose-phosphate pyrophosphokinase	1.6297	0.1785	509023	321465	525019	389988	43605.5	194511	187559	0.631532	-0.199605
RH1_01545	Glutamate--cysteine ligase GshA	1.3806	0.23953	197778	124801	212654	109880	64091.3	65381.2	72977.6	0.631013	-0.199962
RH1_02739	Bifunctional protein FolD protein	1.20192	0.29568	38063.7	23995.8	31844.8	32355	12778.5	15738.4	14067.9	0.630411	-0.200376
RH1_00849	Ribonuclease D	2.11453	0.10197	506777	319385	534476	332674	59813.5	141363	187392	0.630228	-0.200503
RH1_00242	putative ABC transporter-binding protein prec	1.96391	0.12101	454950	286359	451494	255134	12402.6	148169	168591	0.62943	-0.201053
RH3_00075	D-allose transporter subunit	0.796902	0.47013	128252	80605.2	134215	80063.2	78337	67734.3	47647	0.62849	-0.201702
RH1_03431	NAD(P) transhydrogenase subunit alpha	1.07739	0.34195	348698	219015	398379	199105	166472	125506	129683	0.628094	-0.201975
RH1_00571	hypothetical protein	1.49523	0.20917	167342	105097	140186	112841	70288.3	16074.9	62244.7	0.628039	-0.202013
RH1_02897	Cell division protein FtsZ	3.39477	0.02741	583104	365280	585463	349226	23978.6	108519	217824	0.626441	-0.20312
RH1_03129	hypothetical protein	3.90862	0.01741	802647	502107	812458	462095	74913.9	110113	300540	0.625564	-0.203728
RH1_01712	L-glyceraldehyde 3-phosphate reductase	2.40234	0.07417	885441	547452	891103	447373	72029.2	232796	337989	0.618281	-0.208814
RH1_01973	diadenosine tetraphosphatase	0.734648	0.5033	22138.3	13648.4	23422	12869.7	18259.9	8199.36	8489.92	0.616505	-0.210063
RH1_01875	Taurine--pyruvate aminotransferase	1.48828	0.2109	381436	235039	381299	327664	30490.3	167625	146397	0.616195	-0.210282
RH3_00365	Sporulation initiation inhibitor protein Soj	1.19066	0.29961	32404.3	19960.8	36671.9	27816.7	7763.34	16352.2	12443.5	0.615993	-0.210425
RH1_00497	Elongation factor P	3.96169	0.01665	408959	250422	429217	226352	47037.6	50909	158538	0.612339	-0.213008
RH1_02115	Phosphoenolpyruvate carboxykinase [ATP]	3.86047	0.01814	155343	94928.7	158780	95409.4	22745.4	14743.2	60414.3	0.611091	-0.213894
RH1_03024	hypothetical protein	1.68345	0.16757	327627	200181	320387	196308	35822.7	126137	127446	0.611004	-0.213956
RH1_00650	hypothetical protein	1.59525	0.18589	89800.5	54829.1	87837.5	71868.8	13038.4	35661.7	34971.4	0.610566	-0.214268
RH1_00810	GMP synthase [glutamine-hydrolyzing]	2.09682	0.10403	410528	249877	460275	229962	122917	50015.9	160650	0.608674	-0.215616
RH1_03010	Ribosomal large subunit pseudouridine synthas	0.711244	0.51621	75728.8	46072.5	71525.3	8273.94	14793.1	70689	29656.3	0.608388	-0.215819
RH1_00815	Anthranilate phosphoribosyltransferase	1.29555	0.26484	134540	81826.8	150361	62919.3	40627.6	57584	52713.1	0.608197	-0.215956
RH1_02648	Polysaccharide biosynthesis/export protein	1.33307	0.25337	425021	258401	475853	264897	205273	68776.8	166620	0.607972	-0.216116
RH1_01176	putative manganese-dependent inorganic pyroph	1.8864	0.1323	761508	460038	751667	486505	29616.6	275214	301470	0.604115	-0.21888
RH1_01553	Glutarate-semialdehyde dehydrogenase DavD	5.72457	0.00461	1.0329e+06	623546	1.06548e+06	626010	58199.7	109332	409358	0.603682	-0.219192
RH1_02142	DNA-directed RNA polymerase subunit beta'	2.37321	0.07655	1.45743e+06	877248	1.40921e+06	1.01309e+06	193025	376878	580178	0.601916	-0.220464
RH1_03289	Vitamin B12-dependent ribonucleotide reductas	2.39718	0.07458	55339.1	33307.4	53372.1	27638.6	8692.56	13335.9	22031.8	0.601877	-0.220492
RH1_01032	Putative conjugal transfer protein/MT3759	1.35007	0.24833	80375.7	48365.8	79566.9	65632.5	17500.4	37151.2	32010	0.601746	-0.220587
RH1_01540	Aspartate carbamoyltransferase	1.63603	0.17717	134735	81054.4	121382	69125.4	49286.6	28295.3	53680.7	0.601583	-0.220704
RH1_02242	Bifunctional purine biosynthesis protein PurH	1.8911	0.13158	469170	279576	550382	283400	171688	26018	189594	0.595895	-0.22483
RH1_03321	Orotate phosphoribosyltransferase	2.17242	0.09555	262238	156050	266216	153390	36888	76204.4	106189	0.595069	-0.225433
RH1_01641	hypothetical protein	2.53305	0.06446	208413	122957	196534	131341	29319.6	50545.4	85456.5	0.589966	-0.229173
RH4_00066	Blue-light-activated histidine kinase 1	1.34956	0.24848	67503.7	39736.3	68933.1	56103	9832.25	34254	27767.3	0.588654	-0.23014
RH1_00181	Antibiotic biosynthesis monooxygenase	1.87883	0.13346	312132	183506	309933	190411	92217.1	74541.8	128625	0.587914	-0.230687
RH1_01496	Succinyl-CoA ligase [ADP-forming] subunit alp	1.33344	0.25326	1.04345e+06	612490	1.03158e+06	611120	23625.1	559296	430964	0.586983	-0.231375
RH1_02911	Phosphoribosylformylglycinamidine synthase 1	1.34078	0.25107	566887	332549	506588	465966	108949	282439	234338	0.586623	-0.231641
RH1_02985	Glutathione amide reductase	1.36937	0.24273	149898	87729.4	179708	65494.3	66968.1	41214	62168.5	0.585261	-0.23265
RH1_01743	33 kDa chaperonin	2.10139	0.10349	22869.2	13363.9	21590.5	11910.1	5824.89	5239.52	9505.32	0.584362	-0.233318
RH1_03449	hypothetical protein	0.940206	0.40035	297118	173568	186855	167495	226114	25992.7	123549	0.584173	-0.233458
RH1_01497	Succinyl-CoA ligase [ADP-forming] subunit bet	1.52526	0.20189	1.58146e+06	922713	1.63344e+06	1.27539e+06	168455	728852	658752	0.583454	-0.233993
RH1_02337	Alanine dehydrogenase	1.39732	0.23484	128553	74894.7	122883	75085.1	12000.8	65420.9	53658.6	0.582597	-0.234632
RH1_01430	Leucine-responsive regulatory protein	3.89821	0.01757	115069	66941.6	105499	68433.2	20876.7	4629.27	48127.2	0.581753	-0.235261
RH1_00973	Proline--tRNA ligase	1.54487	0.19726	228149	131865	226537	122414	21061.1	105876	96284.2	0.577977	-0.23809
RH2_00409	Guanidinobutyrase	0.79615	0.47052	134877	77715.7	197409	49799.4	108822	60186.6	57161.7	0.576195	-0.23943
RH1_02355	Cytochrome c-552	4.51881	0.01067	393890	226934	406092	240421	57097.5	28898.3	166956	0.576135	-0.239476
RH2_00233	multidrug resistance protein MdtN	1.33787	0.25193	100325	57379.4	94172.3	39146	19121.3	52207.5	42945.9	0.571934	-0.242654
RH1_00800	Disulfide bond formation protein D precursor	1.2615	0.27568	33740.8	19235.9	32674.2	20592.4	14980.8	13122.5	14505	0.570106	-0.244044
RH1_01758	Ribonuclease PH	1.45896	0.21834	78754.3	44861	72650.4	39882.7	11401.8	38588.5	33893.3	0.569632	-0.244406
RH1_02764	Membrane-bound lytic murein transglycosylase	3.04093	0.03837	64462.9	36701.8	67395.6	29294	8641.54	13241.9	27761.1	0.569348	-0.244622
RH1_02737	Formate--tetrahydrofolate ligase	0.930369	0.40485	231272	131613	239351	96386.1	165304	84245.1	99658.8	0.569083	-0.244824
RH1_00474	Phosphogluconate dehydratase	1.79732	0.1467	1.98524e+06	1.12346e+06	2.02277e+06	1.50845e+06	133420	819698	861780	0.565907	-0.247255
RH2_00279	Acetyl-coenzyme A synthetase	1.96783	0.12047	858225	484182	1.01909e+06	480672	305897	121725	374043	0.564167	-0.248592
RH1_01974	D-3-phosphoglycerate dehydrogenase	1.54737	0.19668	664648	373047	744984	422983	173177	276675	291601	0.56127	-0.250828
RH1_00759	outer membrane channel protein	1.32815	0.25484	311926	174470	340474	174744	163564	73351.2	137456	0.55933	-0.252332
RH3_00312	Chromosome partition protein Smc	2.578	0.06146	110091	61266.3	118854	49010.6	24365.1	21963.5	48824.6	0.556506	-0.25453
RH1_02285	L-Ala-D/L-Glu epimerase	0.858886	0.43883	272975	151709	152027	216680	215051	116435	121266	0.555761	-0.255112
RH2_00229	Universal stress protein family protein	3.41881	0.02681	414825	229228	415054	187073	34791.4	87355.1	185598	0.552588	-0.257598
RH1_00819	LexA repressor	3.49502	0.02501	111186	61405.5	98435.3	66425	22974.4	8988.32	49780.5	0.552278	-0.257843
RH1_03069	Translation initiation factor IF-1	2.12734	0.10051	139267	76493.2	138846	64231.9	5724.45	50787.8	62773.5	0.549257	-0.260224
RH2_00239	Outer membrane protein TolC precursor	0.687476	0.52957	251717	137810	358693	22628.8	202445	203409	113907	0.547479	-0.261633
RH1_00344	Carbon monoxide dehydrogenase medium chain	2.31509	0.08157	297345	162022	342535	158407	99668.8	17783.2	135323	0.544895	-0.263687
RH1_01714	Xylose isomerase	1.49689	0.20876	3.27423e+06	1.77376e+06	3.76378e+06	1.50657e+06	998858	1.42009e+06	1.50047e+06	0.541732	-0.266215
RH1_02465	Fatty acid oxidation complex subunit alpha	2.54111	0.06391	337608	182698	350767	188937	100022	33832.2	154910	0.541153	-0.26668
RH1_00346	Carbon monoxide dehydrogenase small chain	2.0247	0.11289	347201	187882	371391	204692	130812	38256	159319	0.541134	-0.266695
RH1_01314	NADP-specific glutamate dehydrogenase	1.19549	0.29792	13782.5	7379.54	14705.1	7582.89	7828.96	4976.44	6402.95	0.535429	-0.271298
RH1_03418	preprotein translocase subunit SecD	0.672044	0.53838	219921	117415	311835	13390.6	190158	183397	102505	0.533899	-0.272541
RH1_02231	hypothetical protein	0.875329	0.43081	7963.03	4248.25	9869.14	5741.01	6560.03	3316.21	3714.78	0.533497	-0.272868
RH5_00094	GDP-mannose-dependent alpha-mannosyltransfera	1.61644	0.18131	72567.7	38705.6	76714.1	43027.1	18872.4	30989.6	33862	0.533373	-0.272969
RH1_02495	Receptor family ligand binding region	0.942263	0.39941	437971	233396	571937	207452	350203	136999	204575	0.532903	-0.273352
RH1_00712	twin arginine translocase protein A	1.54282	0.19774	172396	91398	177333	121938	44294.5	79414.8	80998.1	0.530163	-0.275591
RH1_01700	Translation initiation factor IF-2	2.06265	0.10813	562723	296983	659703	364032	189529	117784	265739	0.527761	-0.277562
RH1_00751	Glutamine--fructose-6-phosphate aminotransfer	1.63434	0.17753	191790	99763.9	195155	49010.6	35336.2	90901	92025.9	0.520173	-0.283852
RH1_00168	4-methylaminobutanoate oxidase (formaldehyde-	1.74698	0.15556	71693.1	37237.4	72584	32743.5	24171.6	24139.5	34455.7	0.5194	-0.284498
RH1_01284	Hydrogen cyanide synthase subunit HcnC precur	2.09092	0.10472	164554	84204.6	159425	101972	10673.5	65697.8	80349.7	0.511713	-0.290973
RH1_00646	Phosphate-binding protein PstS precursor	2.19862	0.0928	164148	83746.9	138468	93989.8	58142.3	25125.9	80401	0.510192	-0.292266
RH1_02666	Protease 3 precursor	1.20254	0.29547	135897	68977.6	134587	16502.7	3394.98	96326.6	66919.9	0.507571	-0.294503
RH1_02500	hypothetical protein	1.2267	0.2872	285207	143612	313393	127182	148665	133676	141595	0.503535	-0.29797
RH1_03022	SCP-2 sterol transfer family protein	2.14978	0.09801	115074	57928	115571	61097.5	43312	15617.8	57146.1	0.503397	-0.298089
RH1_01754	NADP-dependent malic enzyme	2.08052	0.10596	30386.4	15175.4	35338.9	10597.6	9139.95	8764.81	15211.1	0.499412	-0.301541
RH2_00414	Heme A synthase	1.49114	0.21019	124651	62218.9	93509.7	51577.9	69573	20460.7	62432.4	0.499144	-0.301774
RH1_00248	Mannitol 2-dehydrogenase	1.80299	0.14573	46624	23267	46516.5	28362.7	8758.41	20658.1	23357	0.499035	-0.301869
RH1_02780	Aliphatic sulfonates import ATP-binding prote	0.939168	0.40082	78130.8	38882	40400.3	33823.1	65798.5	30166.7	39248.8	0.497652	-0.303074
RH5_00089	hypothetical protein	0.930548	0.40476	80150	39398.7	81175	45185.4	72831.6	21189.6	40751.3	0.491562	-0.308422
RH1_01577	ATP synthase subunit b'	2.2591	0.08677	620756	304622	619549	361636	122246	209294	316134	0.490727	-0.30916
RH1_01010	HTH-type transcriptional regulator CynR	2.66866	0.05588	62480.9	30589.1	56597.3	37738.1	13744.4	15476.8	31891.8	0.489575	-0.31018
RH1_02498	Glutathione synthetase	0.93883	0.40097	585464	285820	312145	279090	552305	23751.1	299645	0.488193	-0.311408
RH1_01221	Cob(I)yrinic acid a,c-diamide adenosyltransfe	1.51261	0.20492	24918.1	11893.1	23858	4983.84	3782.82	14427	13025.1	0.477285	-0.321222
RH1_01303	Transcriptional regulator YqjI	1.14451	0.31624	70150.3	33082.8	48400.3	25841.5	46900.2	30776.2	37067.5	0.471599	-0.326428
RH1_00039	Ribulose-phosphate 3-epimerase	1.02861	0.36179	126060	59363.8	92494.3	6502.88	59261.5	95400	66695.9	0.470918	-0.327054
RH1_02071	Ribosomal silencing factor RsfS	2.95802	0.04164	47141.2	21994.5	46927.9	27167.4	699.324	14707.8	25146.6	0.466568	-0.331085
RH1_00017	GTPase HflX	1.77298	0.15091	156038	72332.1	165663	47294.6	45985.3	67618.6	83706	0.463554	-0.3339
RH1_01660	AMP nucleosidase	1.20007	0.29633	25612.5	11618	20934.6	7629.76	17761.1	9618.4	13994.6	0.453605	-0.343322
RH1_03303	Elongation factor P	2.39448	0.0748	857387	388254	938412	385109	339286	6486.95	469133	0.452834	-0.344061
RH1_01969	Dipeptidyl-peptidase 6	2.41053	0.07351	35253.7	15844.7	35734.3	20991.7	2383.31	13740.9	19409	0.449448	-0.347321
RH1_00208	4-deoxy-L-threo-5-hexosulose-uronate ketol-is	2.60011	0.06004	686520	308343	708239	191038	100504	231004	378177	0.44914	-0.347619
RH1_01092	Sporulation related domain protein	1.29461	0.26513	50239.3	22399.2	56396.1	2724.27	12108.3	35224.2	27840.2	0.445849	-0.350812
RH1_03214	hypothetical protein	1.37009	0.24252	57665.4	25687.6	47517.5	7773.39	20111.4	35068.2	31977.7	0.44546	-0.351191
RH1_02906	Bifunctional homocysteine S-methyltransferase	2.5422	0.06383	333168	146985	321664	170887	45297.5	118486	186183	0.441175	-0.355389
RH1_00770	Transglutaminase-like superfamily protein	1.31718	0.25816	271725	119557	183127	126065	171524	103044	152168	0.439992	-0.356555
RH3_00211	hypothetical protein	1.23819	0.28335	30075.9	13149.6	29393.4	11722.7	23116.6	5123.08	16926.3	0.437214	-0.359306
RH1_03001	Spermidine/putrescine import ATP-binding prot	2.55868	0.06273	298750	130060	317570	131283	71789	88803.3	168690	0.435347	-0.361164
RH1_00838	hypothetical protein	1.3515	0.24791	217673	94405.4	215468	9123.5	33165.1	154456	123268	0.433703	-0.362808
RH1_00684	UDP-galactose-4-epimerase	1.40363	0.2331	30374.7	13107.6	31373.7	1919.25	4468.56	20833.4	17267.1	0.431531	-0.364988
RH1_02467	Putative acyltransferase	4.41196	0.01158	536112	230977	487921	238434	116865	26309.6	305136	0.430836	-0.365688
RH1_00757	Translocation and assembly module TamA precur	1.35913	0.24569	110022	47318.9	115143	50197	76411.2	23377.8	62702.8	0.430087	-0.366444
RH2_00189	hypothetical protein	1.20974	0.29298	38712.4	16609.9	49404.1	6015.18	23546.1	21142.4	22102.5	0.429059	-0.367483
RH1_02095	hypothetical protein	5.48317	0.00539	206237	86634.7	198003	105372	15463.6	34471.1	119603	0.420072	-0.376676
RH3_00339	hypothetical protein	1.56702	0.19218	87871.2	36879.6	91317.2	8404.42	8749.76	55678.6	50991.6	0.419701	-0.37706
RH1_00478	hypothetical protein	2.33623	0.07971	20011.8	8320.95	19788.8	3767.22	2912.82	8163.36	11690.9	0.415802	-0.381114
RH1_02359	Glutathione import ATP-binding protein GsiA	2.16783	0.09604	33633.7	13916.9	30358.7	7165.66	7256.54	13982.4	19716.7	0.413779	-0.383231
RH1_01383	transcriptional regulator NanR	2.16967	0.09585	78486.4	32016.5	79094.4	13324.5	4101.87	36869.5	46469.9	0.407925	-0.38942
RH2_00348	Glutathione import ATP-binding protein GsiA	1.92943	0.1259	13306.2	5425.69	14533.6	2577.16	2870.95	6465.62	7880.54	0.407756	-0.3896
RH2_00433	p-aminobenzoyl-glutamate hydrolase subunit B	4.96375	0.00769	322946	131176	332358	132804	26688.7	61363.8	191770	0.406185	-0.391276
RH1_02978	Multiple sugar-binding periplasmic receptor C	4.02852	0.01575	118001	47305.7	118693	48218.1	28170	11415.5	70694.9	0.400894	-0.396971
RH1_01792	Photosynthetic apparatus regulatory protein R	1.87617	0.13387	930103	370746	1.04038e+06	434815	490426	161686	559357	0.398607	-0.399455
RH1_03379	Putative multidrug export ATP-binding/permeas	1.05431	0.35121	32886.3	13059.4	15980.9	8996.22	29577.3	13643.1	19826.9	0.397107	-0.401092
RH3_00283	D-aminopeptidase	1.25021	0.27937	277546	108620	178042	68713.5	219589	80940.8	168927	0.391357	-0.407427
RH1_03393	1-deoxy-D-xylulose 5-phosphate reductoisomera	2.3982	0.0745	144624	56177	148293	33947.1	45127.2	45211.6	88447.3	0.388434	-0.410683
RH1_02718	Spermidine/putrescine transport system permea	1.54051	0.19828	84092.6	32662.9	74067	33022	57330.5	7539.67	51429.6	0.388416	-0.410702
RH1_03071	Ribonuclease G	0.755059	0.49223	366182	141896	97363	35353.4	480178	184756	224286	0.387501	-0.411727
RH1_01556	Lactate utilization protein A	2.47225	0.06878	36045.5	13837.7	32951.8	14235.4	10285.5	11674	22207.8	0.383896	-0.415787
RH1_02287	hypothetical protein	2.42642	0.07226	48281.6	18204.7	41419	13977.5	15166.5	15196.4	30077	0.377051	-0.423599
RH1_00540	Reaction center protein H chain	1.67905	0.16844	188204	70804.2	243552	55264.4	116388	33469.5	117399	0.376211	-0.424569
RH3_00272	Purine nucleoside permease (NUP)	4.02577	0.01579	136946	51497	136982	32343.1	10331.3	35282.2	85449.1	0.376038	-0.424768
RH1_02192	putative GTP-binding protein EngB	1.27767	0.27048	35677.5	13345.6	34176.1	5480.39	24558.8	17702	22331.8	0.374063	-0.427055
RH1_01694	3-deoxy-manno-octulosonate cytidylyltransfera	2.4295	0.07202	108367	39879.2	83141.9	35089	44113.7	20928.5	68487.5	0.368003	-0.434149
RH1_00894	Stringent starvation protein B	7.98243	0.00134	104913	38402.7	108816	34104.1	9918.52	10483	66510.3	0.366043	-0.436468
RH1_00848	hypothetical protein	2.01728	0.11385	137994	48279.6	144158	5689.03	11828.7	76115.3	89713.9	0.349869	-0.456095
RH1_01992	Diaminopimelate epimerase	1.54264	0.19778	59685.1	20354.8	49015.3	4188.24	32087.7	30338.4	39330.3	0.341037	-0.467198
RH1_02714	hypothetical protein	1.16842	0.30752	45502.2	15418.8	56645.1	1508.23	37116.5	24720.5	30083.4	0.338858	-0.469982
RH1_01050	50S ribosomal protein L33	1.45874	0.21839	168064	56409	187793	40636.8	121854	52225.4	111655	0.335641	-0.474126
RH2_00369	HTH-type transcriptional regulator GltR	2.20284	0.09236	48170.3	16073.4	40821.4	5100.78	12980.9	21642.8	32096.9	0.333678	-0.476672
RH4_00159	Glycosyl transferases group 1	2.20284	0.09236	48170.3	16073.4	40821.4	5100.78	12980.9	21642.8	32096.9	0.333678	-0.476672
RH2_00321	Glycine betaine transporter OpuD	2.04406	0.11043	38695.2	12860	39782.1	2979.46	12410.9	18033.7	25835.1	0.332342	-0.478415
RH1_03036	Lactate-binding periplasmic protein precursor	1.84903	0.13814	567623	187575	726625	103464	296216	197472	380049	0.330456	-0.480886
RH2_00447	ribosomal-protein-L7/L12-serine acetyltransfe	2.43114	0.07189	116042	37834.7	144018	29803.6	52504.7	18648.4	78206.9	0.326044	-0.486724
RH1_01703	Arginine biosynthesis bifunctional protein Ar	0.878042	0.4295	2.98437e+07	9.67389e+06	8.07266e+06	8.85333e+06	3.97492e+07	1.74532e+06	2.01698e+07	0.324152	-0.489252
RH1_01664	Exodeoxyribonuclease 7 small subunit	6.0935	0.00367	97330.4	31503.1	105466	28416	16340.1	9116.34	65827.3	0.323672	-0.489895
RH2_00457	Acetolactate synthase isozyme 2 large subunit	4.27908	0.01286	200462	64587.1	188899	47593.6	31242.2	45263.1	135875	0.322191	-0.491887
RH1_01893	DNA gyrase subunit B	2.52557	0.06497	731270	233946	779052	226187	318426	122194	497323	0.319918	-0.494961
RH1_01721	Translocation and assembly module TamB	1.25473	0.27789	343720	107955	165034	100064	324631	23101.9	235764	0.31408	-0.50296
RH1_00721	Type III pantothenate kinase	2.53447	0.06436	23044.5	7162.32	23329.5	1047.16	494.795	10842.6	15882.2	0.310803	-0.507514
RH1_02091	hypothetical protein	3.50965	0.02468	240294	70477.5	248858	92919.4	65076.3	52806.8	169816	0.293297	-0.532692
RH1_01422	Ornithine carbamoyltransferase	1.35287	0.24751	56900.5	16676.7	81129.3	5832.83	47592.8	19670.4	40223.8	0.293085	-0.533007
RH1_03322	Dihydroorotase	4.94359	0.0078	522675	150321	504528	175049	123151	43051	372355	0.287599	-0.541213
RH1_02878	antiporter inner membrane protein	1.38952	0.23702	1.14753e+06	312288	558220	303153	1.04057e+06	34288.3	835244	0.272138	-0.56521
RH1_02910	phosphoribosylformylglycinamidine synthase su	2.62453	0.05852	63729.2	16931.2	53230.2	18326	27204.4	14620.5	46798.1	0.265673	-0.575652
RH1_00396	SmpA / OmlA family protein	1.72119	0.16033	5241.87	1331.32	6211.43	1111.63	3853.03	800.111	3910.54	0.253979	-0.595202
RH3_00340	Glycosyl transferases group 1	2.59721	0.06022	625732	157809	702879	1668.12	154493	271125	467922	0.2522	-0.598255
RH1_00180	putative periplasmic serine endoprotease DegP	2.51185	0.06593	12989.4	3241.55	13282.6	870.161	4916.57	4583.44	9747.84	0.249554	-0.602836
RH1_02130	DNA topoisomerase 4 subunit A	4.03251	0.0157	87171.1	21471.6	94293.9	21107.4	26874.3	8608.64	65699.6	0.246315	-0.608509
RH1_02283	Malyl-CoA lyase	0.973374	0.38548	95770.8	23492.1	28685.1	29006.1	127290	18409.7	72278.7	0.245295	-0.610311
RH1_03243	3-succinoylsemialdehyde-pyridine dehydrogenas	0.830696	0.45285	19291.5	4167.02	1198.2	5679.77	31394	2983.54	15124.5	0.216003	-0.66554
RH1_02217	Long-chain-fatty-acid--CoA ligase	1.75339	0.1544	18987.8	3691.06	25609.2	2217.54	14776.9	3157.81	15296.7	0.194391	-0.711323
RH1_00446	4-methylaminobutanoate oxidase (formaldehyde-	2.59731	0.06022	173789	31879.7	123936	31762.2	94633.7	278.931	141909	0.183439	-0.736507
RH1_02753	UDP-glucose 4-epimerase	0.978657	0.38316	163840	29644.7	35518.1	35932.4	236172	25103.2	134195	0.180937	-0.742472
RH2_00292	Glutathione import ATP-binding protein GsiA	2.16724	0.09611	512810	91423.6	659718	88079.7	336391	15975.5	421386	0.17828	-0.748898
RH3_00200	Oligopeptide transport ATP-binding protein Op	5.04121	0.00728	30972.5	5497.68	30296.8	1570.58	3989.1	7790.71	25474.8	0.177502	-0.750797
RH1_02913	C4-dicarboxylate transport transcriptional re	2.38856	0.07529	359813	62068.2	435053	83394.2	211887	41475.6	297744	0.172501	-0.763207
RH1_01456	Uric acid degradation bifunctional protein	5.88836	0.00416	88100.1	14871.3	92149.9	10467.1	17345.6	12771.3	73228.8	0.1688	-0.772627
RH1_03320	Replicative DNA helicase	10.4272	0.00048	162596	26354.4	162950	32962.3	14000.1	17780.8	136242	0.162085	-0.790258
RH1_02487	Universal stress protein family protein	0.915383	0.41178	189231	20612.4	5970.91	16805.6	318894	10079.2	168619	0.108927	-0.962864
RH1_00494	Soluble hydrogenase 42 kDa subunit	1.62567	0.17935	37473.4	2419.11	35939.9	706.968	37228.9	2981.29	35054.3	0.0645554	-1.19007
RH1_01720	Translocation and assembly module TamA precur	1.02487	0.36336	336228	8736.2	17214.7	7991.52	553461	2908.59	327492	0.025983	-1.58531
RH2_00150	Putative cysteine protease YraA	1.92879	0.12599	1.1801e+06	27483.4	1.56304e+06	27655.1	1.03501e+06	8661.36	1.15262e+06	0.023289	-1.63285

## Sheet: PAR
Table S1. Validated identified proteins from field experiments
VALIDATED IDENTIFIED PROTEINS FROM PAR CONDITION
Peak Name	Function	t-value	p-value	Mean 1	Mean 2	Median 1	Median 2	Sigma 1	Sigma 2	Delta	Fold change (PAR)	Log (Fold Change)
RH1_00819	LexA repressor	0.00453016	0.9966	111186	111064	98435.3	123067	22974.4	40714.2	122.271	0.9989	-0.000477857
RH1_02998	Putrescine-binding periplasmic protein precur	-0.0071435	0.99464	1.14188e+06	1.14372e+06	1.27491e+06	1.23311e+06	330855	298825	-1838.72	1.00161	0.000698766
RH2_00090	Succinyl-CoA:coenzyme A transferase	-0.00920445	0.9931	15650.3	15803	7306.08	4504.42	17977	22405.9	-152.657	1.00975	0.00421569
RH1_02651	hypothetical protein	-0.010129	0.9924	1.52763e+06	1.52818e+06	1.51552e+06	1.52309e+06	84453.5	39999.7	-546.476	1.00036	0.000155331
RH1_01139	NAD(P)H dehydrogenase (quinone)	-0.0108889	0.99183	613187	614700	529157	590753	229896	71046.9	-1512.73	1.00247	0.00107008
RH1_01353	H-NS histone family protein	0.0111406	0.99164	242754	242304	216543	255939	58308.7	38644.5	449.934	0.998147	-0.000805694
RH1_01450	Fumarylpyruvate hydrolase	0.012241	0.99082	192639	192035	201974	228454	31670.6	79280.8	603.356	0.996868	-0.00136237
RH1_02186	Glutamine transport ATP-binding protein GlnQ	-0.0128397	0.99037	617152	618774	707980	631618	182670	120493	-1622.2	1.00263	0.00114006
RH1_00484	Acetolactate synthase small subunit	0.0159238	0.98806	330047	327966	416321	391975	166078	153868	2081.44	0.993694	-0.00274754
RH1_02343	30S ribosomal protein S21	0.0166238	0.98753	415261	412366	317660	456211	280615	110603	2894.92	0.993029	-0.00303821
RH1_01807	Acyl-CoA dehydrogenase	0.0175126	0.98687	112994	112686	128961	114849	28798.6	9794.38	307.559	0.997278	-0.00118372
RH1_02686	O-succinylhomoserine sulfhydrylase	0.0187011	0.98598	899589	897324	910728	877272	45527.8	204849	2265.74	0.997481	-0.00109521
RH2_00433	p-aminobenzoyl-glutamate hydrolase subunit B	0.0205367	0.9846	322946	321462	332358	276837	26688.7	122349	1484.79	0.995402	-0.00200133
RH1_01177	putative hydrolase YutF	0.0274222	0.97944	33152.7	32687.2	44631.7	42105	21484.2	20073.4	465.509	0.985959	-0.00614131
RH1_02246	Protease 3 precursor	0.0283472	0.97874	48282.7	47928.4	42934.7	52448.4	19710.5	8942.03	354.232	0.992663	-0.00319801
RH5_00104	Glucose-1-phosphate thymidylyltransferase 1	0.0317828	0.97617	370419	369692	359845	359914	34554.5	19315.4	726.406	0.998039	-0.000852505
RH1_03437	Enamine/imine deaminase	-0.0320854	0.97594	112022	113401	101161	100998	66219	34009.8	-1379.01	1.01231	0.00531358
RH1_01397	Heme-binding protein A precursor	-0.0324048	0.9757	260854	261558	266015	254473	31470.4	20668.8	-704.406	1.0027	0.00117118
RH5_00100	hypothetical protein	0.0358313	0.97313	60777.9	60160.6	65817.7	52292.9	18771.9	23200.5	617.383	0.989842	-0.00443412
RH1_03448	mce related protein	-0.0367225	0.97247	74991.2	75793.4	68406.2	63917.8	15783.4	34385.8	-802.17	1.0107	0.00462092
RH1_00581	Cytosine deaminase	0.0374234	0.97194	217814	215211	194502	219152	93138.2	76417.1	2603.04	0.988049	-0.0052214
RH2_00194	Periplasmic oligopeptide-binding protein prec	-0.0384621	0.97116	470967	472434	459818	461091	21168.1	62560	-1466.59	1.00311	0.00135029
RH1_02174	DNA-directed RNA polymerase subunit alpha	-0.0387315	0.97096	2.47392e+06	2.48349e+06	2.4735e+06	2.28635e+06	69562.1	422188	-9568.09	1.00387	0.00167643
RH1_03436	Glucose-6-phosphate isomerase	0.0397257	0.97022	350838	347766	415411	320795	123395	52061.9	3071.73	0.991245	-0.00381917
RH1_00501	Protein-L-isoaspartate O-methyltransferase	-0.0406953	0.96949	251946	253485	257001	252066	12861.5	64229.9	-1539.07	1.00611	0.00264491
RH1_01651	Ubiquinol-cytochrome c reductase iron-sulfur	-0.0430887	0.9677	1.80301e+06	1.81436e+06	1.79466e+06	1.93921e+06	86487	448039	-11351.8	1.0063	0.00272575
RH1_01041	Guanine deaminase	0.0435896	0.96732	27444.4	27067.7	30623.6	24383.8	5795.45	13803.8	376.769	0.986272	-0.00600349
RH1_00494	Soluble hydrogenase 42 kDa subunit	0.0453474	0.966	37473.4	36456.4	35939.9	41901.8	37228.9	11080.6	1016.96	0.972862	-0.0119488
RH1_01390	D-alanine aminotransferase	0.0455541	0.96585	2.23113e+06	2.19349e+06	2.61286e+06	2.84691e+06	812489	1.17813e+06	37639.7	0.98313	-0.00738915
RH1_01940	hypothetical protein	-0.0469682	0.96479	595342	597714	597484	605100	67081.4	56096.3	-2371.27	1.00398	0.00172637
RH2_00096	D-xylulose reductase	0.0477223	0.96423	322250	319547	285982	339337	89545.7	40133	2703.67	0.99161	-0.00365908
RH1_01802	Mitochondrial inner membrane protein	-0.0504591	0.96218	417431	423277	447003	313890	54398.2	193169	-5846.39	1.01401	0.00604038
RH1_00446	4-methylaminobutanoate oxidase (formaldehyde-	-0.0509026	0.96184	173789	180893	123936	54614.8	94633.7	222449	-7104.45	1.04088	0.0174006
RH1_02122	putative 3-hydroxybutyryl-CoA dehydrogenase	0.0517078	0.96124	311290	306862	318325	242952	73114.5	129078	4428.68	0.985773	-0.00622302
RH1_02511	2-dehydro-3-deoxygluconokinase	0.0524552	0.96068	155317	152143	177154	169751	66811.2	80743.1	3173.89	0.979565	-0.00896673
RH4_00067	Blue-light-activated histidine kinase	-0.0542703	0.95932	115607	116804	115113	126712	12886.4	35981.1	-1197.52	1.01036	0.00447551
RH1_00690	Glycosyl transferase family 2	0.0545634	0.9591	9502.36	9235.66	11678.3	10778.4	7978.13	2832.28	266.696	0.971934	-0.0123634
RH1_03329	Translation initiation factor IF-3	0.0557099	0.95824	653515	649615	690919	650843	73314.1	96550.1	3899.28	0.994033	-0.00259903
RH1_00328	Lon protease	0.0608487	0.9544	378843	377181	390559	400945	20927.1	42421.1	1661.77	0.995614	-0.0019092
RH3_00140	Bifunctional enzyme CysN/CysC	-0.065606	0.95084	218815	223623	258376	216404	111366	60917.7	-4808.11	1.02197	0.00943959
RH1_01172	60 kDa chaperonin 1	-0.0680156	0.94904	2.7398e+07	2.7517e+07	2.85794e+07	2.66904e+07	2.64349e+06	1.48181e+06	-119004	1.00434	0.00188228
RH1_02073	3-isopropylmalate dehydratase small subunit	-0.0688567	0.94841	286888	291340	302489	342654	58512.4	95480.4	-4451.82	1.01552	0.00668747
RH1_02292	Phenylalanine--tRNA ligase alpha subunit	-0.0722897	0.94584	481105	485237	460496	513704	55661.7	81860.8	-4131.58	1.00859	0.00371366
RH1_03217	ATP-dependent Clp protease ATP-binding subuni	-0.0725501	0.94565	695486	710744	529900	674244	304702	199619	-15258	1.02194	0.00942483
RH1_00183	Outer membrane protein transport protein (OMP	0.0755831	0.94338	130054	125908	170800	128161	88144.7	35505.5	4146.78	0.968115	-0.014073
RH1_02969	MltA-interacting protein MipA	-0.0759322	0.94312	708507	719616	789112	627178	196016	160595	-11109.1	1.01568	0.0067567
RH1_01524	Ribose import ATP-binding protein RbsA	0.0770364	0.94229	328341	321754	324484	366310	61024.4	134939	6586.89	0.979939	-0.00880101
RH1_01941	L-asparaginase II	-0.0775008	0.94195	23798.7	24879.8	32947.5	22964.9	20439.5	12882.2	-1081.06	1.04543	0.0192929
RH1_02102	DNA-directed RNA polymerase subunit omega	0.0789367	0.94087	527900	520658	475602	519287	136125	81966.4	7241.63	0.986282	-0.00599881
RH1_00430	2-isopropylmalate synthase	0.0793959	0.94053	203528	200604	210475	197511	20820.8	60291.9	2923.89	0.985634	-0.00628432
RH1_02551	Pyrroline-5-carboxylate reductase	0.0798145	0.94022	121066	119023	136428	134480	34294.9	28108.8	2043.33	0.983122	-0.00739251
RH1_01846	putative transcriptional regulatory protein p	-0.0803806	0.9398	347423	354845	275866	336976	154883	39806.2	-7421.37	1.02136	0.00917935
RH1_01221	Cob(I)yrinic acid a,c-diamide adenosyltransfe	0.0812552	0.93914	24918.1	24462.6	23858	29230.5	3782.82	8944.08	455.576	0.981717	-0.00801365
RH1_01674	Glutamate synthase [NADPH] large chain precur	0.0821657	0.93846	340065	335998	335806	376103	19023.5	83606.9	4067.55	0.988039	-0.00522595
RH1_02739	Bifunctional protein FolD protein	0.0822394	0.93841	38063.7	37373.6	31844.8	33779.4	12778.5	6922.74	690.053	0.981871	-0.00794553
RH4_00158	hypothetical protein	0.0860443	0.93557	78560.2	77204.7	92191	81108.5	25171.4	10532.8	1355.52	0.982745	-0.00755895
RH1_01599	3-hydroxyisobutyrate dehydrogenase	0.0880176	0.93409	73886	70574.6	48302.4	49108.8	49513.3	42363.2	3311.39	0.955182	-0.0199136
RH1_02031	Glutathione S-transferase GST-4.5	-0.0880718	0.93405	208628	213830	187142	213732	98807.1	26489	-5201.58	1.02493	0.0106952
RH1_01332	Arsenical resistance operon trans-acting repr	0.089693	0.93284	45449.3	44318.3	57159.7	45291.6	21714.9	2340.11	1131	0.975115	-0.0109441
RH1_01157	Betaine aldehyde dehydrogenase	0.0899862	0.93262	289280	285840	282480	263085	28227.5	59915.2	3440.97	0.988105	-0.00519687
RH1_00737	NADH-quinone oxidoreductase subunit D	-0.0909234	0.93192	305554	316011	368392	284996	119333	159509	-10457.3	1.03422	0.0146146
RH1_02946	Cold shock protein CspA	-0.0911385	0.93176	1.1834e+06	1.22725e+06	1.17473e+06	955603	306176	775068	-43850	1.03705	0.0158015
RH1_01525	Ribose transport system permease protein RbsC	-0.0916103	0.93141	69070.2	74338.7	48603.4	94669.9	75746.6	64688.9	-5268.51	1.07628	0.0319243
RH1_03036	Lactate-binding periplasmic protein precursor	0.0924761	0.93077	567623	548016	726625	659447	296216	217083	19607.6	0.965457	-0.0152672
RH3_00197	putative D,D-dipeptide-binding periplasmic pr	-0.0969309	0.92744	2.06988e+06	2.08045e+06	2.03151e+06	2.1025e+06	113921	150818	-10577.5	1.00511	0.00221368
RH1_01974	D-3-phosphoglycerate dehydrogenase	-0.0971563	0.92728	664648	674643	744984	674955	173177	41969.2	-9995.27	1.01504	0.0064825
RH1_02460	Glutamate--tRNA ligase 1	0.0982313	0.92647	273066	264023	295186	272667	121233	103580	9043.38	0.966882	-0.0146265
RH3_00364	putative chromosome-partitioning protein ParB	-0.100759	0.92459	96346	97323.8	91435.1	92563.6	12011.5	11758.2	-977.813	1.01015	0.00438543
RH1_00020	2-hydroxy-3-oxopropionate reductase	-0.102984	0.92293	337311	345228	328488	360448	76274.3	109159	-7917.8	1.02347	0.0100765
RH1_00959	transcriptional repressor DicA	0.105539	0.92103	510490	498663	487092	521343	125046	148457	11827.3	0.976831	-0.0101804
RH1_03331	Ferredoxin--NADP reductase	0.106476	0.92033	750990	738734	765602	711065	129455	151622	12256	0.98368	-0.00714608
RH3_00139	Sulfate adenylyltransferase subunit 2	0.108063	0.91915	147044	143025	155426	142679	60242.2	22832.8	4019.43	0.972665	-0.0120366
RH1_01988	putative CtpA-like serine protease	0.10861	0.91874	472400	470413	485229	474112	28679.9	13488.9	1987.37	0.995793	-0.00183092
RH1_02284	hypothetical protein	-0.110612	0.91725	306609	313102	328095	262712	50998.7	87969.6	-6493.7	1.02118	0.00910192
RH1_02156	50S ribosomal protein L16	0.110764	0.91714	1.28756e+06	1.21546e+06	711741	1.25112e+06	1.12427e+06	85369.9	72103.3	0.944	-0.0250279
RH1_02913	C4-dicarboxylate transport transcriptional re	-0.111838	0.91634	359813	381406	435053	478227	211887	258738	-21593.9	1.06001	0.0253117
RH1_02229	30S ribosomal protein S15	-0.112096	0.91615	629862	651578	600711	581584	253392	219971	-21716.4	1.03448	0.0147213
RH1_02716	Spermidine/putrescine import ATP-binding prot	-0.113375	0.9152	551106	559251	541574	596753	45767.2	115706	-8144.73	1.01478	0.00637141
RH1_00732	NADH-quinone oxidoreductase chain 3	0.113551	0.91507	487641	478049	542626	475041	140683	40197.1	9592.05	0.98033	-0.00862784
RH3_00312	Chromosome partition protein Smc	-0.118176	0.91162	110091	111754	118854	111736	24365.1	912.206	-1663.57	1.01511	0.00651348
RH1_00021	hypothetical protein	0.118575	0.91133	291191	282532	260469	239271	58556.6	112106	8658.61	0.970265	-0.0131097
RH1_02095	hypothetical protein	-0.118607	0.9113	206237	211890	198003	200748	15463.6	81090.4	-5652.98	1.02741	0.0117438
RH1_00147	Alanine--tRNA ligase	-0.119292	0.91079	526654	535336	525358	523193	123826	23656.9	-8682.57	1.01649	0.00710153
RH1_01167	Arginine--pyruvate transaminase AruH	0.119772	0.91044	59687.8	56194.1	71462.5	43206.4	32804.5	38425	3493.72	0.941467	-0.026195
RH1_01768	hypothetical protein	0.120061	0.91022	1.45432e+06	1.42282e+06	1.45503e+06	1.28768e+06	267975	366932	31495.6	0.978343	-0.0095087
RH2_00193	putative diguanylate cyclase AdrA	-0.120922	0.90958	220559	226931	239146	212408	78063.7	47282.6	-6371.71	1.02889	0.0123685
RH1_02953	hypothetical protein	-0.121124	0.90943	2.7571e+06	2.8095e+06	2.37614e+06	2.74793e+06	738639	126579	-52406.6	1.01901	0.00817754
RH1_00842	Aerobic cobaltochelatase subunit CobS	0.121194	0.90938	333062	315663	364044	302875	189407	161107	17399	0.947761	-0.0233014
RH1_03281	Peptidyl-prolyl cis-trans isomerase B	-0.121472	0.90917	1.0306e+06	1.05703e+06	1.026e+06	1.19936e+06	203216	317340	-26427.9	1.02564	0.0109963
RH1_01748	Argininosuccinate synthase	-0.123615	0.90758	873855	894486	823007	789951	131538	257410	-20630.8	1.02361	0.0101341
RH1_03223	Biotin carboxyl carrier protein of acetyl-CoA	-0.127155	0.90495	424224	441340	537080	445045	212764	95316.8	-17115.5	1.04035	0.0171775
RH4_00045	Autotransporter beta-domain protein	0.127191	0.90493	35616.1	33333.6	28345.8	25227.1	24637	18950.4	2282.48	0.935914	-0.0287639
RH1_00786	Dihydrolipoyl dehydrogenase	-0.127791	0.90448	274317	278944	270804	280781	62291.4	7208.81	-4626.56	1.01687	0.00726362
RH1_03363	30S ribosomal protein S6	-0.130469	0.90249	1.43688e+06	1.48999e+06	1.47765e+06	1.65244e+06	473589	522268	-53106.5	1.03696	0.0157618
RH1_02379	Uroporphyrinogen decarboxylase	0.130969	0.90212	126273	122164	131835	145645	30813.6	44749.1	4108.3	0.967465	-0.0143648
RH1_02139	50S ribosomal protein L10	-0.131035	0.90207	584644	593336	580162	565791	91756.5	69146.4	-8692.05	1.01487	0.00640924
RH1_00879	Alanine--tRNA ligase	-0.131566	0.90168	34031.7	34951.1	35766.9	38345.2	9564.72	7418.05	-919.429	1.02702	0.0115776
RH5_00089	hypothetical protein	0.13184	0.90148	80150	74593.9	81175	76632.1	72831.6	4864.25	5556.15	0.930678	-0.0312005
RH1_01568	HIT-like protein	-0.136437	0.89807	49335.9	51485.6	42032.6	62738	14531.2	23099.8	-2149.71	1.04357	0.0185228
RH1_00778	Phosphopantetheine adenylyltransferase	0.137374	0.89737	19669.2	18863.9	18968.9	18861.2	5926.38	8244.68	805.313	0.959057	-0.0181555
RH1_02105	Pyridoxine 5'-phosphate synthase	0.138469	0.89656	172311	166863	174311	165491	53522	42176.1	5447.68	0.968385	-0.0139521
RH1_02737	Formate--tetrahydrofolate ligase	0.139067	0.89612	231272	211207	239351	131831	165304	187418	20064.6	0.913242	-0.039414
RH1_00346	Carbon monoxide dehydrogenase small chain	0.140739	0.89488	347201	334250	371391	365856	130812	91079.1	12951.9	0.962696	-0.0165107
RH3_00200	Oligopeptide transport ATP-binding protein Op	0.144003	0.89246	30972.5	30332.6	30296.8	27371.8	3989.1	6581.84	639.875	0.979341	-0.00906627
RH1_02115	Phosphoenolpyruvate carboxykinase [ATP]	0.145133	0.89163	155343	150403	158780	130786	22745.4	54394	4940.27	0.968198	-0.014036
RH1_00828	Valine--tRNA ligase	0.145176	0.89159	451099	443466	447692	441378	16248.2	89607.3	7633.15	0.983079	-0.00741168
RH1_02462	Glycine cleavage system H protein	0.146523	0.8906	115495	104220	165636	147594	98804.3	89450.2	11274.9	0.902378	-0.0446116
RH1_02795	EF hand	-0.149751	0.88821	28696.6	29731.4	29438.7	26322.8	7059.85	9665.57	-1034.86	1.03606	0.0153858
RH1_00373	LPS-assembly protein LptD precursor	0.151938	0.88659	53599.4	49843.8	36438.6	62942.7	35337.3	24170.6	3755.61	0.929932	-0.0315489
RH1_02911	Phosphoribosylformylglycinamidine synthase 1	0.151991	0.88655	566887	554744	506588	541556	108949	85328.2	12143.6	0.978578	-0.00940438
RH1_00475	KHG/KDPG aldolase	-0.152737	0.886	590033	608202	552178	605834	147610	143759	-18169.8	1.03079	0.0131721
RH1_00008	Bifunctional enzyme IspD/IspF	-0.153083	0.88574	35849.6	40072.3	52403.2	43442.7	28878.9	38061.3	-4222.67	1.11779	0.0483595
RH1_02605	molybdopterin biosynthesis protein MoeB	0.157668	0.88236	258040	248903	298717	253961	98353.4	20038.5	9137.02	0.964591	-0.015657
RH1_02714	hypothetical protein	-0.157954	0.88215	45502.2	51052.9	56645.1	52059.6	37116.5	48238.9	-5550.63	1.12199	0.0499874
RH1_02072	3-isopropylmalate dehydratase large subunit	0.15951	0.881	672847	663824	699229	684731	87762.3	43564.6	9023.3	0.986589	-0.00586356
RH1_03326	hypothetical protein	-0.160549	0.88023	152313	156345	165018	153907	39515.7	18185.5	-4032.09	1.02647	0.0113473
RH1_00835	Aminopeptidase N	-0.161869	0.87926	80357.4	81931.4	88533.6	80539.6	14716.5	8192.47	-1574.09	1.01959	0.00842496
RH1_02582	Isoleucine--tRNA ligase	-0.162461	0.87882	286990	298236	262124	331767	60692.3	103404	-11246.2	1.03919	0.0166936
RH1_01662	1-deoxy-D-xylulose-5-phosphate synthase	0.163584	0.87799	75050.9	70098.9	50961.5	68641.1	46544.1	24141.6	4951.99	0.934018	-0.0296447
RH1_01556	Lactate utilization protein A	0.164212	0.87753	36045.5	33848.4	32951.8	29496.5	10285.5	20766.6	2197.09	0.939047	-0.0273128
RH4_00066	Blue-light-activated histidine kinase 1	-0.164485	0.87733	67503.7	68513.3	68933.1	67852	9832.25	4042.79	-1009.58	1.01496	0.00644715
RH1_02004	Disulfide bond formation protein D precursor	-0.166205	0.87606	184605	189819	180802	204474	25848.5	47789	-5213.59	1.02824	0.0120953
RH1_01287	UDP-glucose 4-epimerase	-0.166358	0.87595	109816	114131	114627	97153.7	23007.5	38586.8	-4314.93	1.03929	0.0167377
RH1_00462	Exodeoxyribonuclease III	0.171645	0.87205	50111.5	45015.3	72373	40666.9	40174.1	32102.9	5096.21	0.898303	-0.0465773
RH1_00709	hypothetical protein	-0.171814	0.87193	92138.7	94817	94035.8	101833	14114.8	23016.3	-2678.27	1.02907	0.012444
RH1_02978	Multiple sugar-binding periplasmic receptor C	0.172417	0.87148	118001	110194	118693	99583	28170	73185.5	7806.3	0.933845	-0.0297251
RH1_00669	Methanol dehydrogenase [cytochrome c] subunit	-0.17462	0.86986	293828	303549	266618	276358	69792.4	66527.7	-9720.81	1.03308	0.0141354
RH1_01065	Cocaine esterase	-0.175132	0.86948	79157.3	81880.2	83350	72615.1	17666.5	20324	-2722.86	1.0344	0.0146877
RH2_00427	50S ribosomal protein L27	-0.175414	0.86928	2.54252e+06	2.70296e+06	2.66314e+06	2.82512e+06	1.46382e+06	605902	-160446	1.06311	0.0265762
RH1_02682	Signal recognition particle receptor FtsY	0.175731	0.86904	107419	101591	108614	126259	32943.6	47056	5827.94	0.945746	-0.0242256
RH1_02211	30S ribosomal protein S16	-0.177098	0.86804	2.4788e+06	2.60714e+06	2.4305e+06	3.07962e+06	829789	941736	-128336	1.05177	0.0219223
RH1_01621	Tripartite tricarboxylate transporter family	-0.177167	0.86799	309466	327819	351317	342567	111748	140384	-18353.4	1.05931	0.0250218
RH1_02897	Cell division protein FtsZ	0.178194	0.86723	583104	577219	585463	556831	23978.6	51935.5	5885.16	0.989907	-0.00440552
RH3_00028	D-ribose-binding periplasmic protein precurso	-0.179824	0.86603	923763	956500	953168	1.08157e+06	140440	282313	-32736.6	1.03544	0.0151242
RH2_00107	glycine betaine transporter periplasmic subun	0.180198	0.86576	174332	165307	137728	150848	80898	31321.2	9025.22	0.94823	-0.0230864
RH1_02188	Histidine phosphatase superfamily (branch 1)	-0.180451	0.86557	178005	185859	201361	180913	44948.6	60527.9	-7854.62	1.04413	0.0187529
RH1_00990	putative propionyl-CoA carboxylase beta chain	0.180584	0.86547	544606	530741	615131	533041	122865	50890.9	13865.3	0.974541	-0.0112001
RH1_03069	Translation initiation factor IF-1	0.18343	0.86338	139267	131723	138846	172027	5724.45	70996.9	7543.22	0.945836	-0.0241841
RH2_00229	Universal stress protein family protein	0.184461	0.86263	414825	404434	415054	387580	34791.4	91156.9	10391.1	0.974951	-0.0110174
RH1_02590	putative transaldolase	-0.185627	0.86177	209547	220403	245641	244621	64804	77853.7	-10856	1.05181	0.0219361
RH3_00340	Glycosyl transferases group 1	0.185921	0.86155	625732	570370	702879	799814	154493	492074	55362.2	0.911524	-0.0402319
RH1_00011	Nitrogen assimilation regulatory protein	-0.188128	0.85993	61246.3	68476.5	49236.8	50627.1	38666	54186.1	-7230.24	1.11805	0.048462
RH3_00272	Purine nucleoside permease (NUP)	0.190467	0.85822	136946	129209	136982	167896	10331.3	69597	7737.16	0.943502	-0.0252571
RH1_02076	3-isopropylmalate dehydrogenase	-0.193228	0.8562	518172	529847	513015	531670	83095.6	63623.6	-11675.4	1.02253	0.00967689
RH6_00004	hypothetical protein	-0.193572	0.85594	134954	144887	107013	118955	68333.7	56828.7	-9932.73	1.0736	0.0308428
RH2_00422	Gamma-glutamyl phosphate reductase	0.193791	0.85578	292609	290406	286717	295875	15074.8	12667.7	2203.09	0.992471	-0.00328222
RH1_00572	Minor endoglucanase Y precursor	0.194385	0.85535	39963.5	33685.2	14981.9	24383.6	45229.7	32921.8	6278.32	0.842899	-0.0742246
RH1_02165	50S ribosomal protein L6	0.196845	0.85355	1.04535e+06	978236	1.1013e+06	968044	567422	163574	67112.8	0.935799	-0.0288176
RH1_00794	Polymer-forming cytoskeletal	-0.197166	0.85331	798723	822623	826781	720733	82094.7	193241	-23900.1	1.02992	0.0128047
RH1_03449	hypothetical protein	0.197687	0.85293	297118	264224	186855	198390	226114	178691	32893.4	0.889292	-0.0509558
RH1_02138	50S ribosomal protein L1	0.197949	0.85274	3.02749e+06	2.88811e+06	2.87241e+06	3.44705e+06	601286	1.06113e+06	139388	0.953959	-0.0204702
RH1_01698	hypothetical protein	0.198224	0.85254	872136	854739	844051	889731	55896.4	141359	17396.7	0.980053	-0.00875053
RH1_01756	heat shock protein GrpE	-0.198289	0.85249	402236	423459	420231	439991	168154	78034.9	-21222.6	1.05276	0.02233
RH3_00153	Glycine betaine/carnitine transport ATP-bindi	0.198425	0.85239	161356	153647	163809	162097	13592.9	65902.1	7708.72	0.952225	-0.0212602
RH1_01776	Tim44-like domain protein	0.198579	0.85228	198960	191746	208562	167696	39250.9	49173.4	7213.51	0.963744	-0.0160384
RH1_02242	Bifunctional purine biosynthesis protein PurH	0.200034	0.85121	469170	442314	550382	467753	171688	156840	26856.1	0.942758	-0.0255996
RH1_00977	Guanosine-5'-triphosphate,3'-diphosphate pyro	0.20017	0.85111	102798	97722.2	95849.6	79295	23854	36878	5075.8	0.950624	-0.0219914
RH1_00397	hypothetical protein	-0.200615	0.85079	40829.1	42297.7	45395.8	46049.3	10381.1	7280.51	-1468.62	1.03597	0.0153471
RH1_00608	Catalase C	-0.200635	0.85077	51014.9	56870.3	35080.7	37417.4	28974.4	41420.5	-5855.4	1.11478	0.0471884
RH1_01087	ATP-dependent RNA helicase RhlE	-0.201126	0.85041	331113	356597	311763	305440	97278.1	196726	-25484.1	1.07696	0.0322016
RH1_03049	Glyoxylate/hydroxypyruvate reductase A	0.204316	0.84808	26505.2	23622.2	22138.4	13112.5	10648.2	21999	2883.05	0.891227	-0.0500116
RH5_00103	dTDP-4-dehydrorhamnose reductase	0.204786	0.84774	235442	221454	225114	222197	66470	97875.9	13988.5	0.940586	-0.0266014
RH2_00190	3-oxoacyl-[acyl-carrier-protein] reductase Fa	0.204801	0.84773	710247	686438	702708	761093	108340	169730	23809.2	0.966478	-0.0148082
RH1_03322	Dihydroorotase	0.20538	0.8473	522675	483835	504528	572118	123151	303525	38840.5	0.925689	-0.0335349
RH1_01814	Multiple sugar-binding protein precursor	-0.205584	0.84715	1.20533e+06	1.28272e+06	1.24258e+06	1.41605e+06	248017	602938	-77383.3	1.0642	0.0270236
RH1_00198	50S ribosomal protein L13	-0.206602	0.84641	2.75463e+06	2.8759e+06	2.80846e+06	2.90439e+06	212902	994135	-121271	1.04402	0.0187107
RH1_02151	50S ribosomal protein L23	0.21046	0.84359	1.38036e+06	1.33856e+06	1.4969e+06	1.24282e+06	285640	191843	41809.4	0.969711	-0.0133575
RH1_02285	L-Ala-D/L-Glu epimerase	-0.211379	0.84292	272975	305260	152027	304879	215051	154066	-32284.8	1.11827	0.0485468
RH1_00381	Agmatinase	0.211759	0.84265	105672	99191.5	116121	120871	29594.4	43971.9	6480.15	0.938677	-0.0274841
RH1_02305	Octaprenyl-diphosphate synthase	-0.212876	0.84183	80885.9	87445.1	87091.5	77006.6	33057.8	41897	-6559.17	1.08109	0.0338625
RH1_02142	DNA-directed RNA polymerase subunit beta'	-0.213853	0.84112	1.45743e+06	1.48429e+06	1.40921e+06	1.53364e+06	193025	100433	-26865.5	1.01843	0.00793268
RH1_02047	4-hydroxy-tetrahydrodipicolinate synthase	-0.214088	0.84095	262698	280735	257076	245347	19487.5	144615	-18036.6	1.06866	0.0288391
RH1_02487	Universal stress protein family protein	-0.215304	0.84006	189231	252805	5970.91	29813.8	318894	399832	-63573.7	1.33596	0.125793
RH1_01399	hypothetical protein	-0.216295	0.83934	86970.2	94337	65440.7	107549	52176.9	27525	-7366.8	1.0847	0.0353116
RH1_00083	Isocitrate dehydrogenase [NADP]	-0.216774	0.83899	2.74756e+06	2.81158e+06	2.72509e+06	2.54983e+06	81668.3	504983	-64022.1	1.0233	0.0100036
RH1_00776	Glyceraldehyde-3-phosphate dehydrogenase	-0.217812	0.83824	3.86405e+06	3.96573e+06	3.90041e+06	3.53188e+06	112019	800776	-101681	1.02631	0.0112805
RH1_02298	Acetyl-coenzyme A carboxylase carboxyl transf	-0.218979	0.83739	226251	231531	220465	225316	10096.1	40522.2	-5279.75	1.02334	0.0100182
RH1_01571	5-dehydro-2-deoxygluconokinase	0.21942	0.83706	46090.7	40304.4	48462.4	22608.3	32811.7	31775.2	5786.31	0.874458	-0.0582609
RH1_01014	Glutathione-dependent formaldehyde-activating	-0.222394	0.8349	40519.2	42239.1	41493.4	44368	10295.5	8568.3	-1719.85	1.04245	0.0180533
RH1_01774	Protein-export protein SecB	-0.22375	0.83392	654916	687600	770518	675483	223908	117809	-32684.2	1.04991	0.0211504
RH2_00238	SapC	0.2261	0.83221	961937	921834	1.01884e+06	1.02154e+06	130272	278223	40103	0.95831	-0.0184939
RH1_01743	33 kDa chaperonin	-0.226647	0.83181	22869.2	24871.2	21590.5	17886.5	5824.89	14146.9	-2001.97	1.08754	0.0364452
RH2_00137	hypothetical protein	-0.226916	0.83161	112074	116967	116126	131060	22151	30071.8	-4893.16	1.04366	0.0185591
RH1_03149	hypothetical protein	-0.228523	0.83045	295648	321849	283820	238759	35286.3	195423	-26200.7	1.08862	0.0368768
RH2_00272	Periplasmic dipeptide transport protein precu	0.229429	0.82979	337498	310383	262151	263894	162456	124536	27114.4	0.91966	-0.0363725
RH1_01128	Tryptophan synthase alpha chain	0.23069	0.82887	372786	363049	347168	385364	44882.7	57700.9	9736.33	0.973882	-0.0114936
RH1_00242	putative ABC transporter-binding protein prec	0.232469	0.82758	454950	432519	451494	418370	12402.6	166664	22430.9	0.950696	-0.0219584
RH2_00062	7-alpha-hydroxysteroid dehydrogenase	-0.232818	0.82733	43913.4	55813.2	37810.9	9927.13	18154.3	86647.9	-11899.9	1.27099	0.104141
RH1_00805	Succinyl-diaminopimelate desuccinylase	0.235341	0.8255	384276	376202	391400	381022	18207.5	56566.8	8074.31	0.978988	-0.00922252
RH2_00063	hypothetical protein	-0.235471	0.82541	52744.3	55955.9	52029.2	59708.2	21514	9758.16	-3211.62	1.06089	0.0256705
RH1_01700	Translation initiation factor IF-2	0.23595	0.82506	562723	535549	659703	527053	189529	62196.8	27173.4	0.951711	-0.021495
RH1_02963	Lysine-arginine-ornithine-binding periplasmic	0.236089	0.82496	1.5422e+06	1.49169e+06	1.54574e+06	1.6054e+06	274205	249223	50507	0.96725	-0.0144612
RH1_02295	Phenylalanine-tRNA ligase beta subunit	-0.236217	0.82487	240102	250677	241333	256065	43511.7	64188.2	-10575.7	1.04405	0.01872
RH2_00295	Glutathione-binding protein GsiB precursor	0.236801	0.82444	297191	289701	277307	275418	41642.4	35599.6	7490.07	0.974797	-0.0110857
RH1_02937	Thymidylate synthase ThyX	-0.238267	0.82338	349262	402255	258384	209023	176680	342326	-52993.8	1.15173	0.061351
RH1_01381	putative hydrolase	0.243286	0.81975	393954	383929	394441	346440	3042.97	71308.3	10025.2	0.974552	-0.0111948
RH1_02878	antiporter inner membrane protein	0.244148	0.81913	1.14753e+06	935614	558220	364614	1.04057e+06	1.08509e+06	211918	0.815327	-0.088668
RH1_03417	preprotein translocase subunit YajC	0.244785	0.81867	498208	465331	468657	508244	198783	120835	32876.6	0.93401	-0.0296484
RH1_02593	Ribosomal protein L11 methyltransferase	0.24508	0.81845	83839.5	79720.4	85609.2	91458.7	16834.3	23749.8	4119.1	0.950869	-0.0218792
RH1_02904	Methionine synthase	-0.248922	0.81568	5.20392e+06	5.44985e+06	5.56648e+06	4.94353e+06	786793	1.51964e+06	-245932	1.04726	0.0200541
RH1_01990	2,3-bisphosphoglycerate-independent phosphogl	-0.251279	0.81398	187083	219817	142743	121175	77979.6	211726	-32733.5	1.17497	0.0700258
RH5_00082	H-NS histone family protein	0.252045	0.81343	1.41471e+06	1.39296e+06	1.35914e+06	1.40227e+06	135186	63762.9	21750.5	0.984625	-0.00672895
RH1_02639	Membrane-bound lytic murein transglycosylase	0.252126	0.81337	193346	175479	208553	208673	61767.2	106071	17867.3	0.907589	-0.0421107
RH1_03340	Triosephosphate isomerase	-0.255163	0.81118	442196	449946	450900	441587	37063.3	37329.8	-7749.56	1.01753	0.00754516
RH1_03256	putative aminodeoxychorismate lyase	0.255233	0.81113	162762	149446	167757	183447	12001.5	89565.9	13316.3	0.918186	-0.0370696
RH1_00396	SmpA / OmlA family protein	-0.256864	0.80995	5241.87	6545.32	6211.43	3550.57	3853.03	7899.71	-1303.45	1.24866	0.096445
RH1_01090	Long-chain-fatty-acid--CoA ligase	0.259539	0.80803	114990	100846	65421	115360	88194.6	33623.5	14143.4	0.877003	-0.0569987
RH1_02602	Thymidylate kinase	-0.261024	0.80696	124606	132416	121704	146600	6893.57	51363.3	-7809.98	1.06268	0.0264014
RH1_01793	H-NS histone family protein	0.26136	0.80672	1.98814e+06	1.87541e+06	2.15424e+06	1.84242e+06	610525	430640	112738	0.943295	-0.0253525
RH1_00071	Cysteine desulfurase	0.261369	0.80671	53787.6	43882.1	24984.5	24053.9	53801.6	37606.8	9905.5	0.81584	-0.0883948
RH1_01692	UTP--glucose-1-phosphate uridylyltransferase	-0.261815	0.80639	429990	447705	447627	422249	86095.5	79508.1	-17714.6	1.0412	0.0175332
RH1_01660	AMP nucleosidase	-0.262227	0.8061	25612.5	32170.1	20934.6	10725.5	17761.1	39504.8	-6557.58	1.25603	0.099
RH1_01891	Trehalose-6-phosphate phosphatase	0.263129	0.80545	222157	212204	194329	223330	57177.6	31982.8	9952.83	0.955199	-0.0199061
RH1_02757	dTDP-4-dehydrorhamnose 3,5-epimerase	0.263251	0.80536	37561.5	33314.2	39450.4	45540.4	3690.74	27700.2	4247.31	0.886924	-0.0521136
RH1_03317	Transketolase 1	-0.264385	0.80455	979645	1.03462e+06	1.08539e+06	905786	277000	230198	-54976.9	1.05612	0.0237129
RH1_03280	Phosphoglycerate kinase	0.26605	0.80335	409473	378921	443639	451447	129585	150889	30551.3	0.925389	-0.0336758
RH1_01145	2-isopropylmalate synthase	-0.266705	0.80288	195513	200992	192990	207053	17503.4	30981.8	-5479.35	1.02803	0.0120039
RH1_02691	Glycine--tRNA ligase alpha subunit	0.267849	0.80206	353989	302232	256010	279828	264559	204993	51756.5	0.853791	-0.0686487
RH1_00781	Methylmalonate-semialdehyde dehydrogenase [ac	0.268598	0.80152	351496	335014	347677	315316	15459.9	105154	16482	0.953109	-0.0208575
RH5_00090	TDP-4-oxo-6-deoxy-alpha-D-glucose-3,4-oxoisom	0.269592	0.80081	675711	652127	671886	608081	26105.3	149258	23584.6	0.965097	-0.0154292
RH1_02486	Fe/S biogenesis protein NfuA	-0.27181	0.79922	225848	237398	211547	255656	32322.2	66122.1	-11549.9	1.05114	0.0216606
RH1_01182	Ribose-phosphate pyrophosphokinase	-0.272117	0.799	509023	526237	525019	537269	43605.5	100514	-17213.5	1.03382	0.0144435
RH1_01098	NADP-dependent malic enzyme	0.27221	0.79893	307734	296792	321060	275326	44879	53233.8	10942.7	0.964441	-0.0157243
RH2_00473	Bacterial extracellular solute-binding protei	-0.278238	0.79462	733187	757781	740262	762861	66147.7	138072	-24594	1.03354	0.0143289
RH1_03390	Ribosome-recycling factor	-0.278374	0.79452	690939	734972	716726	789315	204353	182490	-44033.1	1.06373	0.0268312
RH4_00068	Cold shock protein CspA	-0.28353	0.79084	35430.9	39518.3	40249.9	27810.2	10125.7	22824.3	-4087.43	1.11536	0.0474164
RH1_01382	D-3-phosphoglycerate dehydrogenase	-0.284248	0.79033	320837	333246	357389	321314	71842.7	23576.7	-12408.8	1.03868	0.0164803
RH1_02652	Lipopolysaccharide export system ATP-binding	-0.28426	0.79032	113853	118739	113606	113738	4687.51	29403.3	-4886.53	1.04292	0.0182509
RH1_00757	Translocation and assembly module TamA precur	0.287089	0.7883	110022	93690.3	115143	65108	76411.2	62204.3	16331.3	0.851563	-0.0697834
RH1_00212	2,3-diketo-L-gulonate-binding periplasmic pro	-0.287413	0.78807	548840	587708	575621	553403	208840	106070	-38868.1	1.07082	0.0297159
RH1_00999	Glycine betaine/carnitine transport binding p	-0.287942	0.78769	542137	565996	501499	560553	106299	96421.8	-23858.5	1.04401	0.0187039
RH1_01389	LamB/YcsF family protein	-0.29008	0.78617	2.11361e+06	2.19462e+06	2.31187e+06	2.17543e+06	347227	336703	-81003.7	1.03832	0.0163332
RH1_02345	Phthiocerol synthesis polyketide synthase typ	0.291183	0.78539	196026	179552	190702	170330	14734	96880	16474.2	0.915959	-0.0381239
RH1_02495	Receptor family ligand binding region	0.291568	0.78511	437971	377454	571937	380940	350203	81233.6	60517.2	0.861824	-0.0645815
RH1_00238	hypothetical protein	-0.293223	0.78393	386123	417412	374929	425066	88679.8	162158	-31289.1	1.08103	0.0338394
RH1_02167	30S ribosomal protein S5	-0.293596	0.78367	1.64713e+06	1.75667e+06	1.61569e+06	1.87004e+06	372855	527823	-109542	1.0665	0.0279628
RH1_02289	Pyruvate kinase	0.293851	0.78349	1.07764e+06	1.05317e+06	1.10725e+06	1.09081e+06	97578.1	106275	24477.4	0.977286	-0.00997824
RH1_02517	SPFH domain / Band 7 family protein	-0.294529	0.78301	237593	270121	205544	244329	147460	121843	-32527.5	1.1369	0.0557238
RH1_01980	2,3,4,5-tetrahydropyridine-2,6-dicarboxylate	-0.297772	0.7807	723553	737318	746756	760510	54902.4	58277	-13764.7	1.01902	0.00818433
RH1_01387	Tripartite ATP-independent periplasmic transp	-0.299366	0.77957	77372.3	83274	81948.5	84851.1	32446.9	10637.1	-5901.76	1.07628	0.0319242
RH1_03415	Serine--tRNA ligase	-0.300629	0.77868	368599	381353	397456	392667	50843.6	53053.5	-12754.3	1.0346	0.0147734
RH2_00414	Heme A synthase	-0.300927	0.77846	124651	145373	93509.7	108830	69573	96875.2	-20721.9	1.16624	0.0667876
RH1_00431	Cysteine--tRNA ligase	0.300991	0.77842	390142	372361	343656	375781	81823	61434.6	17780.7	0.954425	-0.0202582
RH1_01076	Putative NAD(P)H nitroreductase YdjA	0.301404	0.77813	100474	95743.5	96169	92670.6	12877.5	23940.4	4730.46	0.952919	-0.0209442
RH2_00410	Polymer-forming cytoskeletal	0.30387	0.77638	467673	446137	485458	442667	107091	60000.7	21536	0.953951	-0.020474
RH1_01657	Chorismate synthase	-0.304879	0.77566	10528.7	13564.9	14123.6	8931.63	8661.04	14916.8	-3036.19	1.28837	0.110041
RH1_00664	hypothetical protein	0.3059	0.77494	114413	98873.7	93873.9	78844.9	67743.8	56146.6	15539.4	0.864181	-0.0633951
RH1_00617	Cold shock protein CspB	-0.306477	0.77453	241163	254925	238319	233435	9474.61	77194.7	-13761.7	1.05706	0.0241012
RH2_00428	50S ribosomal protein L21	0.306609	0.77444	982418	961712	1.033e+06	979135	102099	57078.9	20706.2	0.978923	-0.00925138
RH1_01849	hypothetical protein	-0.307147	0.77406	20421	21826.4	19161.2	22249.8	7243.91	3214.56	-1405.37	1.06882	0.0289046
RH1_03299	Adenylosuccinate lyase	-0.310362	0.77178	893224	940593	933683	954594	159569	210759	-47368.5	1.05303	0.0224411
RH1_00736	NADH-quinone oxidoreductase chain 2	0.311832	0.77075	308367	291827	308851	300985	66974	62881.4	16539.4	0.946364	-0.0239416
RH1_00801	4-hydroxy-3-methylbut-2-en-1-yl diphosphate s	0.315424	0.76821	302952	285036	337243	260847	72039.1	67000.8	17916.1	0.940862	-0.0264742
RH1_00585	Purine-binding protein precursor	-0.317874	0.76648	646109	698476	658784	720534	277710	65530.3	-52366.3	1.08105	0.0338453
RH1_02388	D-galactose-binding periplasmic protein precu	0.319876	0.76507	141022	129903	139445	139753	25388.3	54594.1	11119.4	0.921152	-0.0356689
RH1_03061	UDP-N-acetylglucosamine 1-carboxyvinyltransfe	-0.320379	0.76472	429619	455741	402486	395345	59212.4	128206	-26121.4	1.0608	0.0256341
RH3_00221	3-oxoadipate CoA-transferase subunit A	0.32101	0.76428	185240	171627	191330	184985	29603.8	67224.8	13613.7	0.926508	-0.0331508
RH2_00133	2,3-diketo-L-gulonate-binding periplasmic pro	-0.321755	0.76375	1.67023e+06	1.72895e+06	1.80235e+06	1.72558e+06	287767	130736	-58715.2	1.03515	0.0150049
RH1_02226	putative peroxiredoxin	-0.324841	0.76158	451142	478789	482445	505163	110126	98000.2	-27647.7	1.06128	0.0258315
RH1_00166	HTH-type transcriptional repressor CytR	0.326381	0.7605	78464.1	75126.7	78144.2	76815.2	3884.42	17279.9	3337.41	0.957466	-0.0188767
RH1_02772	D-lactate dehydrogenase	-0.331222	0.7571	510286	571788	643609	567741	243861	209676	-61501.6	1.12052	0.0494211
RH1_00934	Thiosulfate-binding protein precursor	0.331525	0.75689	1.68592e+06	1.56986e+06	2.01007e+06	1.59053e+06	577708	184256	116065	0.931157	-0.0309773
RH1_02362	Universal stress protein family protein	0.332099	0.75649	656779	618049	572992	657375	155007	129519	38730.2	0.94103	-0.0263965
RH1_01422	Ornithine carbamoyltransferase	-0.332816	0.75599	56900.5	72367	81129.3	80394	47592.8	64913.5	-15466.5	1.27182	0.104425
RH1_02665	Threonine synthase	-0.333609	0.75543	183524	194154	181955	225120	8379.24	54548.9	-10629.9	1.05792	0.0244531
RH1_01714	Xylose isomerase	0.334968	0.75448	3.27423e+06	3.06431e+06	3.76378e+06	3.20944e+06	998858	424894	209924	0.935886	-0.028777
RH1_00763	Bifunctional hemolysin/adenylate cyclase prec	-0.33757	0.75266	342310	403201	337847	268202	14953.9	312070	-60891.1	1.17788	0.0711022
RH1_01796	Adenosylhomocysteinase	0.338392	0.75208	893470	842275	825261	791655	119899	233001	51195.1	0.942701	-0.0256261
RH1_01792	Photosynthetic apparatus regulatory protein R	0.338889	0.75174	930103	772309	1.04038e+06	558851	490426	640234	157795	0.830347	-0.0807404
RH1_01537	Molybdenum cofactor biosynthesis protein B	-0.339379	0.75139	48360.1	50650.8	48545.4	46939.2	8028.74	8497.65	-2290.67	1.04737	0.0200988
RH1_01173	10 kDa chaperonin 1	-0.340204	0.75082	1.83535e+07	1.87864e+07	1.80474e+07	1.92101e+07	1.03303e+06	1.94687e+06	-432895	1.02359	0.0101245
RH1_03243	3-succinoylsemialdehyde-pyridine dehydrogenas	-0.341469	0.74993	19291.5	29069.6	1198.2	14112.9	31394	38397.6	-9778.1	1.50686	0.178073
RH1_02749	Inositol-1-monophosphatase	-0.343609	0.74844	109465	118509	114634	109592	36070.5	27880.7	-9044.19	1.08262	0.0344768
RH1_00472	Ribosomal RNA large subunit methyltransferase	0.346705	0.74628	42682.3	34594.2	56120.6	40570.7	27046.8	30018.7	8088.09	0.810505	-0.0912444
RH1_01973	diadenosine tetraphosphatase	-0.348064	0.74534	22138.3	28931.3	23422	28905.1	18259.9	28447.4	-6792.98	1.30684	0.116223
RH1_01355	2-dehydro-3-deoxyphosphooctonate aldolase	-0.348108	0.74531	406169	418734	410901	428803	56368.6	27034.2	-12564.5	1.03093	0.0132309
RH1_01050	50S ribosomal protein L33	-0.351968	0.74262	168064	210691	187793	191944	121854	170751	-42627.7	1.25364	0.0981728
RH1_00498	hypothetical protein	0.352879	0.74199	44543.5	36010.2	27848	47601.1	30028.4	29199.6	8533.35	0.808427	-0.0923594
RH1_00449	L-2-hydroxyglutarate oxidase LhgO	-0.352985	0.74192	53080.9	54527.9	55529.9	52247.5	5474	4521.57	-1446.94	1.02726	0.01168
RH1_00637	Putative thiamine biosynthesis protein	0.35933	0.73751	641254	597096	716512	587446	164026	135648	44157.7	0.931138	-0.0309858
RH1_02025	Methionine aminopeptidase	-0.36109	0.7363	127910	145042	148733	156167	41045.1	71197.9	-17132.9	1.13395	0.0545921
RH2_00221	Homocysteine S-methyltransferase	0.361849	0.73577	25240	23191.6	24578	26751.5	4069.48	8920.51	2048.38	0.918844	-0.0367583
RH1_03409	Aconitate hydratase 1	-0.363222	0.73482	1.18578e+06	1.23525e+06	1.27927e+06	1.14813e+06	167327	166274	-49468.1	1.04172	0.0177501
RH1_02955	L-Lysine-8-amino-7-oxononanoate aminotransfer	0.363812	0.73441	1.65727e+06	1.62069e+06	1.65712e+06	1.60334e+06	27917.1	171885	36577	0.977929	-0.00969252
RH4_00056	Sporulation initiation inhibitor protein Soj	0.366107	0.73283	14918.7	11875.8	17812.2	11303.5	10605.3	9735.32	3042.93	0.796033	-0.099069
RH1_02311	Acetyl-CoA acetyltransferase	-0.366703	0.73241	1.38075e+06	1.48351e+06	1.39156e+06	1.64824e+06	288323	390446	-102760	1.07442	0.0311752
RH1_02710	Yqey-like protein	-0.368123	0.73143	46015.5	51345.8	51387.4	49663	10175.8	22922.5	-5330.32	1.11584	0.047601
RH1_03185	hypothetical protein	-0.368417	0.73123	212709	231840	239270	197607	50363.2	74516.5	-19130.7	1.08994	0.0374019
RH1_03003	Vitamin B12 transporter BtuB precursor	0.36847	0.7312	55077.7	48835	64306.3	51538.9	24260.4	16508.9	6242.68	0.886657	-0.0522444
RH1_01803	tetratricopeptide repeat protein	0.368797	0.73097	132384	120916	132678	127607	28148	45920.4	11468.3	0.913371	-0.0393529
RH1_00168	4-methylaminobutanoate oxidase (formaldehyde-	-0.369529	0.73047	71693.1	78436	72584	67095.8	24171.6	20362.8	-6742.96	1.09405	0.0390385
RH2_00081	3-keto-5-aminohexanoate cleavage enzyme	0.370736	0.72963	58956.7	51329	47856.5	48211.1	34828.8	7542.08	7627.7	0.870622	-0.0601704
RH1_02161	50S ribosomal protein L24	-0.371362	0.7292	1.12081e+06	1.25716e+06	1.11566e+06	1.39787e+06	457134	442118	-136352	1.12166	0.0498596
RH3_00201	Oligopeptide transport ATP-binding protein Op	-0.37239	0.72849	710760	776641	629888	704143	189017	241180	-65880.8	1.09269	0.0384973
RH1_01721	Translocation and assembly module TamB	-0.375107	0.72662	343720	462375	165034	240708	324631	441357	-118655	1.34521	0.12879
RH1_01005	Biotin transport ATP-binding protein BioM	-0.375457	0.72638	89695.2	100431	103800	118042	31764.1	38000.7	-10736.2	1.1197	0.0491002
RH1_00997	NAD/NADP-dependent betaine aldehyde dehydroge	-0.376656	0.72556	16423.9	21165.9	17477.3	15868.7	14582.1	16213.3	-4742.02	1.28873	0.110161
RH1_02039	Penicillin-binding protein 2D	-0.376793	0.72546	31137.6	40486.4	25556.6	24367.7	15861.4	39940.5	-9348.8	1.30024	0.114024
RH1_02314	Argininosuccinate lyase 1	-0.377209	0.72518	266910	285716	248319	256317	48987.1	71109.4	-18805.4	1.07046	0.0295687
RH1_02986	Modulator of FtsH protease HflK	0.377415	0.72504	276009	254873	294146	229940	82659.3	50751.2	21135.5	0.923424	-0.0345986
RH1_00478	hypothetical protein	0.378542	0.72426	20011.8	18864.3	19788.8	19946.8	2912.82	4368.37	1147.49	0.942659	-0.0256452
RH1_00762	hypothetical protein	-0.379721	0.72345	1.74244e+06	1.84758e+06	1.69895e+06	1.95323e+06	360358	316442	-105138	1.06034	0.025445
RH1_01497	Succinyl-CoA ligase [ADP-forming] subunit bet	0.380016	0.72325	1.58146e+06	1.54194e+06	1.63344e+06	1.51883e+06	168455	63793.5	39520.9	0.97501	-0.010991
RH1_00739	NADH-quinone oxidoreductase subunit B	0.381173	0.72246	365779	344137	355842	303716	36536.2	91303.1	21642.1	0.940833	-0.0264876
RH1_02722	putative deoxyribonuclease YcfH	-0.381841	0.722	63305.1	66193.3	65617.4	70599	5558.62	11863.1	-2888.15	1.04562	0.019375
RH3_00075	D-allose transporter subunit	0.382196	0.72175	128252	110129	134215	109360	78337	24681.1	18123.6	0.858688	-0.0661647
RH1_03450	Trimethylamine methyltransferase (MTTB)	-0.383306	0.72099	99089.2	111848	119913	112521	48978.6	30413.9	-12758.8	1.12876	0.0526019
RH1_01271	ATP phosphoribosyltransferase regulatory subu	-0.383875	0.7206	153473	181704	125405	224838	99585.3	79423.7	-28231	1.18395	0.0733325
RH3_00187	Nitrate/nitrite sensor protein NarX	0.384559	0.72014	12451.9	10065	14944.7	13315.8	7379.24	7818.21	2386.93	0.808309	-0.0924228
RH1_00751	Glutamine--fructose-6-phosphate aminotransfer	-0.386542	0.71878	191790	200186	195155	203799	35336.2	12919.8	-8396.56	1.04378	0.018609
RH1_03379	Putative multidrug export ATP-binding/permeas	0.387285	0.71827	32886.3	25799.7	15980.9	30139.2	29577.3	11386.8	7086.63	0.784511	-0.105401
RH1_01081	Aspartate--tRNA ligase	0.389588	0.71669	405771	385578	431699	350677	60182.3	66612.7	20192.5	0.950237	-0.0221682
RH1_03027	RNA polymerase-binding transcription factor C	-0.389878	0.7165	197714	204619	199656	198717	25213.6	17471.6	-6904.93	1.03492	0.0149084
RH1_03357	Nitrogen regulatory protein P-II	-0.39075	0.7159	257157	281933	228128	282371	108594	16398.8	-24776.5	1.09635	0.0399483
RH1_02729	translocation protein TolB	0.39085	0.71583	344121	331781	339233	330427	45047.4	31000.3	12339.7	0.964141	-0.0158593
RH1_01720	Translocation and assembly module TamA precur	-0.393196	0.71423	336228	572189	17214.7	122939	553461	879818	-235961	1.70179	0.230906
RH1_02146	Elongation factor G	0.394054	0.71365	2.0473e+06	1.97807e+06	2.13729e+06	1.91936e+06	165490	255347	69226.9	0.966186	-0.0149392
RH1_02747	UDP-glucose 6-dehydrogenase TuaD	-0.394212	0.71354	2.43156e+06	2.52608e+06	2.41223e+06	2.3489e+06	111231	400132	-94522.7	1.03887	0.0165626
RH1_03378	LysM domain/BON superfamily protein	-0.397662	0.71119	26259.8	28972.1	27523.9	24444.2	2321.61	11582.9	-2712.22	1.10328	0.0426873
RH1_00332	Multidrug resistance protein MdtA precursor	0.39786	0.71105	241059	226752	255287	225525	52680.8	33225.9	14306.8	0.94065	-0.0265718
RH1_00779	inosine 5'-monophosphate dehydrogenase	-0.398019	0.71094	131070	145675	105860	135212	57207.7	27685.3	-14604.7	1.11143	0.0458806
RH1_00433	ABC transporter ATP-binding protein uup	0.398297	0.71076	56424.8	50446.7	51392.1	43715.4	8788.36	24466	5978.09	0.894052	-0.0486372
RH1_00474	Phosphogluconate dehydratase	0.398689	0.71049	1.98524e+06	1.834e+06	2.02277e+06	1.77015e+06	133420	643369	151244	0.923816	-0.0344146
RH5_00053	hypothetical protein	-0.398981	0.71029	201282	252906	176848	206766	99095.5	201011	-51624.2	1.25648	0.0991546
RH1_00039	Ribulose-phosphate 3-epimerase	-0.400271	0.70941	126060	141216	92494.3	156821	59261.5	28095.4	-15156.3	1.12023	0.0493075
RH1_02100	NYN domain protein	0.402843	0.70767	389624	374224	377810	366272	26159	60827.5	15400.2	0.960474	-0.0175142
RH1_00653	NMT1/THI5 like protein	-0.403086	0.7075	208312	238079	214470	233585	44185.4	120033	-29766.8	1.1429	0.0580064
RH1_01899	30S ribosomal protein S20	0.403563	0.70718	498565	403557	283898	480584	382311	141819	95008.5	0.809436	-0.0918175
RH1_02217	Long-chain-fatty-acid--CoA ligase	0.405898	0.70559	18987.8	14117.7	25609.2	11855.9	14776.9	14612.5	4870.1	0.743514	-0.128711
RH1_00684	UDP-galactose-4-epimerase	-0.405978	0.70554	30374.7	32418.6	31373.7	30805	4468.56	7487.68	-2043.83	1.06729	0.0282812
RH1_02764	Membrane-bound lytic murein transglycosylase	-0.406843	0.70495	64462.9	72044.4	67395.6	63794.8	8641.54	31098.5	-7581.53	1.11761	0.0482906
RH3_00283	D-aminopeptidase	0.407904	0.70423	277546	220630	178042	186900	219589	100939	56915.8	0.794932	-0.0996699
RH1_01093	Uracil phosphoribosyltransferase	-0.410385	0.70255	393796	452733	301086	429356	164065	186966	-58936.5	1.14966	0.0605703
RH1_03226	NAD-dependent dihydropyrimidine dehydrogenase subuniot pera	0.413122	0.7007	77794.5	58418.2	40126	41645.2	65777	47674.2	19376.3	0.750929	-0.124401
RH1_02780	Aliphatic sulfonates import ATP-binding prote	0.415203	0.6993	78130.8	58634.9	40400.3	41771.7	65798.5	47800.6	19495.9	0.750471	-0.124666
RH1_02657	hypothetical protein	-0.416007	0.69876	19574.1	23709.5	16071.3	19179.7	9087.81	14624	-4135.38	1.21127	0.0832402
RH2_00163	Dihydroxy-acid dehydratase	0.416152	0.69866	474699	436495	487815	500030	70900	142324	38203.7	0.91952	-0.0364388
RH1_00441	Lipopolysaccharide export system ATP-binding	0.417523	0.69773	91978.2	75464.8	102105	86809.1	30645.6	61267	16513.4	0.820464	-0.0859404
RH1_01097	Cytidine deaminase	-0.418871	0.69682	358458	372560	344369	358578	49493.4	30831.9	-14101.7	1.03934	0.0167576
RH1_01992	Diaminopimelate epimerase	0.419426	0.69645	59685.1	50522.9	49015.3	55600.9	32087.7	20048.7	9162.23	0.84649	-0.0723779
RH1_01684	lipopolysaccharide transport periplasmic prot	-0.420301	0.69586	78519.5	84320.1	82626.6	76368.3	16951.7	16853.9	-5800.62	1.07387	0.0309537
RH1_02137	50S ribosomal protein L11	-0.420949	0.69543	1.05266e+06	1.12861e+06	1.03333e+06	1.20749e+06	265038	165550	-75946.8	1.07215	0.0302545
RH1_02880	Ribosomal RNA small subunit methyltransferase	-0.421244	0.69523	18235.7	20616.3	20982.2	21510.1	9580.86	2005.12	-2380.6	1.13055	0.0532883
RH2_00343	hypothetical protein	-0.423793	0.69351	875662	922296	947906	923938	179423	64296.3	-46634.3	1.05326	0.022534
RH1_01656	Thiamine-binding periplasmic protein precurso	0.425453	0.6924	23379	22055.6	24872.4	20353.4	4024.27	3582.49	1323.45	0.943392	-0.0253079
RH1_01184	ATP synthase subunit beta	-0.427399	0.69109	4.81683e+06	5.0015e+06	4.96975e+06	5.03012e+06	730551	162503	-184676	1.03834	0.0163395
RH1_02377	Coproporphyrinogen-III oxidase, aerobic	-0.428767	0.69017	113313	123708	127880	119661	39604	13962.6	-10395.4	1.09174	0.0381194
RH2_00458	Leu/Ile/Val/Thr-binding protein precursor	-0.430611	0.68894	106125	120542	109002	90698.5	20199.6	54361.7	-14417.9	1.13586	0.0553242
RH1_02244	hypothetical protein	0.430623	0.68893	76318.3	67809	85761.4	63628.1	21285.4	26801.9	8509.23	0.888503	-0.0513409
RH1_02985	Glutathione amide reductase	-0.433458	0.68703	149898	170886	179708	170714	66968.1	50487.3	-20988.4	1.14002	0.0569116
RH2_00239	Outer membrane protein TolC precursor	-0.43496	0.68603	251717	303558	358693	315898	202445	40391.4	-51840.8	1.20595	0.0813287
RH1_00417	HTH-type transcriptional regulator DmlR	0.436168	0.68522	73375	69035	69908.2	68204.2	9087.48	14643.5	4339.93	0.940853	-0.0264783
RH1_02206	Signal recognition particle protein	-0.437073	0.68462	306754	339895	372344	354173	116454	60713.2	-33140.4	1.10804	0.0445537
RH1_00643	N-carbamoyl-L-amino acid hydrolase	-0.43872	0.68352	247240	263041	232537	264786	52200.6	34155.1	-15801	1.06391	0.0269047
RH2_00438	Glutathione-binding protein GsiB precursor	-0.442363	0.68109	24810.6	30774.3	29667.5	33079.6	21755.2	8483.09	-5963.7	1.24037	0.093551
RH1_02785	Methionine--tRNA ligase	0.444945	0.67938	225997	216552	228205	225145	23800.6	28025	9445.25	0.958206	-0.018541
RH1_01176	putative manganese-dependent inorganic pyroph	0.446047	0.67864	761508	670336	751667	657209	29616.6	352790	91172.1	0.880274	-0.055382
RH4_00328	2-dehydro-3-deoxyphosphooctonate aldolase	0.446188	0.67855	436883	403954	392649	421843	122595	36192.9	32928.9	0.924628	-0.0340332
RH2_00237	Bifunctional hemolysin/adenylate cyclase prec	0.446911	0.67807	187285	161027	209873	140260	82419.2	59693.6	26258	0.859797	-0.0656043
RH1_00540	Reaction center protein H chain	0.448702	0.67688	188204	147483	243552	122631	116388	105651	40721.1	0.783633	-0.105887
RH1_02380	Porphobilinogen deaminase	0.44877	0.67684	358854	337929	374193	339578	40974.7	69592.4	20924.5	0.941691	-0.0260917
RH1_02531	50S ribosomal protein L25	-0.449399	0.67642	1.81619e+06	2.09819e+06	1.74698e+06	2.60059e+06	409402	1.00683e+06	-282004	1.15527	0.0626843
RH1_01160	Glycerate dehydrogenase	-0.450808	0.67548	66683.4	75164.5	56181.3	87916.8	20736.2	25136.2	-8481.18	1.12719	0.0519956
RH5_00113	Tyrosine-protein kinase etk	-0.453441	0.67374	283510	308071	302816	300486	38481.2	85564.2	-24561.3	1.08663	0.0360829
RH1_00402	MerR family regulatory protein	0.453458	0.67373	22414.1	15872.4	23302.2	10838.7	19708.5	15359.9	6541.71	0.708143	-0.149879
RH1_01666	Transcriptional regulatory protein OmpR	0.454238	0.67321	25772.1	23712.7	26545.9	26969.9	5244.98	5844.01	2059.36	0.920093	-0.0361681
RH1_00650	hypothetical protein	0.455186	0.67259	89800.5	82514.5	87837.5	95886.6	13038.4	24467.2	7286.01	0.918865	-0.0367485
RH2_00102	3-oxoacyl-[acyl-carrier-protein] reductase Fa	-0.457155	0.67129	182345	232878	129031	272182	105813	159557	-50532.3	1.27712	0.106233
RH1_03071	Ribonuclease G	-0.457316	0.67118	366182	571181	97363	328285	480178	610130	-205000	1.55983	0.193077
RH1_01158	1,3-propanediol dehydrogenase	-0.457587	0.671	263917	284594	282272	274380	72945.7	28358.9	-20676.5	1.07834	0.0327576
RH1_01771	Shikimate dehydrogenase	-0.457969	0.67075	294758	322523	281977	328828	65119.3	82376.3	-27764.6	1.09419	0.0390945
RH1_00331	Efflux pump membrane transporter BepE	-0.457992	0.67073	200569	229352	201950	182124	4792.95	108746	-28782.7	1.1435	0.058238
RH2_00408	N-substituted formamide deformylase precursor	0.457994	0.67073	25285.9	20484.6	20863.8	21448	13333.7	12325.3	4801.31	0.810119	-0.0914512
RH1_00846	hypothetical protein	0.458775	0.67022	19060.6	14171.1	24207	20009.2	14426.7	11516.5	4889.49	0.743477	-0.128733
RH2_00447	ribosomal-protein-L7/L12-serine acetyltransfe	0.459813	0.66953	116042	97451.4	144018	106217	52504.7	46335.8	18590.2	0.839797	-0.0758257
RH1_02964	Octopine permease ATP-binding protein P	-0.460744	0.66892	47591.5	53932.1	52645.1	46072.5	19247	14060.7	-6340.62	1.13323	0.0543181
RH3_00293	Heme-binding protein A precursor	0.46164	0.66833	121014	112110	138994	116164	31212.1	11910.8	8904.02	0.926421	-0.0331914
RH5_00116	hypothetical protein	-0.46259	0.6677	57937.7	74072.9	49572.2	53937.5	22143	56210.1	-16135.2	1.27849	0.106698
RH1_01804	Blue-light-activated protein	-0.463411	0.66716	85513.9	104613	88831.5	84749.7	23497.8	67405.5	-19098.8	1.22334	0.0875476
RH1_00942	Putative hydroxypyruvate reductase	-0.465507	0.66578	78523.4	92998	82648.4	73708.7	29484.6	45068.8	-14474.5	1.18433	0.0734742
RH1_01004	4-aminobutyrate aminotransferase PuuE	-0.465644	0.66569	655303	734589	760311	631558	190908	224788	-79285.3	1.12099	0.0496018
RH1_01590	Lon protease 2	-0.465914	0.66552	25087.6	34586	27496.7	21640.5	13942.7	32441.3	-9498.41	1.37861	0.139441
RH1_01829	Inosose dehydratase	-0.465929	0.66551	146729	218447	32229.4	304972	210644	163429	-71718.8	1.48879	0.172832
RH1_00646	Phosphate-binding protein PstS precursor	-0.466616	0.66505	164148	187587	138468	150665	58142.3	64724.9	-23439.2	1.14279	0.0579676
RH3_00068	Deoxyribose-phosphate aldolase	-0.467563	0.66443	14756.3	15599.5	14206.1	16505.9	2627.66	1689.02	-843.229	1.05714	0.0241341
RH1_01715	Xylulose kinase	-0.468945	0.66353	1.34264e+06	1.42517e+06	1.44983e+06	1.45965e+06	288386	98724.3	-82527.5	1.06147	0.0259064
RH1_01736	Cysteine-rich secretory protein family protei	0.470535	0.66248	31479.7	26311.1	26328.8	23608	17428.8	7629.98	5168.6	0.835811	-0.0778917
RH1_02519	TelA-like protein	-0.471346	0.66195	276463	286876	265922	287527	22719.9	30786.4	-10412.4	1.03766	0.0160562
RH1_00631	Beta-lactamase hydrolase-like protein	-0.473537	0.66052	274107	307166	276260	280877	29037.7	117380	-33058.6	1.1206	0.0494524
RH5_00055	Response regulator PleD	-0.473765	0.66037	135776	143903	125766	139861	25986.7	14397.4	-8126.13	1.05985	0.0252441
RH1_01694	3-deoxy-manno-octulosonate cytidylyltransfera	-0.474634	0.6598	108367	143762	83141.9	79603.4	44113.7	121398	-35395	1.32662	0.122747
RH1_02359	Glutathione import ATP-binding protein GsiA	0.475044	0.65953	33633.7	28137.1	30358.7	19232.4	7256.54	18681.1	5496.56	0.836576	-0.0774949
RH1_00770	Transglutaminase-like superfamily protein	-0.477238	0.6581	271725	380001	183127	182315	171524	353557	-108276	1.39847	0.145654
RH1_00985	Acetyl-/propionyl-coenzyme A carboxylase alph	0.47774	0.65777	587400	550792	595929	549318	117234	62226.1	36608.6	0.937677	-0.0279468
RH1_00622	Aspartate aminotransferase	0.48016	0.65619	89071.1	73694.8	92805.4	63816.6	51318.5	21044.3	15376.2	0.827371	-0.0822997
RH1_02236	Ribosome-binding factor A	0.480564	0.65593	32648.4	28178.5	29974.8	25592	12255.1	10457.4	4469.89	0.86309	-0.063944
RH1_01595	hypothetical protein	-0.480612	0.6559	693517	733156	674429	727499	81709.5	117180	-39639.7	1.05716	0.0241397
RH1_02302	Electron transfer flavoprotein-ubiquinone oxi	-0.482121	0.65491	540273	563654	541351	531149	5940.25	83785.9	-23380.6	1.04328	0.018399
RH1_02717	spermidine/putrescine ABC transporter peripla	-0.486939	0.65178	1.58412e+06	1.66317e+06	1.54457e+06	1.5631e+06	164409	228095	-79047	1.0499	0.0211477
RH1_02062	Cystathionine beta-lyase PatB	-0.487355	0.65151	295007	323003	322339	305698	89455.6	43557.3	-27995.7	1.0949	0.0393739
RH1_01431	Thioredoxin reductase	-0.489515	0.65011	108796	134491	83609	131922	61923.3	66565.7	-25694.5	1.23617	0.0920784
RH1_02124	Electron transfer flavoprotein subunit alpha	-0.489904	0.64986	455756	482902	433848	493576	81466	50738.9	-27146.1	1.05956	0.0251267
RH1_03364	hypothetical protein	0.49157	0.64878	152938	101413	53377.9	76301.6	172978	55123.7	51525.1	0.663098	-0.178422
RH5_00117	Chromosome partitioning protein ParA	-0.491964	0.64852	30061.4	32908.2	30169.4	28955.7	7014.23	7159.53	-2846.86	1.0947	0.0392957
RH1_01200	putative transaldolase	-0.492623	0.6481	498440	563997	496586	646888	111999	201456	-65556.7	1.13152	0.0536636
RH1_00377	hypothetical protein	-0.49288	0.64793	470019	512383	421363	484769	118686	89870.9	-42364	1.09013	0.0374793
RH1_02450	Cytidylate kinase	0.492999	0.64785	268012	226537	243041	202732	127091	71272	41474.3	0.845252	-0.0730138
RH1_01385	Kinase A inhibitor	-0.495112	0.64648	332970	391292	437969	425659	190379	73368.1	-58321.7	1.17516	0.0700955
RH1_02287	hypothetical protein	0.495438	0.64627	48281.6	40237.6	41419	48087.4	15166.5	23681.6	8044.03	0.833394	-0.0791498
RH1_02874	2-oxoglutarate carboxylase small subunit	0.497319	0.64506	448494	408706	482960	379113	88873.2	106321	39788.3	0.911285	-0.040346
RH1_03361	50S ribosomal protein L9	-0.497559	0.6449	2.48991e+06	2.59233e+06	2.59705e+06	2.59135e+06	293628	202209	-102416	1.04113	0.0175059
RH1_01303	Transcriptional regulator YqjI	0.498901	0.64404	70150.3	47274.8	48400.3	10339.9	46900.2	64090	22875.5	0.673908	-0.1714
RH3_00339	hypothetical protein	0.50035	0.6431	87871.2	70204.7	91317.2	99275.6	8749.76	60526.5	17666.5	0.79895	-0.0974801
RH1_02310	Acetoacetyl-CoA reductase	-0.501056	0.64265	939873	970031	915151	957450	52914	89824.8	-30158.4	1.03209	0.0137166
RH1_02108	Ribonuclease 3	-0.507851	0.63828	42081.3	48547.2	37188.9	50028.1	13356.3	17547.4	-6465.9	1.15365	0.062075
RH2_00150	Putative cysteine protease YraA	0.507883	0.63826	1.1801e+06	712474	1.56304e+06	15145.2	1.03501e+06	1.21328e+06	467629	0.603739	-0.219151
RH1_00832	hypothetical protein	-0.509728	0.63708	24793	26064.9	23237.6	25542.1	3266.42	2830.3	-1271.94	1.0513	0.0217277
RH1_00844	Aerobic cobaltochelatase subunit CobT	-0.510716	0.63645	238997	256933	244898	247395	53024.5	29805	-17935.6	1.07505	0.0314267
RH3_00127	2,3-diketo-L-gulonate-binding periplasmic pro	-0.511203	0.63613	119430	135058	102375	111561	33580.1	40943.1	-15628.6	1.13086	0.0534089
RH4_00159	Glycosyl transferases group 1	0.511391	0.63601	48170.3	43566.8	40821.4	42349	12980.9	8636.83	4603.46	0.904434	-0.0436233
RH2_00369	HTH-type transcriptional regulator GltR	0.511391	0.63601	48170.3	43566.8	40821.4	42349	12980.9	8636.83	4603.46	0.904434	-0.0436233
RH1_01444	2-keto-3-deoxy-L-fuconate dehydrogenase	0.5119	0.63569	240163	232434	246609	239605	19796.1	17089.7	7729.19	0.967817	-0.0142068
RH1_01061	Glutathione import ATP-binding protein GsiA	-0.512793	0.63512	971031	1.01155e+06	985770	1.00277e+06	95992.6	97557	-40520.4	1.04173	0.0177549
RH1_01196	cyclohexadienyl dehydrogenase	-0.513108	0.63491	28027	35047.2	31273.6	34750.5	10283.9	21349.9	-7020.24	1.25048	0.0970773
RH1_01495	2-oxoglutarate dehydrogenase E1 component	-0.518574	0.63142	577023	607924	588111	585747	85897.4	57218.8	-30901	1.05355	0.0226562
RH1_01900	putative enoyl-CoA hydratase echA8	-0.519262	0.63099	405145	486634	417801	427517	174931	208046	-81489.3	1.20114	0.0795922
RH1_02659	Cytochrome c oxidase subunit 2 precursor	0.519846	0.63061	499966	437914	566299	354721	126426	163585	62051.2	0.875889	-0.0575509
RH1_02117	Sensor histidine kinase YycG	0.520937	0.62992	1.92121e+06	1.50501e+06	1.86459e+06	1.83107e+06	215100	1.36701e+06	416204	0.783364	-0.106036
RH1_00787	hypothetical protein	-0.52499	0.62734	62770.3	76401.8	45353.9	69946.5	38190.1	23750.7	-13631.5	1.21716	0.0853492
RH1_00398	50S ribosomal protein L32	-0.525795	0.62683	348871	519894	511251	570121	291005	482397	-171022	1.49022	0.173249
RH1_03187	Putative beta-lactamase HcpC precursor	-0.529183	0.62468	66351.9	85356.8	67225.2	56037.9	27833.5	55629.6	-19004.8	1.28642	0.109384
RH1_02192	putative GTP-binding protein EngB	-0.529346	0.62458	35677.5	49373.3	34176.1	32926	24558.8	37484.9	-13695.8	1.38388	0.141098
RH1_02295	Phenylalanine--tRNA ligase beta subunit	-0.529623	0.62441	233189	263502	237853	294272	83222.6	53866.2	-30313	1.12999	0.053076
RH3_00158	GDP-L-fucose synthase	0.531662	0.62312	27966.9	22036.7	27984.3	28488.5	4527.32	18781.4	5930.18	0.787957	-0.103497
RH4_00055	ParB-like nuclease domain protein	0.533043	0.62224	142765	131469	150604	143258	14266.9	33816.5	11295.4	0.920881	-0.0357965
RH1_02520	hypothetical protein	-0.534806	0.62113	25667.9	30678.2	30749.5	37392.1	10185.2	12632	-5010.33	1.1952	0.07744
RH1_01716	Ribose import ATP-binding protein RbsA	-0.535721	0.62055	1.01187e+06	1.07835e+06	1.07752e+06	1.08917e+06	198249	83012	-66476.6	1.0657	0.0276337
RH1_00181	Antibiotic biosynthesis monooxygenase	0.539432	0.61821	312132	272880	309933	224990	92217.1	85906.5	39251.4	0.874247	-0.0583657
RH1_00964	Glutathione S-transferase GST-4.5	0.539914	0.61791	29915.5	26866.7	28489.4	28249.7	9082.03	3629.84	3048.79	0.898087	-0.0466818
RH1_00438	Phospho-2-dehydro-3-deoxyheptonate aldolase	-0.540059	0.61782	946802	1.01963e+06	989990	986983	108028	207096	-72830.6	1.07692	0.0321846
RH1_00401	Integration host factor subunit alpha	-0.540674	0.61743	298249	350552	254664	382699	156832	58973.2	-52303.1	1.17537	0.0701736
RH1_00370	Cytosol aminopeptidase	-0.541785	0.61673	1.03146e+06	1.15718e+06	917593	1.0758e+06	265747	301524	-125720	1.12189	0.0499486
RH1_02787	General stress protein 69	-0.545882	0.61416	119496	128290	120846	123343	2928.67	27748.6	-8793.96	1.07359	0.0308393
RH1_01443	Ureidoglycolate lyase	0.547639	0.61306	243820	210951	271008	208831	89650	52628.7	32868.8	0.865192	-0.0628874
RH3_00135	Spermidine/putrescine-binding periplasmic pro	-0.547975	0.61285	3.93734e+06	4.22688e+06	3.96584e+06	3.96761e+06	792378	457928	-289540	1.07354	0.030817
RH1_01411	Elongation factor 4	-0.549559	0.61186	250017	292351	222282	253974	52994.1	122450	-42334.3	1.16933	0.0679355
RH1_00708	Murein hydrolase activator NlpD precursor	0.551027	0.61095	534188	466761	504158	487655	60358.3	203168	67427	0.873777	-0.0585996
RH1_03022	SCP-2 sterol transfer family protein	-0.552155	0.61024	115074	132051	115571	147881	43312	30987.2	-16977.1	1.14753	0.0597648
RH1_01116	3-hydroxydecanoyl-[acyl-carrier-protein] dehy	-0.552505	0.61002	581415	627148	638277	618619	134945	48420.5	-45733	1.07866	0.0328838
RH1_01541	Dihydroorotase	-0.55298	0.60973	72720.6	83219.5	73625	76772.2	14228.7	29646.9	-10498.8	1.14437	0.0585673
RH1_01496	Succinyl-CoA ligase [ADP-forming] subunit alp	-0.55466	0.60868	1.04345e+06	1.13198e+06	1.03158e+06	1.00493e+06	23625.1	275432	-88526.2	1.08484	0.0353655
RH1_00627	hypothetical protein	0.555902	0.6079	51406.5	47063.2	50636.8	50023.1	7986.95	10924.3	4343.3	0.915511	-0.0383366
RH1_00721	Type III pantothenate kinase	0.556556	0.6075	23044.5	18942.3	23329.5	17480.2	494.795	12756.9	4102.22	0.821987	-0.0851349
RH1_00973	Proline--tRNA ligase	0.557984	0.60661	228149	195384	226537	250859	21061.1	99500.9	32764.6	0.856389	-0.0673288
RH1_01510	Succinate dehydrogenase iron-sulfur subunit	-0.558703	0.60616	316281	352837	317815	332143	49149.5	102115	-36555.7	1.11558	0.0475006
RH1_03188	hypothetical protein	-0.559642	0.60558	74347.2	88582.5	83235.9	99463.3	35444.1	26167.7	-14235.3	1.19147	0.0760832
RH1_02483	Membrane lipoprotein TmpC precursor	-0.560638	0.60496	770407	813460	793076	776233	47123.3	124381	-43052.9	1.05588	0.0236159
RH1_01965	Aspartate-semialdehyde dehydrogenase 2	-0.568611	0.60002	598483	644048	615760	648969	59909.8	125200	-45564.8	1.07613	0.0318663
RH3_00365	Sporulation initiation inhibitor protein Soj	0.570315	0.59897	32404.3	29369.3	36671.9	31648.9	7763.34	4968.82	3034.99	0.90634	-0.0427089
RH1_00821	Glutamate--tRNA ligase	0.571276	0.59838	268392	227916	260873	243469	19367.4	121181	40475.9	0.849191	-0.0709946
RH1_00660	hypothetical protein	-0.571309	0.59836	34693.8	44091.7	31571.3	48926.6	27128.2	8708.43	-9397.83	1.27088	0.104104
RH1_03245	putative oxidoreductase	-0.57172	0.59811	32691.3	37301.2	31512.8	31344.3	4578.52	13194.3	-4609.97	1.14102	0.0572915
RH2_00282	Cation/acetate symporter ActP	-0.576858	0.59494	1.49031e+06	1.58898e+06	1.51282e+06	1.61031e+06	74904.5	286635	-98669.2	1.06621	0.0278416
RH1_01553	Glutarate-semialdehyde dehydrogenase DavD	0.581005	0.5924	1.0329e+06	982653	1.06548e+06	1.00351e+06	58199.7	138038	50251.2	0.95135	-0.0216599
RH1_00945	hypothetical protein	-0.584615	0.59019	29844.9	32335.4	28617.2	35628.7	2158.76	7055.85	-2490.52	1.08345	0.0348083
RH2_00187	3-ketoacyl-CoA thiolase	-0.585831	0.58945	536281	655450	426818	701423	243000	255126	-119169	1.22221	0.0871475
RH1_03282	Peptidyl-prolyl cis-trans isomerase B	0.586266	0.58918	260411	244325	267148	226162	26670.1	39335.6	16086.2	0.938228	-0.0276917
RH1_03398	3-hydroxyacyl-[acyl-carrier-protein] dehydrat	-0.587204	0.58861	265171	280955	264162	255238	2059.66	46513.1	-15784.4	1.05953	0.0251114
RH1_02162	50S ribosomal protein L5	-0.588402	0.58788	1.70155e+06	1.73218e+06	1.65582e+06	1.73475e+06	89445.4	11378.5	-30630.7	1.018	0.00774848
RH1_01464	Imelysin	-0.588635	0.58774	62210.9	105021	40451.8	46666.8	46513.3	117067	-42810.4	1.68815	0.227411
RH1_03408	phosphoribosyl-AMP cyclohydrolase	-0.588948	0.58755	25523.2	32749.6	22060.4	36218.5	12135.8	17446.6	-7226.42	1.28313	0.108271
RH1_00571	hypothetical protein	-0.58959	0.58716	167342	192096	140186	188564	70288.3	18646.5	-24753.7	1.14792	0.0599128
RH1_02215	50S ribosomal protein L31	0.594863	0.58395	352544	291859	290368	291300	162584	69192	60684.7	0.827866	-0.0820399
RH1_02698	Phosphoglucosamine mutase	-0.596098	0.5832	149838	162638	152771	177807	11169.9	35477.5	-12800.7	1.08543	0.035602
RH2_00140	Heme-binding protein A precursor	-0.603683	0.57862	394218	416072	393628	437593	6873.15	62324.5	-21854.1	1.05544	0.0234321
RH1_01219	putative GTP-binding protein YjiA	0.604031	0.57841	261924	224523	215549	218018	104039	26034.4	37401.1	0.857206	-0.0669147
RH1_01059	Cold shock protein CspA	0.604377	0.5782	1.47756e+06	1.28025e+06	1.3474e+06	1.26355e+06	280757	490835	197310	0.866462	-0.0622504
RH1_02290	50S ribosomal protein L35	-0.604561	0.57809	1.66579e+06	1.76915e+06	1.59664e+06	1.75106e+06	275515	108505	-103356	1.06205	0.0261433
RH1_02646	Membrane bound L-sorbosone dehydrogenase	-0.604872	0.5779	333450	354361	331562	354292	53242	27403.5	-20911.6	1.06271	0.026416
RH1_01826	Glucose-1-phosphate cytidylyltransferase	0.605351	0.57761	45787.2	35635.1	32521.1	35396.7	28551.8	5344.66	10152.2	0.778275	-0.108867
RH1_01592	ATP-dependent RNA helicase DeaD	-0.607268	0.57646	463508	521352	494455	478971	139685	87788.7	-57843.3	1.12479	0.0510732
RH1_02968	hypothetical protein	-0.607821	0.57613	32033.3	37344.2	32581.3	33921	8989.72	12174.8	-5310.94	1.16579	0.066622
RH1_01996	Carboxynorspermidine/carboxyspermidine decarb	-0.609199	0.5753	213851	234136	214523	225268	14308	55872.1	-20285.5	1.09486	0.0393579
RH1_02225	3-succinoylsemialdehyde-pyridine dehydrogenas	-0.612171	0.57351	666352	718264	663843	677136	27244.1	144330	-51912.4	1.07791	0.0325806
RH1_00806	Acetyltransferase (GNAT) family protein	-0.613694	0.5726	29220.6	53705.6	42056.9	30971.4	24012.5	64798.6	-24484.9	1.83793	0.26433
RH2_00059	Chlorohydroquinone/hydroquinone 1,2-dioxygena	0.616912	0.57068	231692	203908	261336	189961	69386.9	35641.4	27783.5	0.880084	-0.0554758
RH1_03234	Urocanate hydratase	-0.621044	0.56821	116332	167761	92118.6	108436	75042.9	122234	-51428.7	1.44208	0.158991
RH1_02575	Peroxiredoxin OsmC	-0.622274	0.56748	108848	127794	101496	120339	22628.3	47631.6	-18945.5	1.17405	0.0696883
RH2_00409	Guanidinobutyrase	0.622952	0.56707	134877	87512.7	197409	105923	108822	74166.1	47364.7	0.648832	-0.187868
RH1_00414	N-acetyl-gamma-glutamyl-phosphate reductase	-0.623429	0.56679	302004	334325	287795	301564	68209	58402.2	-32320.8	1.10702	0.0441559
RH1_00335	Inosine-5'-monophosphate dehydrogenase	-0.625032	0.56584	694931	744434	722237	793132	64196.9	121232	-49503.1	1.07123	0.0298846
RH1_02355	Cytochrome c-552	0.625242	0.56571	393890	368728	406092	381787	57097.5	39981.4	25162	0.936119	-0.0286688
RH2_00347	Oligopeptide transport ATP-binding protein Op	-0.626655	0.56487	24729.6	32081.5	17854.9	33554.9	15222.1	13461.1	-7351.88	1.29729	0.113037
RH1_00624	Anthranilate synthase component 1	-0.626841	0.56476	140629	162059	159950	166885	42870.6	40846.7	-21430.1	1.15239	0.0615984
RH1_02194	Membrane protein insertase YidC	-0.628632	0.5637	219476	239448	220106	215669	6699.35	54620.7	-19972.6	1.091	0.0378253
RH1_03066	SnoaL-like domain protein	-0.628842	0.56358	241923	279396	205473	305849	90685.1	49288.5	-37473.1	1.1549	0.0625432
RH1_01084	Carbamoyl-phosphate synthase large chain	-0.629205	0.56336	396918	435207	382930	412009	88883	56648	-38288.9	1.09647	0.0399949
RH1_01190	ATP-dependent Clp protease ATP-binding subuni	-0.629519	0.56318	293140	373552	242300	341425	121736	184742	-80412.1	1.27431	0.105276
RH1_00017	GTPase HflX	-0.63116	0.5622	156038	175405	165663	160419	45985.3	26644.5	-19366.7	1.12412	0.0508109
RH1_00714	Gluconate 5-dehydrogenase	-0.632465	0.56143	6.15408e+06	8.35424e+06	3.88544e+06	7.51372e+06	5.79593e+06	1.64661e+06	-2.20016e+06	1.35751	0.132744
RH1_03277	Acetoin:2,6-dichlorophenolindophenol oxidored	-0.632795	0.56124	826228	942074	839163	892829	222751	225671	-115847	1.14021	0.0569854
RH1_02082	S-formylglutathione hydrolase	-0.632795	0.56124	541320	628868	599386	650981	201040	130404	-87547.1	1.16173	0.0651048
RH5_00111	hypothetical protein	0.634362	0.56031	891034	723435	1.03812e+06	702659	439026	129088	167599	0.811905	-0.090495
RH1_03063	Histidinol dehydrogenase	-0.634846	0.56003	19343.7	35023.3	26428.8	14154.6	14840.2	40122.2	-15679.6	1.81058	0.257818
RH1_01092	Sporulation related domain protein	-0.636361	0.55913	50239.3	59685.1	56396.1	66962.6	12108.3	22679.6	-9445.72	1.18801	0.0748217
RH1_01594	Glucose 1-dehydrogenase 2	-0.636887	0.55882	438674	459911	427399	431420	28117.8	50447.3	-21236.6	1.04841	0.0205315
RH1_00967	DNA topoisomerase 4 subunit B	0.6372	0.55864	13188.4	11680.6	12167.8	9966.16	2793.81	2998.75	1507.79	0.885673	-0.0527266
RH1_02090	Porin	0.638776	0.55771	9.55098e+06	7.20288e+06	1.13763e+07	6.05427e+06	5.39854e+06	3.37539e+06	2.3481e+06	0.754151	-0.122542
RH1_01267	Ribonucleoside-diphosphate reductase NrdZ	-0.640779	0.55653	336234	403057	391379	338296	128471	126968	-66823.3	1.19874	0.0787252
RH1_00666	hypothetical protein	-0.643873	0.55472	180685	239886	189924	164263	25487.1	157203	-59201.7	1.32765	0.123084
RH1_02136	hypothetical protein	0.645588	0.55371	1.33532e+06	1.24909e+06	1.32917e+06	1.36928e+06	84689.3	215307	86236.7	0.935419	-0.0289938
RH1_00729	NADH-quinone oxidoreductase subunit I	-0.648734	0.55187	324991	479469	254629	297970	143202	386781	-154478	1.47533	0.168889
RH1_01223	Putative oxidoreductase YdbC	-0.650184	0.55103	98209.4	127536	82806.8	102726	45335.3	63625.4	-29326.8	1.29862	0.11348
RH1_02125	Electron transfer flavoprotein subunit beta	0.65085	0.55064	1.20509e+06	1.14225e+06	1.20368e+06	1.15628e+06	120261	116174	62832.1	0.947861	-0.0232554
RH1_02218	Putative gamma-glutamyltransferase YwrD	-0.6517	0.55014	153419	165627	160821	160540	24946.8	20746.4	-12208.2	1.07957	0.0332526
RH1_02231	hypothetical protein	0.652885	0.54945	7963.03	5106.15	9869.14	4154.24	6560.03	3795.82	2856.88	0.641232	-0.192985
RH1_01806	Succinate-semialdehyde dehydrogenase [NADP(+)	0.654102	0.54874	848831	786443	913900	727734	125466	107472	62388.2	0.926501	-0.0331541
RH1_01435	Small heat shock protein IbpA	0.655212	0.5481	334554	216043	419419	98601.5	194647	245476	118511	0.645765	-0.189925
RH2_00098	D-ribose-binding periplasmic protein precurso	-0.656582	0.5473	611035	635975	590627	627881	62469.3	20639.6	-24939.8	1.04082	0.0173738
RH1_03332	hypothetical protein	-0.657189	0.54695	40379.5	60042.2	45783.7	67401.3	9672.43	50911.1	-19662.6	1.48695	0.172295
RH1_01966	Carbonic anhydrase 1	-0.661785	0.54429	111763	135340	113204	111882	3106.32	61629.3	-23577.3	1.21096	0.0831294
RH1_00602	hypothetical protein	0.662037	0.54414	213916	175060	199582	157547	36244.5	94974.1	38855.3	0.818361	-0.0870549
RH5_00096	Chloramphenicol acetyltransferase	-0.662343	0.54397	67497.5	85540	90317.2	86367.5	43057	19292.7	-18042.5	1.26731	0.102881
RH1_03031	26 kDa periplasmic immunogenic protein precur	-0.66361	0.54323	154059	214069	158522	261023	84481.5	131894	-60010.6	1.38953	0.142868
RH1_00857	hypothetical protein	-0.665592	0.54209	351734	435972	274617	475788	145196	164230	-84238.2	1.23949	0.0932446
RH3_00018	Putative cysteine protease YraA	0.666746	0.54142	218783	206006	207186	212123	30039.8	14119.2	12777.3	0.941598	-0.0261343
RH1_02166	50S ribosomal protein L18	0.667373	0.54106	1.10471e+06	855460	1.058e+06	1.18913e+06	240538	600506	249251	0.774374	-0.111049
RH1_02199	50S ribosomal protein L34	-0.667863	0.54078	1.10896e+06	1.23937e+06	928975	1.18373e+06	323554	98499.3	-130413	1.1176	0.048286
RH1_01164	Lysine-arginine-ornithine-binding periplasmic	-0.671737	0.53855	490582	528084	457835	521380	95715.1	13753.5	-37502.2	1.07644	0.0319916
RH1_02144	30S ribosomal protein S12	0.671801	0.53852	2.06572e+06	1.68965e+06	2.07047e+06	2.0402e+06	172469	954113	376064	0.81795	-0.0872734
RH1_01955	2-dehydro-3-deoxy-D-gluconate 5-dehydrogenase	-0.673331	0.53764	31546.8	42567.7	46765	41652.4	26800	9245.16	-11020.9	1.34935	0.130125
RH1_02521	Ribosomal large subunit pseudouridine synthas	-0.676945	0.53557	41998.8	44894.2	40342.1	44155.1	7230.74	1611.52	-2895.36	1.06894	0.0289529
RH1_01142	MORN repeat protein	-0.677448	0.53528	226756	249892	226146	240175	56396.7	17841.9	-23135.7	1.10203	0.042193
RH1_03319	Cell division protein ZapA	-0.679083	0.53435	381524	442240	393922	387505	118679	99483.6	-60715.9	1.15914	0.064136
RH1_02172	30S ribosomal protein S13	-0.679415	0.53416	1.17804e+06	1.31274e+06	1.02987e+06	1.36102e+06	269410	212938	-134703	1.11434	0.0470196
RH1_02890	UDP-N-acetylmuramate--L-alanine ligase	0.67978	0.53395	126958	110348	149505	111223	40370.2	12699.8	16609.6	0.869172	-0.0608941
RH1_02456	Tryptophan synthase beta chain	-0.682332	0.53249	440038	473597	472491	479443	84263.1	12517.1	-33559.2	1.07626	0.031919
RH1_01567	DNA polymerase I	0.683814	0.53165	23863.3	17672.8	23514.4	23852.9	3974.54	15168.1	6190.55	0.740583	-0.130426
RH1_02843	23S rRNA (guanosine-2'-O-)-methyltransferase	-0.686154	0.53032	58947.7	71775	58933	79899	27411.5	17235.4	-12827.3	1.2176	0.0855063
RH1_02086	Transcriptional regulatory protein YycF	0.68825	0.52913	100000	84196.8	115170	89328.8	28874.9	27350	15803.7	0.841964	-0.0747065
RH3_00085	D-ribose-binding periplasmic protein precurso	-0.693847	0.52597	419371	448429	438918	447118	70748.7	16003.2	-29057.4	1.06929	0.0290947
RH1_01995	Carboxynorspermidine synthase	-0.693989	0.52589	437839	479267	429151	497288	81633.7	63458.1	-41428.6	1.09462	0.0392637
RH2_00189	hypothetical protein	-0.694258	0.52573	38712.4	77930.1	49404.1	43815.7	23546.1	94965.9	-39217.8	2.01306	0.303856
RH1_01668	Branched-chain-amino-acid aminotransferase	-0.696525	0.52445	302175	324825	300765	317776	35604	43645.9	-22650.8	1.07496	0.0313921
RH1_00960	Aspartate aminotransferase	-0.699051	0.52303	386751	455352	361219	489140	141652	93944	-68600.7	1.17738	0.0709154
RH5_00093	Putative glycosyltransferase EpsE	0.699302	0.52289	58527.3	39853.5	49030.3	26018.9	36395.2	28541.5	18673.8	0.680939	-0.166892
RH1_00950	6,7-dimethyl-8-ribityllumazine synthase 1	-0.703272	0.52066	236286	258732	253308	256823	53020	15643.3	-22445.4	1.09499	0.0394111
RH1_02703	Soluble hydrogenase 42 kDa subunit	-0.706058	0.5191	290425	304526	285175	291150	13181.9	31980.9	-14100.8	1.04855	0.02059
RH3_00067	Putative aldehyde dehydrogenase AldA	0.70609	0.51909	74002.4	63428.5	71022.4	71231.3	15550	20760.1	10573.9	0.857114	-0.0669616
RH1_00410	Arginine--tRNA ligase	-0.708535	0.51772	243847	255826	247966	248496	26375.1	12725.7	-11979.5	1.04913	0.0208282
RH1_01653	Cytochrome c1 precursor	0.708697	0.51763	282027	242669	316507	235209	94870.9	15882.6	39358.2	0.860445	-0.0652768
RH1_00796	Peptide chain release factor 2	0.710039	0.51688	267074	248743	274690	248130	26662.3	35898.1	18331.1	0.931363	-0.0308809
RH1_01032	Putative conjugal transfer protein/MT3759	0.710375	0.5167	80375.7	67959.8	79566.9	79923.2	17500.4	24701.8	12415.9	0.845526	-0.0728729
RH1_00400	3-oxoacyl-[acyl-carrier-protein] synthase 3	-0.710428	0.51667	149286	160751	161736	164963	25825.3	10693.4	-11464.8	1.0768	0.0321342
RH2_00279	Acetyl-coenzyme A synthetase	0.712862	0.51531	858225	728925	1.01909e+06	750939	305897	71586.4	129300	0.849341	-0.0709182
RH1_00483	Acetolactate synthase isozyme 3 large subunit	0.713776	0.5148	287938	259633	275598	271890	54143.3	42261.3	28304.7	0.901699	-0.0449386
RH1_01705	preprotein translocase subunit SecA	-0.713902	0.51473	528801	587388	471488	553582	125949	65889.3	-58587.2	1.11079	0.045633
RH1_00450	Superoxide dismutase-like protein YojM precur	-0.715116	0.51406	30045.5	46598.8	35814.3	57577	12534.2	38083.5	-16553.3	1.55094	0.190596
RH3_00369	Phosphoglycerate transport regulatory protein	-0.715657	0.51376	59034.4	63731.1	59862.4	61067.8	5604.36	9889.56	-4696.74	1.07956	0.0332465
RH1_02152	50S ribosomal protein L2	-0.717069	0.51297	6.29299e+06	7.10057e+06	6.19279e+06	6.844e+06	827861	1.76628e+06	-807578	1.12833	0.052436
RH1_01577	ATP synthase subunit b'	0.717822	0.51256	620756	560827	619549	602471	122246	77239.6	59928.5	0.903459	-0.0440916
RH6_00012	CobQ/CobB/MinD/ParA nucleotide binding domain	-0.718749	0.51204	192852	233113	171721	220958	66987.7	70185.6	-40261.4	1.20877	0.0823431
RH1_02085	Exodeoxyribonuclease III	-0.719824	0.51145	73499.1	97279.1	53179.4	105862	52581	22569.1	-23780.1	1.32354	0.121738
RH1_01117	3-oxoacyl-[acyl-carrier-protein] synthase 1	0.724988	0.5086	695623	620199	683267	683102	56592.2	171077	75424.3	0.891573	-0.049843
RH1_02847	1-(5-phosphoribosyl)-5-[(5-phosphoribosylamin	0.726237	0.50791	204845	193138	208037	194889	11407.8	25483.4	11706.8	0.94285	-0.0255572
RH2_00233	Multidrug resistance protein MdtN	-0.727096	0.50744	100325	116075	94172.3	106971	19121.3	32278.6	-15749.3	1.15698	0.0633266
RH1_03001	Spermidine/putrescine import ATP-binding prot	0.731737	0.50489	298750	230077	317570	262271	71789	145841	68673.3	0.770131	-0.113435
RH1_02846	Imidazole glycerol phosphate synthase subunit	0.733081	0.50415	33208	29684.3	35480.6	27453.6	5088.61	6589.2	3523.66	0.893891	-0.0487154
RH1_00738	NADH-quinone oxidoreductase chain 5	-0.733198	0.50409	339983	360154	330005	366209	25266.5	40398.9	-20170.6	1.05933	0.0250305
RH1_02153	30S ribosomal protein S19	-0.733935	0.50369	2.85408e+06	3.49076e+06	2.29546e+06	3.37387e+06	1.4817e+06	249315	-636677	1.22308	0.0874534
RH1_00490	DNA gyrase subunit A	-0.734662	0.50329	303346	338719	328951	329709	62327.4	55408.7	-35372.8	1.11661	0.0479011
RH1_02648	Polysaccharide biosynthesis/export protein	0.735112	0.50304	425021	326926	475853	269623	205273	106222	98094.7	0.7692	-0.113961
RH1_03366	Malonyl CoA-acyl carrier protein transacylase	-0.735345	0.50292	284810	307023	300687	313127	32455.6	41039	-22213.3	1.07799	0.0326161
RH1_02452	Integration host factor subunit beta	0.735542	0.50281	339833	320792	354287	314850	37886.9	23980.1	19041.2	0.943969	-0.0250423
RH1_02012	Cytochrome c-556	-0.735591	0.50278	138068	174211	153317	156681	28147	80314.4	-36143	1.26178	0.100983
RH1_00442	High-affinity branched-chain amino acid trans	-0.73691	0.50206	44603.8	56244.6	46868.4	52058	24941.2	11249.4	-11640.8	1.26098	0.100709
RH1_01085	Oxygen sensor protein DosP	-0.737194	0.50191	20493.2	22717.1	19272.8	23159.7	3067.24	4230.14	-2223.92	1.10852	0.0447434
RH1_01070	Putative multidrug export ATP-binding/permeas	0.745605	0.49734	161377	121939	193876	101011	81223.1	42380.2	39437.9	0.755616	-0.121699
RH1_02753	UDP-glucose 4-epimerase	0.748391	0.49583	163840	61762.5	35518.1	64123.6	236172	5870.35	102077	0.376968	-0.423695
RH1_02451	30S ribosomal protein S1	0.754357	0.49261	4.34929e+06	4.02243e+06	4.17729e+06	4.10571e+06	566036	492795	326862	0.924847	-0.0339301
RH1_02488	Branched-chain-amino-acid aminotransferase	-0.755964	0.49175	246716	276251	285004	274656	66676.8	11552.5	-29535.1	1.11971	0.0491066
RH1_01379	putative peptidase	0.759739	0.48972	406124	344378	406824	349012	10675.7	140363	61746.2	0.847962	-0.0716235
RH1_02286	D-alanine aminotransferase	-0.762211	0.4884	425557	453777	436213	423958	35078	53683.6	-28220.3	1.06631	0.0278851
RH1_01587	Glutamyl-tRNA(Gln) amidotransferase subunit A	0.762489	0.48825	452058	347264	540685	384965	173871	162590	104794	0.768184	-0.114535
RH1_00344	Carbon monoxide dehydrogenase medium chain	0.76276	0.48811	297345	244902	342535	209276	99668.8	65174.3	52443.2	0.823628	-0.0842687
RH1_01540	Aspartate carbamoyltransferase	-0.764251	0.48731	134735	161835	121382	150548	49286.6	36645.2	-27099.6	1.20113	0.079591
RH1_02954	PHB/PHA accumulation regulator DNA-binding do	0.769596	0.48447	286596	265999	296170	260089	42962.9	17412.4	20597.8	0.92813	-0.0323913
RH1_01466	Bacterioferritin	-0.772981	0.48267	1.08588e+06	1.37748e+06	1.13864e+06	1.5722e+06	133726	639574	-291602	1.26854	0.103304
RH1_01426	Membrane fusogenic activity	-0.774054	0.4821	360432	415476	372660	385589	40255.8	116403	-55043.5	1.15272	0.0617221
RH1_02014	Acetyl-coenzyme A carboxylase carboxyl transf	-0.775014	0.4816	459792	481849	468625	500041	34392.7	35312.1	-22056.4	1.04797	0.020349
RH1_02159	30S ribosomal protein S17	0.77527	0.48146	962021	840696	941500	946380	186474	196718	121324	0.873886	-0.0585453
RH3_00211	hypothetical protein	0.775646	0.48126	30075.9	19720.7	29393.4	19910.9	23116.6	569.801	10355.2	0.655698	-0.183296
RH1_03014	Oligoendopeptidase F, plasmid	0.775962	0.4811	1.91207e+06	1.40501e+06	1.71491e+06	1.44676e+06	911628	670771	507054	0.734814	-0.133823
RH1_01499	Malate dehydrogenase	-0.776178	0.48098	923583	1.06016e+06	1.07213e+06	1.04329e+06	296530	70388.5	-136575	1.14788	0.0598947
RH1_02693	Glycine--tRNA ligase beta subunit	-0.777398	0.48034	158841	184385	190537	185792	56622.2	5734.18	-25543.8	1.16081	0.0647623
RH1_02171	Adenylate kinase	-0.780289	0.47881	511985	547970	529243	519135	42246.1	67792.4	-35985.2	1.07029	0.0294997
RH1_00500	Outer membrane efflux protein BepC precursor	0.78116	0.47836	607350	463418	739649	455035	269134	171513	143933	0.763015	-0.117467
RH1_01282	Purine-binding protein precursor	-0.7836	0.47707	1.65049e+06	1.88678e+06	1.62692e+06	1.82428e+06	508974	117167	-236288	1.14316	0.058108
RH1_00800	Disulfide bond formation protein D precursor	0.7889	0.4743	33740.8	26244.9	32674.2	24219.8	14980.8	6813.71	7495.95	0.777837	-0.109111
RH1_02960	Gamma-glutamylputrescine synthetase PuuA	-0.793244	0.47203	215803	235653	221660	245678	38755.3	19408.1	-19850.4	1.09198	0.0382163
RH3_00019	D-ribose-binding periplasmic protein precurso	0.795891	0.47066	449931	383956	389948	361121	137069	42735.1	65974.7	0.853367	-0.0688641
RH1_00482	Glutathione S-transferase GST-6.0	0.796453	0.47037	23831.7	16892.9	25206.5	20039	11943.4	9222.7	6938.79	0.708842	-0.149451
RH1_00339	L-arabinose transport system permease protein	0.796633	0.47027	39976.2	13362.4	8574.93	12006	57701.2	4337.84	26613.8	0.33426	-0.475916
RH1_02024	Nicotinamide-nucleotide amidohydrolase PncC	-0.797783	0.46968	12691.6	17662.7	13446.8	18986.3	1768.29	10646.9	-4971.14	1.39169	0.143542
RH1_00382	Adenosylmethionine-8-amino-7-oxononanoate ami	-0.797827	0.46965	520518	639642	535069	641063	257406	24969.5	-119124	1.22886	0.0895016
RH3_00162	Tripartite tricarboxylate transporter family	-0.798397	0.46936	1.06388e+06	1.273e+06	1.24761e+06	1.1948e+06	424150	160996	-209125	1.19657	0.0779376
RH1_02089	hypothetical protein	-0.802062	0.46746	135289	169131	105597	167833	70914.3	17668.2	-33842.2	1.25015	0.0969611
RH1_01457	hypothetical protein	0.804076	0.46642	54207.5	47255	52306.2	48334.6	8268.59	12486.9	6952.53	0.871742	-0.0596118
RH1_00704	Polysaccharide biosynthesis/export protein	0.804654	0.46612	80671	51184.2	104540	24549.7	42796.7	46872.9	29486.8	0.634481	-0.197581
RH1_00353	Glycogen synthase 1	0.805307	0.46579	64054.1	36879.7	46537.1	27891	40747.3	41900.9	27174.5	0.575758	-0.23976
RH3_00030	Ribose import ATP-binding protein RbsA	-0.806465	0.46519	22929.8	26113.3	21839.5	27235	4687.33	4977.58	-3183.49	1.13884	0.0564613
RH1_03275	Dihydrolipoyllysine-residue acetyltransferase	0.80714	0.46484	656325	598804	664451	608845	26181	120628	57521.7	0.912358	-0.0398348
RH1_02718	Spermidine/putrescine transport system permea	0.809596	0.46358	84092.6	52944.3	74067	44211.8	57330.5	33969.4	31148.3	0.629595	-0.200938
RH1_00898	Homoserine dehydrogenase	-0.810844	0.46294	326011	395911	389193	353709	126041	80051.1	-69899.8	1.21441	0.0843651
RH1_03139	PRC-barrel domain protein	-0.814841	0.4609	179989	198019	181440	198007	36368.3	12093.7	-18030.6	1.10018	0.0414623
RH1_01664	Exodeoxyribonuclease 7 small subunit	-0.817116	0.45973	97330.4	108323	105466	106947	16340.1	16611.5	-10992.6	1.11294	0.046472
RH1_02696	D-erythro-7,8-dihydroneopterin triphosphate 2	-0.81918	0.45868	15126.8	22829	18411	22757.4	12886.2	9957.61	-7702.16	1.50917	0.178739
RH1_03218	NADH dehydrogenase	-0.823343	0.45657	95378.5	131458	129007	123984	73656	18314.6	-36079	1.37827	0.139335
RH1_01708	Chaperone protein DnaJ	-0.824458	0.456	276523	314101	309424	322621	69847.2	36791.9	-37577.8	1.13589	0.0553377
RH1_01197	Histidinol-phosphate aminotransferase 2	0.825477	0.45549	542343	366559	395053	344554	346698	125863	175784	0.675881	-0.17013
RH1_02758	Acetolactate synthase large subunit	-0.826275	0.45508	222818	280507	189534	227393	74016.7	95631.3	-57689.2	1.25891	0.0999936
RH1_01140	6-phosphofructokinase isozyme 2	0.826365	0.45504	104316	57104	99513.3	13910.9	59501.3	79069.7	47212.5	0.547411	-0.261686
RH1_01147	Rod shape-determining protein MreB	0.827378	0.45453	195419	183002	194571	195709	6951.71	25047.7	12417.3	0.936458	-0.0285115
RH1_02116	Transcriptional regulatory protein CreB	-0.830375	0.45301	108238	128161	114119	120990	13801.7	39197.8	-19923	1.18407	0.0733759
RH1_02169	50S ribosomal protein L15	-0.831348	0.45252	1.87119e+06	2.04182e+06	1.93254e+06	1.9638e+06	321910	150819	-170627	1.09119	0.037899
RH1_00459	Deoxyguanosinetriphosphate triphosphohydrolas	0.838227	0.44907	18450.4	14473.2	16212.9	13951.9	7663.12	2969.16	3977.22	0.784438	-0.105442
RH1_02175	50S ribosomal protein L17	-0.843528	0.44642	1.56851e+06	1.98636e+06	1.53713e+06	1.88248e+06	691275	508201	-417845	1.2664	0.102569
RH1_01471	6-phosphogluconate dehydrogenase, NAD(+)-depe	0.84862	0.44389	1.62622e+06	1.33762e+06	1.67761e+06	1.459e+06	541762	231234	288604	0.822531	-0.0848475
RH1_01679	NAD dependent epimerase/dehydratase family pr	0.849538	0.44344	383504	353339	372741	373112	25780.2	55837.6	30165.4	0.921343	-0.0355788
RH1_03432	NAD(P) transhydrogenase subunit beta	-0.851797	0.44232	235139	285017	272600	265262	70094	73302.3	-49877.8	1.21212	0.0835458
RH2_00116	putative amino-acid ABC transporter-binding p	-0.852363	0.44204	439480	473223	413816	458121	46303.2	50571	-33742.6	1.07678	0.0321263
RH1_02449	3-phosphoshikimate 1-carboxyvinyltransferase	-0.856599	0.43995	575605	728047	561441	766523	202166	232681	-152442	1.26484	0.102035
RH1_02730	Outer membrane lipoprotein Omp16 precursor	0.859659	0.43845	441152	353624	517235	311940	148267	95479.4	87527.1	0.801594	-0.0960455
RH1_00895	Fumarate hydratase class II	0.860318	0.43812	291014	272679	277813	276443	34611.8	12831.9	18335.3	0.936995	-0.0282627
RH1_01483	Trifunctional nucleotide phosphoesterase prot	-0.860557	0.43801	488783	606738	451624	681277	164054	171607	-117955	1.24132	0.0938849
RH1_00586	Iron deficiency-induced protein A precursor	-0.860689	0.43794	933568	1.12253e+06	1.12282e+06	1.15342e+06	355634	134637	-188962	1.20241	0.0800519
RH1_03279	Fructose-bisphosphate aldolase class 1	0.861614	0.43749	764346	744982	769207	759578	16259.6	35369.4	19364.7	0.974665	-0.0111446
RH3_00229	Tripartite tricarboxylate transporter family	-0.861742	0.43743	852780	1.01185e+06	959475	965884	306252	91823.8	-159070	1.18653	0.0742792
RH1_03030	hypothetical protein	0.862704	0.43695	152051	133398	140322	139313	34921	13526.3	18652.8	0.877326	-0.0568392
RH1_02537	Serine hydroxymethyltransferase 1	0.863862	0.43639	918837	793364	903869	650114	39525.3	248449	125473	0.863444	-0.0637658
RH1_01001	Glycine betaine/L-proline transport ATP-bindi	-0.864957	0.43585	45803.1	55198.6	39450.7	60664.3	11201.6	15116.3	-9395.54	1.20513	0.0810336
RH1_00665	Virginiamycin B lyase	0.870188	0.4333	392586	380227	381275	380914	24524.5	1913.37	12358.6	0.96852	-0.0138914
RH1_00436	hypothetical protein	0.872768	0.43205	170294	140962	187820	122106	47908	33065	29331.9	0.827758	-0.0820967
RH1_02915	Ribonuclease E	-0.872816	0.43203	752681	858400	678397	805011	143238	153284	-105719	1.14046	0.0570788
RH1_01709	Chaperone protein DnaK	-0.873534	0.43168	2.41227e+06	2.57305e+06	2.44842e+06	2.55929e+06	116775	296639	-160780	1.06665	0.0280223
RH1_01183	ATP synthase epsilon chain	-0.875212	0.43087	1.08526e+06	1.22826e+06	1.08754e+06	1.23301e+06	227385	168482	-143002	1.13177	0.053757
RH1_00642	D-hydantoinase/dihydropyrimidinase	0.875497	0.43073	384559	308218	423239	251721	86739.5	123640	76341.8	0.801483	-0.0961059
RH2_00069	4,5:9,10-diseco-3-hydroxy-5,9,17-trioxoandros	0.87717	0.42992	39440.3	27433.3	41537	40477	4893.61	23198.4	12007	0.695565	-0.157662
RH1_01810	Glutamine--fructose-6-phosphate aminotransfer	0.880738	0.4282	257259	197570	260093	239368	17211.8	116116	59689.7	0.767979	-0.114651
RH1_03308	Cold shock protein CspA	-0.88098	0.42808	1.25349e+06	1.86892e+06	1.49056e+06	1.52967e+06	445105	1.12512e+06	-615429	1.49097	0.17347
RH1_02092	Leucine--tRNA ligase	-0.882689	0.42726	347313	364131	341303	353966	25147.1	21370.1	-16817.9	1.04842	0.0205365
RH2_00426	Acetyltransferase (GNAT) family protein	-0.88345	0.42689	166963	208137	149090	192445	40026.9	70101.7	-41174.2	1.24661	0.0957295
RH1_00933	Sulfate/thiosulfate import ATP-binding protei	0.883993	0.42663	1.04384e+06	934165	987018	1.01469e+06	134946	167241	109677	0.89493	-0.0482111
RH1_00818	Molybdopterin molybdenumtransferase	-0.885728	0.4258	129755	172365	130975	151247	33533.8	76279.3	-42610.3	1.32839	0.123326
RH1_00831	Aspartyl/glutamyl-tRNA(Asn/Gln) amidotransfer	-0.886495	0.42543	353002	386720	349610	356956	31797	57697.1	-33717.9	1.09552	0.0396193
RH1_00364	Nucleoside diphosphate kinase	0.886863	0.42526	761958	670544	783306	594109	97188.1	149762	91414.4	0.880027	-0.055504
RH1_00951	Riboflavin biosynthesis protein RibBA	-0.887446	0.42498	209326	264182	222311	268424	102902	29560.8	-54855.8	1.26206	0.10108
RH1_01576	ATP synthase subunit b precursor	0.888468	0.42449	502717	452260	503788	445348	96761.1	17686.6	50456.6	0.899632	-0.0459351
RH5_00099	Glycosyl transferase family 2	-0.890082	0.42372	340028	501079	373999	365208	118580	290098	-161051	1.47364	0.168392
RH1_01069	Long-chain-fatty-acid--CoA ligase	-0.896386	0.42072	89055.1	100234	89275.5	102221	1503.64	21548.3	-11179	1.12553	0.0513565
RH1_02283	Malyl-CoA lyase	0.896373	0.42072	95770.8	29794.1	28685.1	28812.9	127290	7056.34	65976.6	0.311098	-0.507102
RH1_02145	30S ribosomal protein S7	-0.898844	0.41955	2.67403e+06	2.96422e+06	2.43012e+06	2.94756e+06	493373	263228	-290196	1.10852	0.0447451
RH1_02491	Tryptophan--tRNA ligase	0.904597	0.41684	414220	366703	400745	406020	34057.2	84368.5	47517.7	0.885284	-0.0529174
RH2_00185	Sialic acid-binding periplasmic protein SiaP	0.904726	0.41678	2.81885e+06	2.54389e+06	2.8752e+06	2.76492e+06	354658	389001	274965	0.902455	-0.0445745
RH1_02465	Fatty acid oxidation complex subunit alpha	0.906746	0.41582	337608	271255	350767	278440	100022	77849.7	66353.6	0.80346	-0.0950358
RH1_01022	putative succinyl-CoA:3-ketoacid coenzyme A t	-0.908354	0.41507	793247	871414	781009	854364	93245.8	116278	-78166.7	1.09854	0.0408159
RH1_01424	GcrA cell cycle regulator	-0.909104	0.41472	179428	209326	173015	215624	15125.5	54919.2	-29898.8	1.16663	0.0669346
RH1_01494	Dihydrolipoyllysine-residue succinyltransfera	-0.910178	0.41421	2.6098e+06	2.9486e+06	2.6535e+06	2.64633e+06	342557	546187	-338795	1.12982	0.0530079
RH1_01064	Heme-binding protein A precursor	-0.910424	0.4141	1.3017e+06	1.42695e+06	1.29301e+06	1.40587e+06	148114	186669	-125255	1.09622	0.0398992
RH1_01601	Acryloyl-CoA reductase (NADH)	-0.913252	0.41278	33786.8	76134.7	24489.1	37044	22168.7	77195.7	-42347.8	2.25338	0.352835
RH1_02303	lipoprotein NlpI	0.918581	0.41029	179650	153832	185828	160936	35086.1	33746.1	25817.6	0.85629	-0.0673794
RH1_03010	Ribosomal large subunit pseudouridine synthas	0.919547	0.40984	75728.8	55737.5	71525.3	52969.9	14793.1	34627.8	19991.2	0.736016	-0.133113
RH1_03289	Vitamin B12-dependent ribonucleotide reductas	-0.924885	0.40737	55339.1	64717.9	53372.1	67686.6	8692.56	15262	-9378.82	1.16948	0.0679924
RH1_02948	Threonine--tRNA ligase	-0.924971	0.40733	373625	404110	376700	384494	14383.3	55243	-30485.1	1.08159	0.0340638
RH1_03216	ATP-dependent Clp protease proteolytic subuni	-0.93257	0.40383	480917	588600	480906	494196	9685.85	199764	-107683	1.22391	0.0877502
RH1_01675	Glutathione-dependent formaldehyde-activating	0.934674	0.40287	297285	234480	248032	212826	105784	48527	62804.5	0.78874	-0.103066
RH1_02158	50S ribosomal protein L29	-0.938566	0.40109	318076	388777	289634	336478	71587.4	109081	-70701.2	1.22228	0.08717
RH1_01388	Lactate-binding periplasmic protein precursor	0.942023	0.39952	5.91291e+06	5.42485e+06	5.77412e+06	5.39064e+06	877476	187950	488064	0.917458	-0.0374138
RH1_03360	Trigger factor	-0.943357	0.39891	2.343e+06	2.65761e+06	2.30273e+06	2.94141e+06	169754	552133	-314610	1.13428	0.0547189
RH1_02894	D-alanine--D-alanine ligase	-0.943565	0.39882	13265.9	17130.9	13232.7	17260	3930.36	5906.68	-3865.03	1.29135	0.111045
RH1_02155	30S ribosomal protein S3	-0.943577	0.39881	1.80591e+06	2.52437e+06	1.66738e+06	2.73399e+06	1.13159e+06	677342	-718461	1.39784	0.145457
RH2_00320	alkanesulfonate transporter substrate-binding	-0.944206	0.39853	2.19386e+06	2.74476e+06	2.32635e+06	3.15255e+06	686163	741919	-550903	1.25111	0.0972961
RH1_00374	Chaperone SurA precursor	-0.950497	0.39568	284342	324007	277023	345306	15725	70547.9	-39664.6	1.1395	0.0567128
RH1_01187	ATP synthase subunit delta	-0.95196	0.39502	683878	789112	724501	860893	84870.5	171631	-105234	1.15388	0.06216
RH1_02375	General stress protein 39	-0.952605	0.39473	26425.4	30903.1	26673.8	28516	2291.05	7812.48	-4477.71	1.16945	0.0679807
RH1_00649	Phosphate import ATP-binding protein PstB	-0.954336	0.39396	64895.5	98330.7	67857.9	93434.3	13415.6	59181	-33435.2	1.51522	0.180475
RH1_00987	hypothetical protein	0.95569	0.39335	61335.6	39015.8	59126.7	46799.3	22946.3	33313.6	22319.9	0.636103	-0.196473
RH1_00365	putative ABC transporter ATP-binding protein	0.956244	0.3931	88347.9	67128	83194	59927.3	24890.1	29288.1	21219.9	0.759814	-0.119293
RH2_00413	Thermostable carboxypeptidase 1	0.957349	0.3926	1.57111e+06	217397	159254	237661	2.44822e+06	68105.1	1.35372e+06	0.138371	-0.858955
RH1_02147	Elongation factor Tu	-0.957607	0.39249	1.30116e+07	1.40673e+07	1.26146e+07	1.36404e+07	1.05665e+06	1.59046e+06	-1.0557e+06	1.08113	0.0338799
RH1_01383	transcriptional regulator NanR	-0.960557	0.39117	78486.4	86027.5	79094.4	83590.2	4101.87	12964.6	-7541.15	1.09608	0.0398432
RH3_00202	Membrane dipeptidase (Peptidase family M19)	-0.961027	0.39096	86349.7	124022	87742.8	94117.7	4332.7	67758.2	-37672.3	1.43628	0.157238
RH1_02685	Disulfide-bond oxidoreductase YfcG	-0.961331	0.39083	274588	351018	247240	303064	52383.1	127353	-76429.8	1.27834	0.106647
RH1_00080	Alpha/beta hydrolase family protein	-0.961357	0.39081	374474	494446	350682	474830	64717.6	206234	-119972	1.32037	0.120697
RH1_03222	Biotin carboxylase	-0.964012	0.38963	334178	387816	319207	394734	57023.8	77690.1	-53637.8	1.16051	0.0646476
RH1_00250	Alpha-keto acid-binding periplasmic protein T	-0.965092	0.38915	1.86706e+06	2.07663e+06	1.82677e+06	2.20387e+06	286264	243964	-209572	1.11225	0.0462013
RH2_00337	Putative ribosome biogenesis GTPase RsgA	-0.965999	0.38875	31520.8	39604.9	37815.5	43009.3	11707.3	8546.17	-8084.01	1.25647	0.0991505
RH1_03096	N(G),N(G)-dimethylarginine dimethylaminohydro	-0.969586	0.38716	103786	290049	115962	106177	38890.5	330457	-186263	2.79469	0.446334
RH1_01507	Succinate dehydrogenase flavoprotein subunit	-0.970321	0.38683	345213	493485	363071	570832	130449	230289	-148272	1.42951	0.155187
RH1_00354	Glucose-1-phosphate adenylyltransferase	-0.970446	0.38678	200519	225180	202842	212877	38257.4	21764.3	-24661	1.12299	0.0503743
RH1_02700	Ketol-acid reductoisomerase	-0.97185	0.38616	1.68697e+06	1.88445e+06	1.76751e+06	1.76438e+06	272768	222428	-197485	1.11706	0.0480784
RH1_01703	Arginine biosynthesis bifunctional protein Ar	0.979512	0.38279	2.98437e+07	7.36066e+06	8.07266e+06	7.67515e+06	3.97492e+07	750002	2.2483e+07	0.24664	-0.607936
RH1_01650	putative GST-like protein YibF	0.982678	0.3814	401932	361063	410181	379622	54576.4	47013.8	40868.4	0.89832	-0.0465689
RH1_02731	hypothetical protein	-0.983301	0.38113	318904	374085	306434	375442	94821.4	21373.4	-55181.6	1.17304	0.069311
RH1_01380	putative HTH-type transcriptional regulator Y	-0.98563	0.38011	130782	171622	123037	164678	52760.8	48652.9	-40840.5	1.31228	0.118026
RH5_00098	Glycogen synthase	-0.987299	0.37939	59301	73300.6	62671.6	72484.5	6471.31	23692.1	-13999.7	1.23608	0.0920459
RH3_00152	Glycine betaine/L-proline transport system pe	-0.989996	0.37822	16270	18944.4	18080.9	19065.5	3950.65	2507.15	-2674.42	1.16438	0.0660938
RH2_00280	Adenylate kinase	-0.997061	0.37516	357677	381189	354702	366679	26514.3	31069.2	-23512.5	1.06574	0.0276499
RH1_02233	hypothetical protein	-0.998337	0.37462	373345	463664	412822	461901	153609	30959.3	-90319	1.24192	0.094093
RH3_00155	PAP2 superfamily protein	-1.00351	0.3724	12494.8	20087.3	8992.65	15545.7	6892.44	11145.6	-7592.5	1.60765	0.206192
RH1_00687	UTP--glucose-1-phosphate uridylyltransferase	-1.00622	0.37124	116983	154284	102412	147204	59084.4	25133.5	-37301	1.31886	0.120198
RH1_03303	Elongation factor P	1.01043	0.36945	857387	583616	938412	430294	339286	324222	273771	0.680692	-0.167049
RH5_00091	dTDP-3-amino-3,6-dideoxy-alpha-D-galactopyran	-1.01113	0.36915	256228	290289	247088	261917	31373	49194.2	-34061.5	1.13293	0.0542048
RH1_02573	Lysine--tRNA ligase	-1.01121	0.36912	904643	995803	841995	1.02546e+06	131616	84013.2	-91160.6	1.10077	0.0416965
RH1_02029	Putative peroxiredoxin	-1.01175	0.36889	462254	556135	425577	554747	102137	124091	-93881.6	1.2031	0.0803001
RH1_02008	hypothetical protein	1.01219	0.3687	18479.4	6424.34	11676.9	1594.41	18710.6	8686	12055.1	0.347649	-0.458859
RH1_00791	Putative peroxiredoxin bcp	-1.01323	0.36826	556004	653240	521627	642615	164264	25420.3	-97236.8	1.17489	0.0699954
RH1_00640	Carnitine transport ATP-binding protein OpuCA	1.01381	0.36801	20338.4	13384.9	24386.8	16665.2	8714.55	8073.68	6953.49	0.65811	-0.181701
RH1_02091	hypothetical protein	1.01595	0.36711	240294	181377	248858	216367	65076.3	76513.7	58917.1	0.754812	-0.122161
RH1_00345	Carbon monoxide dehydrogenase large chain	1.016	0.36709	551516	481929	592957	453807	91684.3	75280.2	69586.9	0.873826	-0.0585749
RH1_00619	Enoyl-[acyl-carrier-protein] reductase [NADH]	-1.01628	0.36697	527600	586357	486538	582438	96528.6	26648.7	-58756.9	1.11137	0.0458572
RH1_03228	2,5-dichloro-2,5-cyclohexadiene-1,4-diol dehy	1.0168	0.36675	43539.6	24990.4	30118.7	20930.5	29755	10631.7	18549.2	0.57397	-0.241111
RH1_02347	hypothetical protein	-1.01757	0.36643	468660	585372	430478	605091	130857	149476	-116712	1.24903	0.0965744
RH1_00375	4-hydroxythreonine-4-phosphate dehydrogenase	-1.01828	0.36613	9808.68	14664.4	13396.3	12476.1	6601.47	4963.58	-4855.67	1.49504	0.174652
RH1_01695	3'(2'),5'-bisphosphate nucleotidase CysQ	1.02333	0.364	362914	307870	382475	325751	87055.8	33182.6	55044	0.848328	-0.0714363
RH1_01438	N5-carboxyaminoimidazole ribonucleotide synth	-1.02579	0.36297	533682	607127	577281	625881	80193.3	94595.5	-73445.3	1.13762	0.0559972
RH1_01783	Thioredoxin	-1.02578	0.36297	658280	859564	753564	903877	173372	292327	-201284	1.30577	0.115868
RH1_01659	DNA-binding protein HU	-1.02841	0.36188	1.91044e+06	2.36026e+06	1.62932e+06	2.17824e+06	633643	415268	-449822	1.23545	0.0918269
RH1_01099	Acetyl-coenzyme A synthetase	1.02867	0.36177	332100	220883	335126	297550	22817.1	185869	111216	0.665111	-0.177106
RH1_02214	50S ribosomal protein L19	-1.03127	0.36069	2.13247e+06	2.69639e+06	2.11911e+06	2.49991e+06	686929	652057	-563922	1.26445	0.1019
RH3_00017	Putative acetolactate synthase large subunit	-1.03231	0.36025	294354	335509	284384	338159	48925.5	48727.2	-41154.9	1.13981	0.0568341
RH1_02442	PhoH-like protein	-1.03425	0.35945	160391	180404	166154	169451	25264.5	22022.2	-20012.9	1.12478	0.0510658
RH1_02671	S-methyl-5'-thioadenosine phosphorylase	1.03537	0.35898	90782.5	86313.2	89589.3	90276	2700.17	6972.02	4469.31	0.950769	-0.021925
RH1_02181	Ribosomal large subunit pseudouridine synthas	-1.03689	0.35835	59304.9	82671.2	60513.2	72065.3	4378.87	38785.2	-23366.3	1.394	0.144263
RH1_01712	L-glyceraldehyde 3-phosphate reductase	1.03827	0.35778	885441	696070	891103	853255	72029.2	307588	189371	0.786128	-0.104507
RH3_00284	Glutathione-binding protein GsiB precursor	-1.03965	0.35721	407265	441546	389603	440433	43852	36589.7	-34281.1	1.08417	0.035099
RH1_02344	hypothetical protein	-1.04118	0.35659	282391	312284	288559	289945	13773.4	47782.8	-29892.8	1.10586	0.0436986
RH1_00759	outer membrane channel protein	1.05156	0.35233	311926	212568	340474	213552	163564	5479.65	99358.2	0.681469	-0.166554
RH1_00953	Riboflavin synthase	1.05186	0.35221	34159.4	22812.1	34069.2	25895.4	7264.22	17215.2	11347.3	0.667814	-0.175345
RH1_01356	Phosphoglucosamine mutase	-1.0525	0.35195	18134.8	37708.3	14012.2	47285.7	10399.2	30486.6	-19573.6	2.07934	0.317926
RH1_02257	hypothetical protein	-1.05483	0.351	345019	380250	338618	390760	51646.1	26063.6	-35231	1.10211	0.0422262
RH1_02959	GMP synthase [glutamine-hydrolyzing]	-1.06407	0.34727	59419.5	92078.8	55649.3	68040.1	28116.5	45117.6	-32659.3	1.54964	0.19023
RH1_02726	Biopolymer transport protein ExbB	1.06969	0.34501	85784.7	69973.6	83065.8	60941.3	19845.8	16173.4	15811.1	0.815688	-0.0884757
RH1_02899	Outer membrane protein assembly factor BamD p	1.07072	0.3446	177782	142359	180534	126393	43202.3	37643.6	35422.8	0.800751	-0.0965023
RH5_00094	GDP-mannose-dependent alpha-mannosyltransfera	1.07303	0.34368	72567.7	58774.6	76714.1	52452.5	18872.4	11812.3	13793.1	0.809928	-0.0915534
RH1_02733	ATP-dependent zinc metalloprotease FtsH	-1.07391	0.34333	310603	372661	335160	342601	78663	61887.2	-62057.6	1.1998	0.0791077
RH1_03386	Dipeptide-binding protein DppE precursor	1.07463	0.34304	850601	794497	836493	757083	37928	82087.5	56103.9	0.934042	-0.0296336
RH1_03029	Nicotinate-nucleotide--dimethylbenzimidazole	1.07497	0.34291	38866.5	37430	39588.5	37199.5	2116	937.977	1436.51	0.96304	-0.0163557
RH1_00815	Anthranilate phosphoribosyltransferase	-1.07765	0.34184	134540	163120	150361	175336	40627.6	21434.7	-28580.2	1.21243	0.0836563
RH1_02154	50S ribosomal protein L22	-1.07836	0.34156	2.78295e+06	3.3185e+06	3.02919e+06	3.16921e+06	473922	717858	-535548	1.19244	0.0764361
RH1_01864	Aliphatic amidase expression-regulating prote	1.07914	0.34125	55192.3	44487.8	54843.3	36922.5	5576.51	16250.9	10704.5	0.80605	-0.0936378
RH1_02232	Putative acid--amine ligase YgiC	-1.07933	0.34118	20911.6	32853	25155.9	31836.6	17676.6	7399.7	-11941.4	1.57104	0.196188
RH1_02909	Phosphoribosylaminoimidazole-succinocarboxami	1.08009	0.34088	197779	174176	183360	177137	28469	24944.1	23603.4	0.880658	-0.0551928
RH1_02333	Acryloyl-CoA reductase (NADH)	-1.08396	0.33935	342130	440160	303156	422873	112867	108617	-98030.1	1.28653	0.10942
RH1_01460	Glyceraldehyde-3-phosphate dehydrogenase	-1.08788	0.33781	61512.8	71073.6	60134.6	68149.9	3041.6	14915.1	-9560.81	1.15543	0.0627429
RH1_03032	Methionine gamma-lyase	1.08801	0.33776	1.03337e+06	887739	1.08625e+06	969347	147334	178991	145627	0.859075	-0.0659691
RH1_00947	hypothetical protein	1.08928	0.33726	1.19581e+06	902822	1.36432e+06	996196	412431	216652	292985	0.75499	-0.122059
RH1_01023	putative succinyl-CoA:3-ketoacid coenzyme A t	1.09031	0.33686	291369	254871	297011	277596	26748.1	51441.9	36498.1	0.874736	-0.0581231
RH1_03389	Uridylate kinase	-1.0907	0.3367	366142	469227	435604	497447	125149	105525	-103085	1.28154	0.107734
RH1_01013	Inositol-1-monophosphatase	-1.09394	0.33544	638512	713637	660149	666593	81995.6	86168.2	-75125	1.11766	0.0483083
RH1_01523	Uridine kinase	-1.09462	0.33517	52309.2	55154.2	53181.5	56065.1	2975.04	3378.45	-2844.94	1.05439	0.0230001
RH1_01591	Thioredoxin-1	-1.09589	0.33468	337038	407544	358342	409472	106314	33395	-70506.4	1.20919	0.0824961
RH1_01686	Putative sigma-54 modulation protein	-1.10231	0.33219	1.42349e+06	1.94288e+06	1.42612e+06	2.26821e+06	443498	685100	-519394	1.36487	0.135093
RH5_00110	hypothetical protein	-1.10521	0.33107	904560	1.03479e+06	856495	1.06141e+06	191725	69950.6	-130226	1.14397	0.0584133
RH1_01902	Ubiquinone/menaquinone biosynthesis C-methylt	-1.10728	0.33027	82415.4	104597	73941	109721	16814	30351.4	-22181.8	1.26915	0.103512
RH1_02140	50S ribosomal protein L7/L12	-1.1094	0.32946	3.58957e+06	4.21675e+06	3.47402e+06	3.75232e+06	324253	923933	-627174	1.17472	0.0699348
RH1_02768	sn-glycerol-3-phosphate-binding periplasmic p	1.1125	0.32827	1.2332e+06	1.09436e+06	1.25223e+06	1.09343e+06	121548	178753	138842	0.887413	-0.0518742
RH1_02173	30S ribosomal protein S11	-1.11438	0.32756	1.59215e+06	1.79001e+06	1.59866e+06	1.79236e+06	287866	108198	-197859	1.12427	0.0508714
RH1_00033	Pseudouridine-5'-phosphate glycosidase	1.11527	0.32722	62777.4	35392.5	72363.9	27738.4	18482.6	38303.6	27384.9	0.563777	-0.248892
RH1_03255	3-oxoacyl-[acyl-carrier-protein] synthase 2	-1.11591	0.32697	449357	569602	466861	547095	83315.9	167011	-120246	1.2676	0.102981
RH1_02934	Transcriptional repressor NrdR	-1.117	0.32656	85604.1	119771	95034.1	125039	50870.6	14800.4	-34166.7	1.39912	0.145856
RH1_00152	Glycerol-3-phosphate regulon repressor	-1.11797	0.32619	43575.2	58292	36705.5	64325.8	14088.1	17927.3	-14716.8	1.33773	0.12637
RH1_03418	preprotein translocase subunit SecD	-1.11823	0.32609	219921	348305	311835	359780	190158	58171.4	-128384	1.58377	0.199693
RH1_02160	50S ribosomal protein L14	-1.12142	0.32488	1.98764e+06	2.27844e+06	2.00693e+06	2.2392e+06	360105	268436	-290802	1.1463	0.0593002
RH1_00074	FeS cluster assembly protein SufD	-1.12218	0.32459	309271	419072	320561	334915	39932.4	164702	-109801	1.35503	0.131949
RH2_00010	Periplasmic dipeptide transport protein precu	1.12452	0.32371	36813.8	28289.7	31868.6	25530.9	10423.6	7982.76	8524.03	0.768455	-0.114381
RH1_02247	Peptidase M16 inactive domain protein	-1.12679	0.32285	174835	337932	171666	202262	8353.44	250565	-163096	1.93286	0.2862
RH1_02931	RNA polymerase sigma factor RpoD	-1.12787	0.32245	560055	643441	582100	676255	68977.3	107888	-83385.8	1.14889	0.0602779
RH1_01072	L-threonine dehydratase catabolic TdcB	1.1292	0.32195	195716	164949	197117	160356	12772.3	45431.5	30767	0.842798	-0.0742767
RH1_00716	Peptide chain release factor 3	-1.13268	0.32064	88561.7	109937	92489.4	96540.2	14435.9	29325.2	-21375	1.24136	0.0938967
RH3_00223	3-oxoadipyl-CoA/3-oxo-5,6-dehydrosuberyl-CoA	-1.13555	0.31957	743715	813078	758355	774338	72042.3	77483.1	-69363.5	1.09327	0.0387259
RH1_00337	Maltose/maltodextrin import ATP-binding prote	1.13717	0.31897	236454	162645	234837	220995	5681.59	112277	73809.6	0.687849	-0.162507
RH1_03431	NAD(P) transhydrogenase subunit alpha	1.13859	0.31844	348698	230658	398379	249127	166472	67312	118040	0.661483	-0.179481
RH1_00050	Invasion associated locus B (IalB) protein	-1.13922	0.3182	1.16959e+06	1.36624e+06	1.26617e+06	1.32884e+06	272166	123741	-196645	1.16813	0.0674916
RH2_00291	putative hydrolase YxeP	1.14244	0.31701	33271.3	20132.3	37655.8	20788.2	16970.8	10431	13139.1	0.605094	-0.218177
RH1_02666	Protease 3 precursor	1.14265	0.31693	135897	94129.2	134587	109193	3394.98	63222.1	41768.2	0.692649	-0.159487
RH1_01129	Ribosome-binding ATPase YchF	-1.14576	0.31578	447017	516072	487709	509480	103179	15857.9	-69054.8	1.15448	0.0623861
RH1_00280	Glucans biosynthesis protein G precursor	1.14602	0.31569	139467	96236.6	144931	124215	30037.4	58022.7	43230.2	0.690032	-0.16113
RH1_01897	DNA polymerase III subunit beta	1.14654	0.31549	830281	741961	777419	764303	117223	63721.5	88320.3	0.893626	-0.0488442
RH1_01002	DNA topoisomerase 1	-1.1487	0.3147	136376	157671	145924	167478	17361.9	27012	-21295.8	1.15616	0.0630162
RH1_01118	Enoyl-[acyl-carrier-protein] reductase [NADH]	-1.16143	0.31005	317952	481837	376301	412218	173520	172117	-163885	1.51544	0.180538
RH1_02970	CTP synthase	-1.16157	0.31	214204	296993	271404	291270	119194	32129.4	-82788.6	1.38649	0.141918
RH1_02183	General L-amino acid-binding periplasmic prot	-1.16426	0.30903	1.06775e+07	1.21189e+07	1.10145e+07	1.14297e+07	1.56199e+06	1.46903e+06	-1.44134e+06	1.13499	0.0549912
RH1_03399	Acyl-[acyl-carrier-protein]--UDP-N-acetylgluc	-1.16471	0.30886	10758.3	24421.6	12248.8	32137.6	9093.3	18170.3	-13663.2	2.27001	0.356029
RH5_00101	dTDP-4-dehydrorhamnose 3,5-epimerase	-1.16819	0.30761	147842	204454	148939	174894	30714.5	78115.6	-56611.9	1.38292	0.140797
RH1_01415	50S ribosomal protein L28	-1.17384	0.30558	1.5496e+06	1.86611e+06	1.72534e+06	1.95213e+06	306140	352675	-316502	1.20425	0.0807156
RH4_00148	hypothetical protein	-1.17604	0.30479	749661	832579	742687	772037	32897	117605	-82917.9	1.11061	0.0455605
RH1_02675	Phosphoenolpyruvate-protein phosphotransferas	-1.17691	0.30448	16914.5	18184	17073.8	18286	1799.32	503.318	-1269.55	1.07506	0.0314314
RH1_02603	D-alanyl-D-alanine carboxypeptidase DacD prec	-1.1898	0.29992	235460	279987	234481	256397	38444.5	52187.9	-44526.3	1.1891	0.0752196
RH5_00095	2-deoxystreptamine glucosyltransferase	1.19225	0.29906	58768.1	43703.5	49659.5	47558.1	18167.9	12202.2	15064.6	0.74366	-0.128625
RH2_00223	NADPH-dependent curcumin reductase	1.19291	0.29883	42417.4	34765.6	41843.5	32906.7	3930.66	10391.6	7651.85	0.819606	-0.0863949
RH1_00022	Delta-aminolevulinic acid dehydratase	1.19601	0.29774	151016	122194	158868	117135	28167.6	30802.4	28822	0.809147	-0.0919727
RH1_02042	Aromatic-amino-acid aminotransferase	-1.19909	0.29667	410258	618587	313290	729698	184467	237757	-208329	1.5078	0.178344
RH2_00224	Putative osmoprotectant uptake system substra	-1.20127	0.29591	92188.6	175765	84473.3	236604	24686.2	117948	-83576	1.90658	0.280254
RH4_00324	Extracellular serine protease precursor	-1.2061	0.29424	601154	708163	632378	708280	144993	50915	-107009	1.17801	0.0711473
RH1_02149	50S ribosomal protein L3	-1.20714	0.29388	2.9197e+06	3.82552e+06	2.57968e+06	3.79199e+06	922774	915266	-905819	1.31024	0.117352
RH1_02498	Glutathione synthetase	1.21253	0.29202	585464	188752	312145	210953	552305	126856	396712	0.322397	-0.491609
RH1_03375	Superoxide dismutase [Fe]	-1.21283	0.29192	6.7906e+06	8.26161e+06	6.74096e+06	7.69492e+06	920574	1.88832e+06	-1.47102e+06	1.21663	0.0851569
RH2_00457	Acetolactate synthase isozyme 2 large subunit	1.21712	0.29046	200462	124796	188899	130967	31242.2	103047	75666.3	0.622541	-0.205832
RH1_01780	ATP-dependent protease ATPase subunit HslU	-1.22127	0.28904	96547.7	186298	108937	145401	28523.1	124051	-89750.7	1.9296	0.285467
RH1_00899	Fructose-1,6-bisphosphatase class 2	-1.22657	0.28725	488064	573738	495207	575821	45889.1	111940	-85673.5	1.17554	0.0702364
RH1_01526	D-ribose-binding periplasmic protein precurso	1.22782	0.28682	6.15815e+06	5.23169e+06	5.9661e+06	5.21181e+06	1.17855e+06	564861	926455	0.849556	-0.0708079
RH1_03396	Outer membrane protein assembly factor BamA p	1.22805	0.28675	826178	539862	940972	576124	393731	89708	286315	0.653446	-0.18479
RH1_02508	Glutamine-binding periplasmic protein precurs	-1.2359	0.28411	158325	208152	149005	217788	52661.2	45858.5	-49826.9	1.31471	0.118831
RH1_03321	Orotate phosphoribosyltransferase	1.24426	0.28133	262238	228535	266216	245114	36888	28990.8	33703.9	0.871476	-0.0597445
RH1_02958	Gamma-glutamylputrescine synthetase PuuA	-1.24608	0.28073	123189	151813	129322	155680	11194	38180.3	-28624	1.23236	0.090737
RH1_03138	hypothetical protein	-1.25956	0.27631	191550	226433	196751	213806	35989.5	31711.2	-34882	1.1821	0.0726555
RH1_01423	Acetylornithine/succinyldiaminopimelate amino	-1.25976	0.27625	201644	257622	214034	264559	71773.8	27786.5	-55978	1.27761	0.106398
RH1_02301	Transcription elongation factor GreA	1.26635	0.27411	119281	71792	116623	86240.3	12472.6	63743.7	47488.6	0.601875	-0.220494
RH1_02228	Polyribonucleotide nucleotidyltransferase	-1.26857	0.27339	1.1203e+06	1.28823e+06	1.11752e+06	1.38725e+06	115515	198064	-167933	1.1499	0.0606602
RH1_00440	Leucine-specific-binding protein precursor	-1.27326	0.27189	2.5649e+06	3.03468e+06	2.9263e+06	3.06483e+06	628065	118005	-469778	1.18316	0.0730422
RH1_00756	Acetylornithine deacetylase	-1.27401	0.27165	25747	40929.8	32626.7	43448.4	13602.6	15525.4	-15182.8	1.58969	0.201313
RH1_00747	Acyl-CoA dehydrogenase	1.27487	0.27137	141168	86318.2	165586	66151.1	65611.8	35330.3	54849.6	0.611458	-0.213633
RH4_00261	Macrolide export protein MacA	1.27597	0.27102	16141.6	10508.5	18240.3	8746.45	6251.43	4403.39	5633.08	0.65102	-0.186406
RH1_00837	Malate synthase G	-1.27888	0.27009	616053	702221	630476	692134	28140	113259	-86168.3	1.13987	0.056856
RH1_01198	30S ribosomal protein S4	1.2794	0.26993	1.95628e+06	1.52824e+06	1.68086e+06	1.6818e+06	508983	277013	428043	0.781196	-0.10724
RH1_03380	hypothetical protein	-1.28924	0.26682	29686.8	48820.4	41595.9	48503.1	25515.9	3115.09	-19133.6	1.64452	0.216038
RH1_01579	ATP synthase subunit a	-1.29016	0.26653	75858.9	91347.6	76020.1	93020.7	9828.98	18324	-15488.6	1.20418	0.0806902
RH2_00424	GTPase Obg/CgtA	-1.29031	0.26648	51721	64563.3	52212.6	65343.3	11931.5	12442.7	-12842.4	1.2483	0.0963194
RH1_02349	Nucleoid-associated protein YbaB	-1.29036	0.26646	361091	480214	332114	553631	54187.4	150438	-119123	1.3299	0.123819
RH3_00331	hypothetical protein	-1.29156	0.26609	58121.4	68558.8	58374.6	70401.1	13000.6	5186.9	-10437.4	1.17958	0.0717269
RH1_02592	Peptide methionine sulfoxide reductase MsrA	-1.29168	0.26605	38197.1	113574	37765.5	78770.3	7311.08	100811	-75377.2	2.97338	0.47325
RH1_00881	Cysteine synthase	-1.29204	0.26594	333587	415759	375445	415818	72985.1	82508.1	-82172.1	1.24633	0.0956326
RH1_02446	S-adenosylmethionine synthase	1.29461	0.26513	513303	461505	510868	483912	51829.6	46003.6	51798.5	0.899088	-0.0461978
RH1_02637	Isoquinoline 1-oxidoreductase subunit beta	-1.29527	0.26493	273560	370918	237722	403607	93208.6	90889.6	-97357.5	1.35589	0.132225
RH1_02279	putative L,D-transpeptidase ErfK/SrfK precurs	1.29864	0.26387	266676	185128	269192	188018	81379.7	72160	81548.3	0.694205	-0.158512
RH1_02381	putative FAD-linked oxidoreductase	-1.29926	0.26368	27974.6	52466.7	36768.2	39290.2	16003.3	28459.7	-24492.1	1.87551	0.27312
RH3_00281	Vanillin dehydrogenase	-1.3013	0.26305	40399.6	60080.1	50522.9	53925.8	21783	14548.9	-19680.5	1.48714	0.172353
RH1_02658	protease TldD	-1.30279	0.26259	103750	134295	122752	133365	37994.4	14340.1	-30545.7	1.29442	0.112074
RH1_00888	Spermidine/putrescine-binding periplasmic pro	1.30465	0.26201	4.78392e+06	3.05452e+06	5.27215e+06	2.30887e+06	1.64466e+06	1.60202e+06	1.7294e+06	0.638497	-0.194841
RH1_01516	Protein of unknown function (FYDLN_acid)	-1.30556	0.26173	543676	612791	530863	609439	85986.2	31843.6	-69115	1.12713	0.0519722
RH1_02291	50S ribosomal protein L20	-1.30648	0.26145	1.01649e+06	1.36546e+06	969330	1.37e+06	419820	194371	-348962	1.3433	0.128173
RH1_03362	30S ribosomal protein S18	-1.31647	0.25838	1.03585e+06	1.56804e+06	1.01797e+06	1.72314e+06	153106	683244	-532188	1.51377	0.180059
RH1_01201	Lactaldehyde reductase	1.32266	0.2565	79006.1	57403.8	88277.7	58913.2	24170	14699	21602.3	0.726574	-0.13872
RH1_02071	Ribosomal silencing factor RsfS	1.32614	0.25545	47141.2	42788.2	46927.9	41765.9	699.324	5642.19	4352.98	0.907661	-0.0420764
RH1_01718	D-xylose-binding periplasmic protein precurso	1.32618	0.25544	1.90062e+07	1.60758e+07	1.92745e+07	1.56669e+07	2.05022e+06	3.23184e+06	2.93044e+06	0.845817	-0.0727238
RH1_01294	META domain protein	1.32826	0.25481	275997	179635	290362	195732	31294.4	121697	96361.8	0.650859	-0.186513
RH1_03246	Amidophosphoribosyltransferase precursor	-1.3332	0.25333	1.35299e+06	1.54096e+06	1.31509e+06	1.51983e+06	237312	57647.3	-187977	1.13893	0.0564988
RH1_00197	30S ribosomal protein S9	1.3358	0.25255	1.82737e+06	1.56487e+06	1.68237e+06	1.61266e+06	304832	151407	262496	0.856353	-0.0673471
RH1_00075	putative ATP-dependent transporter SufC	-1.33663	0.2523	812959	1.04312e+06	858503	1.08058e+06	286864	81616.8	-230159	1.28311	0.108265
RH1_01384	KipI antagonist	-1.34332	0.25032	324319	393644	334262	380231	85950.2	24546.3	-69325	1.21376	0.0841312
RH4_00005	hypothetical protein	-1.34614	0.24949	17915.9	48716.1	26348.8	49963.7	15051.3	36660.5	-30800.2	2.71915	0.434434
RH1_01314	NADP-specific glutamate dehydrogenase	-1.3472	0.24917	13782.5	27853.9	14705.1	33683.5	7828.96	16309.5	-14071.5	2.02097	0.305559
RH1_00554	Urease accessory protein UreE 1	-1.35044	0.24822	110339	213420	62139.5	183900	99017.4	87608.4	-103081	1.93423	0.286507
RH1_00036	Elongation factor Ts	-1.35572	0.24668	2.21924e+06	3.21264e+06	2.51926e+06	3.39621e+06	1.117e+06	602565	-993401	1.44763	0.160658
RH1_01391	L-2-keto-3-deoxyarabonate dehydratase	-1.36042	0.24531	2.29796e+06	2.47913e+06	2.33061e+06	2.51077e+06	159125	166977	-181166	1.07884	0.0329561
RH1_01971	MG2 domain protein	-1.3645	0.24413	236632	281528	242416	268646	39215.1	41351.9	-44896.1	1.18973	0.0754483
RH1_01869	Putative thiamine biosynthesis protein	-1.36545	0.24386	471796	543717	443939	548491	80084.7	43698.2	-71921.1	1.15244	0.0616188
RH1_03413	Single-stranded DNA-binding protein	-1.37001	0.24255	578443	645867	551637	643755	54903.9	65205.5	-67424.4	1.11656	0.0478828
RH1_01554	Small heat shock protein IbpA	-1.37342	0.24157	836785	1.0321e+06	944509	1.04692e+06	243358	38040.2	-195312	1.23341	0.0911067
RH1_00341	Bacterial extracellular solute-binding protei	-1.37646	0.24071	677029	851503	626813	841813	167628	141780	-174474	1.2577	0.0995787
RH1_03259	Phage portal protein	-1.37663	0.24066	80016.4	108535	79858.4	89793	12562.1	33610.1	-28518.1	1.3564	0.132389
RH1_02150	50S ribosomal protein L4	-1.38102	0.23941	3.85832e+06	4.59393e+06	3.71484e+06	4.45539e+06	779357	493720	-735605	1.19065	0.0757856
RH1_02366	Cbb3-type cytochrome c oxidase subunit CcoP	-1.38933	0.23707	656062	746918	611268	751673	92398.7	65515.3	-90856	1.13849	0.056328
RH1_00053	UDP-3-O-acylglucosamine N-acyltransferase	-1.39028	0.23681	82426.1	111316	82798	109921	26754.3	24074.8	-28889.6	1.35049	0.130492
RH1_02163	30S ribosomal protein S14	-1.39473	0.23556	1.39356e+06	1.61554e+06	1.37468e+06	1.56473e+06	225392	158727	-221984	1.15929	0.0641933
RH1_01763	Chromosome-partitioning protein ParB	1.39949	0.23424	225163	200317	219166	207845	23328.8	20032.6	24845.6	0.889655	-0.0507784
RH1_01456	Uric acid degradation bifunctional protein	1.40103	0.23382	88100.1	43582.4	92149.9	26894.6	17345.6	52231.1	44517.7	0.494692	-0.305665
RH1_02801	PRC-barrel domain protein	-1.40303	0.23326	492873	614471	566122	590967	135092	65452.5	-121597	1.24671	0.0957658
RH1_02015	Dihydroxy-acid dehydratase	-1.40363	0.2331	300967	396818	296580	372943	37805.1	112074	-95850.9	1.31848	0.120072
RH3_00233	Extracellular serine protease precursor	-1.40482	0.23277	326297	371369	341267	386415	33216.5	44549.8	-45071.3	1.13813	0.0561917
RH1_00016	RNA-binding protein Hfq	1.40699	0.23217	154162	102968	145016	90270.1	55364.6	30109.6	51194.9	0.667916	-0.175278
RH1_02141	DNA-directed RNA polymerase subunit beta	-1.40819	0.23185	1.19207e+06	1.47459e+06	1.38491e+06	1.46251e+06	341733	63012.2	-282519	1.237	0.0923693
RH1_00810	GMP synthase [glutamine-hydrolyzing]	1.41555	0.22984	410528	286192	460275	291796	122917	89648.8	124336	0.697131	-0.156686
RH3_00368	C4-dicarboxylate transport transcriptional re	-1.41963	0.22873	24586.6	154448	3079.71	77944.9	37471.6	153945	-129861	6.28179	0.798083
RH1_03381	Outer membrane protein assembly factor BamB p	1.42398	0.22756	371017	258549	383424	263141	124367	56982.9	112468	0.696865	-0.156851
RH1_00435	Guanylate kinase	1.43185	0.22545	96965.3	71869.1	88445.7	69530.2	27485.4	12890.2	25096.2	0.741184	-0.130074
RH1_03434	Glucose-6-phosphate 1-dehydrogenase	1.43726	0.22401	465795	423398	477899	418666	22650.3	45798	42397	0.908979	-0.0414461
RH1_00750	Bifunctional protein GlmU	1.43993	0.2233	836010	376238	674500	248392	506612	221818	459772	0.45004	-0.346749
RH1_02034	Endoribonuclease L-PSP	-1.44283	0.22254	83486.2	92241.4	84033.7	94689.5	6853.76	7968.07	-8755.21	1.10487	0.0433112
RH1_02361	Nitrogen fixation regulation protein FixK	1.44302	0.22249	144227	96733.3	157989	101851	53853	18699.3	47494.1	0.6707	-0.173472
RH1_00013	Nitrogen regulation protein NR(I)	1.44344	0.22238	233882	189365	235406	187858	42912.2	31814	44517.7	0.809658	-0.0916986
RH1_01830	Glucose--fructose oxidoreductase precursor	1.44445	0.22211	178943	156809	174249	157987	25996.8	5346.98	22134	0.876307	-0.0573438
RH3_00005	D-methionine-binding lipoprotein MetQ precurs	-1.44842	0.22108	572984	852752	688416	908706	268332	199806	-279768	1.48826	0.17268
RH2_00321	Glycine betaine transporter OpuD	1.44848	0.22106	38695.2	24089.4	39782.1	23271.6	12410.9	12288.2	14605.7	0.622544	-0.20583
RH1_02525	Glutamyl-tRNA(Gln) amidotransferase subunit C	-1.45275	0.21995	152402	200142	139268	218997	26106.1	50579.2	-47740.5	1.31325	0.118349
RH1_03318	hypothetical protein	-1.45396	0.21963	359322	496705	329630	501496	123826	107012	-137383	1.38234	0.140614
RH1_00077	FeS cluster assembly protein SufB	-1.46191	0.21758	267386	306552	281752	295569	38033.7	26583.6	-39165.8	1.14648	0.0593651
RH1_00929	putative amino-acid-binding protein YxeM prec	-1.46257	0.21741	229097	322058	288262	328508	106765	26845.4	-92960.4	1.40577	0.147914
RH1_02356	Oligopeptide-binding protein AppA precursor	-1.46425	0.21698	240364	257723	231936	257540	18345.2	9223.05	-17358.5	1.07222	0.0302829
RH3_00151	Glycine betaine-binding periplasmic protein p	-1.46882	0.21581	1.22402e+06	1.45211e+06	1.22762e+06	1.44762e+06	246209	108272	-228089	1.18634	0.0742104
RH1_02653	High-affinity branched-chain amino acid trans	-1.47056	0.21536	118379	197676	127171	153476	36271.3	86067	-79297.4	1.66986	0.22268
RH1_01574	putative lipoprotein YiaD precursor	1.47564	0.21407	265282	163115	294641	170230	104770	58343.9	102167	0.614875	-0.211213
RH1_00497	Elongation factor P	1.48002	0.21297	408959	364266	429217	357295	47037.6	22874.2	44693.8	0.890713	-0.0502621
RH1_01009	5,10-methylenetetrahydrofolate reductase	-1.48559	0.21157	142216	211307	149826	205566	37020.9	71542.7	-69091.6	1.48582	0.171967
RH1_00248	Mannitol 2-dehydrogenase	1.48652	0.21134	46624	26373.3	46516.5	37540.3	8758.41	21909.9	20250.7	0.56566	-0.247445
RH1_02512	Phosphoribosylaminoimidazole-succinocarboxami	-1.48852	0.21084	85237.3	134594	87280.1	102487	6220.04	57093.8	-49356.4	1.57905	0.198395
RH1_01754	NADP-dependent malic enzyme	1.49069	0.2103	30386.4	16574.8	35338.9	18956.6	9139.95	13190.8	13811.6	0.545467	-0.263231
RH3_00222	3-oxoadipate CoA-transferase subunit B	-1.49168	0.21006	631762	783262	653774	826870	146278	97715.5	-151500	1.23981	0.0933537
RH1_02109	GTPase Era	-1.49585	0.20902	85020.3	120091	81688.2	135196	28680.7	28747.6	-35070.2	1.41249	0.149986
RH1_03012	1,5-anhydro-D-fructose reductase	-1.50786	0.20608	30383.2	36945.2	28450.3	35496.7	5020.16	5622.68	-6562.03	1.21598	0.0849249
RH1_01969	Dipeptidyl-peptidase 6	1.51448	0.20447	35253.7	28622.2	35734.3	25431.4	2383.31	7200.04	6631.53	0.811891	-0.0905021
RH1_00848	hypothetical protein	1.51525	0.20429	137994	77594.3	144158	98614.3	11828.7	68020.4	60399.2	0.562304	-0.250029
RH1_02887	UDP-N-acetylmuramoylalanine--D-glutamate liga	-1.51591	0.20413	123527	138765	125224	144084	14017	10327.8	-15238.2	1.12336	0.0505189
RH1_02164	30S ribosomal protein S8	-1.52042	0.20304	3.07924e+06	3.71958e+06	2.89615e+06	3.89042e+06	533165	497855	-640338	1.20795	0.0820501
RH1_01875	Taurine--pyruvate aminotransferase	1.52543	0.20184	381436	348774	381299	350215	30490.3	21110.9	32661.4	0.914372	-0.0388769
RH1_02468	Disulfide-bond oxidoreductase YfcG	-1.5291	0.20097	127833	217585	132292	159818	9787.13	101193	-89752.3	1.70211	0.230987
RH1_01699	hypothetical protein	-1.53068	0.2006	30767	70087.7	29239.3	69527.3	6393.27	44031.8	-39320.7	2.27802	0.357557
RH3_00157	Alginate biosynthesis protein AlgA	1.53327	0.19999	496915	405531	509737	434427	60711.6	83492.6	91384.6	0.816096	-0.0882586
RH2_00471	Spermidine/putrescine import ATP-binding prot	1.5358	0.19939	48384.4	42502.6	50873.5	42385.5	4922.26	4446.79	5881.82	0.878436	-0.05629
RH1_02212	Ribosome maturation factor RimM	-1.5361	0.19932	58016.5	67805.4	57203.7	65575.4	8559.71	6968.53	-9788.92	1.16873	0.0677129
RH1_01185	ATP synthase gamma chain	-1.54031	0.19833	1.44151e+06	1.58904e+06	1.45297e+06	1.61794e+06	56726.3	155897	-147532	1.10235	0.0423176
RH1_01791	hypothetical protein	-1.54542	0.19714	39048.9	67643.1	44747.8	57866.4	15886.9	27832.2	-28594.2	1.73227	0.238615
RH1_02989	Ferredoxin-6	-1.54837	0.19645	204760	323716	182395	353291	40031.9	126903	-118955	1.58095	0.198918
RH1_01758	Ribonuclease PH	-1.55462	0.19501	78754.3	94976.7	72650.4	94636.2	11401.8	14023.6	-16222.3	1.20599	0.0813424
RH1_01850	putative sugar isomerase YihS	1.55776	0.19429	176420	166117	175390	170229	7160.85	8940.77	10302.2	0.941604	-0.0261318
RH1_02928	Aminomethyltransferase	1.55826	0.19417	114014	81026.1	102228	80391.9	27235.4	24549.6	32987.8	0.710669	-0.148333
RH1_01677	Glutamate synthase [NADPH] small chain	-1.5592	0.19396	286134	372376	311823	343259	74688.8	59997.7	-86241.9	1.3014	0.114412
RH2_00390	Tripartite tricarboxylate transporter family	-1.56057	0.19364	23125.6	30885.7	23025.6	32585.5	7587.19	4076.08	-7760.07	1.33556	0.125664
RH1_01141	Glutamine-dependent NAD(+) synthetase	1.56222	0.19327	50488.6	20388.2	34286.4	21600.7	32600.5	7137.26	30100.4	0.403818	-0.393815
RH1_02638	hypothetical protein	-1.56319	0.19305	144940	176728	145000	193385	18149.1	30186.5	-31788.5	1.21932	0.0861185
RH1_01191	putative lipoprotein YiaD precursor	-1.56381	0.19291	20015.8	33096.6	16341	26184.9	7133.31	12610.3	-13080.8	1.65352	0.21841
RH1_01055	putative ABC transporter ATP-binding protein	-1.57043	0.19141	707029	807880	721988	758870	46422	101079	-100850	1.14264	0.0579093
RH1_02906	Bifunctional homocysteine S-methyltransferase	1.57399	0.1906	333168	281341	321664	284402	45297.5	34652	51827.3	0.844441	-0.0734307
RH1_01893	DNA gyrase subunit B	1.57778	0.18975	731270	418944	779052	388258	318426	127124	312326	0.572899	-0.241922
RH1_00826	Lysine/ornithine decarboxylase	1.58226	0.18875	177997	143298	178760	138955	19242.1	32749.5	34699.1	0.805058	-0.094173
RH2_00070	Flavin-dependent monooxygenase, oxygenase sub	1.58608	0.18791	268152	203040	271972	229766	49362.8	51176.9	65111.5	0.757184	-0.120798
RH1_00822	Citrate synthase	-1.59577	0.18577	859043	1.09972e+06	823179	1.0042e+06	193325	175684	-240673	1.28016	0.107266
RH2_00344	Periplasmic dipeptide transport protein precu	-1.59631	0.18565	1.30644e+06	1.66246e+06	1.21981e+06	1.61854e+06	377013	84153.5	-356018	1.27251	0.104661
RH1_00351	Phosphoglucomutase	-1.60605	0.18354	382726	421062	390222	424984	16646	37844.9	-38336.4	1.10017	0.0414586
RH1_01545	Glutamate--cysteine ligase GshA	1.60704	0.18332	197778	121747	212654	119246	64091.3	51063.3	76031.5	0.615572	-0.210721
RH1_01430	Leucine-responsive regulatory protein	1.62117	0.1803	115069	77625.4	105499	65711.3	20876.7	34124.9	37443.3	0.6746	-0.170953
RH1_00621	Xanthine phosphoribosyltransferase	-1.62173	0.18018	217478	277180	239967	273495	56372.4	29797.8	-59702.1	1.27452	0.105347
RH1_03002	6-aminohexanoate-cyclic-dimer hydrolase	-1.62238	0.18004	17056.3	30089.7	23670.6	32815.4	13070.3	4772.79	-13033.4	1.76414	0.246534
RH1_00734	NADH-quinone oxidoreductase chain 1	-1.62556	0.17937	271862	331318	277728	323447	29649	55984.8	-59456.3	1.2187	0.0858969
RH1_01730	Glutaredoxin-3	1.63413	0.17757	134900	32192.1	111108	21895.3	103630	33346.1	102708	0.238636	-0.622263
RH1_01641	hypothetical protein	1.64908	0.17448	208413	163468	196534	178276	29319.6	36997.2	44945	0.784346	-0.105492
RH1_03026	Ferredoxin-2	-1.65187	0.17391	126613	151201	123788	154378	14625.6	21232	-24588.3	1.1942	0.0770775
RH1_00607	hypothetical protein	-1.67595	0.16906	34158	48847.9	38071.9	54247.6	8874.07	12318	-14689.9	1.43006	0.155354
RH2_00171	ABC transporter periplasmic-binding protein Y	-1.67768	0.16871	275696	323404	291836	324656	40884.5	27465.7	-47707.4	1.17304	0.069314
RH1_00797	Penicillin-binding protein 1A	-1.6786	0.16853	21818	71719.5	14903.5	54055.3	16594.7	48743	-49901.5	3.28717	0.516822
RH1_02461	Aminomethyltransferase	-1.6807	0.16812	144174	166192	142852	172920	10610	20057.4	-22018.1	1.15272	0.0617231
RH1_02040	Nitrogen regulatory protein P-II	1.68309	0.16765	62173.7	49123.5	64129	47075.2	9633.48	9357.19	13050.2	0.790101	-0.102318
RH1_03435	6-phosphogluconolactonase	-1.68566	0.16714	124622	177873	125519	178424	31192.7	44955.1	-53251.4	1.4273	0.154517
RH1_02910	phosphoribosylformylglycinamidine synthase su	1.69088	0.16612	63729.2	35791.4	53230.2	32161.3	27204.4	8883.3	27937.9	0.561616	-0.25056
RH1_00712	twin arginine translocase protein A	1.695	0.16532	172396	126871	177333	123218	44294.5	14217	45525.2	0.735927	-0.133165
RH1_01044	Histidinol-phosphatase	-1.70555	0.16329	36670.5	54422.6	43072.1	58280.7	14340	10925.7	-17752.1	1.4841	0.171462
RH1_02743	putative transcriptional regulatory protein	-1.70647	0.16311	418813	606261	470561	576977	150738	116085	-187448	1.44757	0.160639
RH4_00205	hypothetical protein	-1.71979	0.16059	18638.3	28779.1	13063.8	28548	9984.58	2148.15	-10140.7	1.54408	0.18867
RH1_00048	Magnesium and cobalt efflux protein CorC	1.73766	0.15727	60707.1	37652.4	63697.7	39664.1	11022.3	20164.4	23054.7	0.620231	-0.207446
RH1_01704	putative parvulin-type peptidyl-prolyl cis-tr	-1.73857	0.1571	2.50833e+06	2.77074e+06	2.42631e+06	2.67925e+06	199158	169350	-262409	1.10462	0.043211
RH1_00432	hypothetical protein	-1.74246	0.15639	270243	394554	293264	423784	101585	70353.9	-124311	1.46	0.164352
RH1_01939	Dual-specificity RNA methyltransferase RlmN	-1.74703	0.15556	737752	864905	709978	864681	117426	45858	-127152	1.17235	0.0690577
RH1_02987	Modulator of FtsH protease HflC	-1.75122	0.15479	304991	378976	307463	358724	59341.1	42816.8	-73985.5	1.24258	0.0943253
RH1_00718	ATP-dependent RNA helicase RhlE	-1.75681	0.15379	672712	768407	699889	759487	69119.8	64215.7	-95695	1.14225	0.0577622
RH1_03214	hypothetical protein	1.76209	0.15284	57665.4	35711.4	47517.5	33482	20111.4	7824.02	21954	0.619286	-0.208108
RH1_03024	hypothetical protein	-1.76264	0.15275	327627	374094	320387	359622	35822.7	28313.4	-46467.2	1.14183	0.0576013
RH1_01596	peptidase PmbA	-1.77561	0.15045	29737	49021.1	31974.1	48403	9878.78	16008.3	-19284.1	1.64849	0.217086
RH1_02527	hypothetical protein	-1.78123	0.14947	105410	142293	111027	132331	30779.8	18409.2	-36883.3	1.3499	0.130303
RH1_02678	Phosphoribosylamine--glycine ligase	1.78813	0.14827	149661	56614.7	195843	38288.8	84308.8	31862.6	93046.6	0.378285	-0.422181
RH1_02988	putative periplasmic serine endoprotease DegP	-1.78934	0.14807	447483	480751	435115	475064	30204.7	11166.1	-33267.6	1.07434	0.0311433
RH1_00604	hypothetical protein	-1.79195	0.14761	385238	450510	349385	454073	62715.7	6861.05	-65271.9	1.16943	0.0679752
RH1_02043	3-mercaptopyruvate sulfurtransferase	1.79696	0.14676	123870	96362.9	138399	94400.6	25445.9	7448.5	27507.3	0.777935	-0.109057
RH2_00231	Outer membrane protein assembly factor BamA	1.79759	0.14665	135932	87722	156978	89084.1	41665.8	20538	48210.3	0.645336	-0.190214
RH1_02079	L-lysine cyclodeaminase	-1.80674	0.1451	70066.3	86947.3	70256.5	78116.2	2843.93	15931.4	-16881	1.24093	0.0937471
RH1_02676	Aspartokinase	1.81644	0.14347	262932	176038	233869	151435	69777.4	44681.1	86894.2	0.669518	-0.174238
RH4_00384	H-NS histone family protein	-1.8192	0.14301	645182	957980	482618	976355	289609	69416.6	-312797	1.48482	0.171674
RH1_02337	Alanine dehydrogenase	1.81951	0.14296	128553	91465.4	122883	106117	12000.8	33203	37087.9	0.711498	-0.147826
RH1_00385	Iron uptake protein A1 precursor	-1.82641	0.14182	220008	319943	258918	338734	84090.6	43709.2	-99935.2	1.45423	0.162635
RH4_00107	H-NS histone family protein	-1.82916	0.14136	307760	420397	295989	474567	24421.1	103824	-112637	1.36599	0.135448
RH1_00623	Peptidyl-prolyl cis-trans isomerase D	1.83597	0.14025	248378	196461	233321	202262	37745.5	31212.5	51917.8	0.790973	-0.101838
RH1_00434	2,3,4,5-tetrahydropyridine-2,6-dicarboxylate	-1.83991	0.13961	28778.1	47095.8	32318.4	39207.5	10011.2	14040.1	-18317.6	1.63651	0.213919
RH1_02709	Carbamoyl-phosphate synthase small chain	-1.84206	0.13927	403807	488097	375707	473724	56147.3	55937	-84289.6	1.20874	0.082332
RH1_00691	Tyrosine-protein kinase ptk	-1.84299	0.13912	28665.8	37410.2	26068.7	40996	5066.75	6470.16	-8744.32	1.30504	0.115625
RH3_00110	Periplasmic dipeptide transport protein precu	-1.84727	0.13843	252722	353930	245412	347147	59917.3	73586.8	-101208	1.40047	0.146274
RH5_00102	dTDP-glucose 4,6-dehydratase 2	-1.855	0.13719	333780	382986	320150	369708	27385.2	36891.2	-49206.1	1.14742	0.0597227
RH1_02038	Toluene tolerance, Ttg2	-1.86497	0.13562	142028	204314	169904	216360	48688.4	31236.4	-62286.1	1.43855	0.157925
RH1_00081	5'-nucleotidase	-1.87545	0.13398	32620.7	67297	30848.2	60817.3	29154.2	13252.4	-34676.3	2.06301	0.314502
RH1_01284	Hydrogen cyanide synthase subunit HcnC precur	1.88113	0.13311	164554	133495	159425	131436	10673.5	26530.9	31058.9	0.811255	-0.0908428
RH1_03283	Tyrosine--tRNA ligase	1.88414	0.13264	153378	128086	147584	132293	11579.1	20162.1	25292.1	0.835099	-0.0782619
RH3_00042	sn-glycerol-3-phosphate-binding periplasmic p	-1.90135	0.13004	1.13828e+06	1.32447e+06	1.13126e+06	1.3474e+06	155322	68133.5	-186187	1.16357	0.065792
RH1_01874	Taurine-binding periplasmic protein precursor	-1.90555	0.12941	18429.5	27753.1	19406.8	26619	4538.24	7157.11	-9323.58	1.5059	0.177798
RH1_02526	Glutamyl-tRNA(Gln) amidotransferase subunit A	1.92742	0.12619	682059	589855	662065	610279	66799.9	49022.5	92203.8	0.864815	-0.0630766
RH1_03393	1-deoxy-D-xylulose 5-phosphate reductoisomera	1.9291	0.12595	144624	66192.6	148293	39497.7	45127.2	54060.9	78431.8	0.457686	-0.339432
RH1_01272	Histidine--tRNA ligase	-1.94356	0.12387	415666	505045	402533	531329	62189.1	49770.2	-89379.4	1.21503	0.0845859
RH1_01563	ATPase family associated with various cellula	1.95139	0.12276	18295	8395.29	20946.6	9599.9	7908.61	3829.46	9899.71	0.458884	-0.338297
RH3_00177	maltose ABC transporter periplasmic protein	-1.95465	0.1223	268733	299929	270553	298111	16614.4	22093.7	-31196.3	1.11609	0.0476978
RH2_00188	Long-chain-fatty-acid--CoA ligase FadD13	1.95896	0.1217	32323.4	10581.8	27962.8	7461.69	18270.7	5976.08	21741.6	0.327373	-0.484957
RH1_01979	putative lysine decarboxylase	-1.96001	0.12155	28416.8	35937.2	28632.7	36001.6	3902.02	5379.57	-7520.39	1.26465	0.101969
RH1_03276	2-oxoisovalerate dehydrogenase subunit beta	1.96046	0.12149	909418	792627	915389	756505	74801.5	71074	116790	0.871577	-0.0596944
RH1_02471	Acyl-CoA dehydrogenase	-2.00361	0.11564	306083	387849	318530	382248	61938.9	34054.7	-81765.6	1.26714	0.102823
RH1_03377	LOG family protein ORF6 in fasciation locus	-2.0097	0.11484	11442.7	35996.2	10392.2	26759	9783.44	18764	-24553.5	3.14577	0.497727
RH1_01492	Dihydrolipoyl dehydrogenase 3	-2.01058	0.11472	341559	386382	356405	396112	30325.9	23902.9	-44823	1.13123	0.0535511
RH1_01975	Phosphoserine aminotransferase	-2.04266	0.11061	404651	516691	419586	558439	29745.9	90226.2	-112040	1.27688	0.106151
RH1_03334	Sulfite reductase [ferredoxin]	-2.04367	0.11048	301149	362071	325220	370226	49540	14549.2	-60921.5	1.2023	0.0800117
RH1_02364	Cytochrome C oxidase, mono-heme subunit/FixO	2.05797	0.1087	106307	71145.2	108447	67988.3	29051.4	5635.19	35161.4	0.669245	-0.174415
RH1_03320	Replicative DNA helicase	2.05825	0.10867	162596	113389	162950	135027	14000.1	38970.6	49207.6	0.697364	-0.156541
RH2_00381	putative arabinose-binding protein precursor	-2.05883	0.1086	215940	368476	207896	305235	15931.1	127333	-152536	1.70638	0.232077
RH1_02500	hypothetical protein	2.06469	0.10788	285207	105806	313393	108998	148665	23414.6	179401	0.370979	-0.430651
RH1_00148	recombinase A	-2.08278	0.10569	396613	476316	424005	487055	51289.9	41983.8	-79703.5	1.20096	0.0795288
RH1_01697	Ribosome maturation factor RimP	2.08622	0.10528	292703	224843	280209	222938	26987.2	49455.1	67859.6	0.768162	-0.114547
RH1_00983	Methylmalonyl-CoA mutase	2.09447	0.1043	326704	268156	326468	286336	9034.54	47566.6	58547.8	0.820792	-0.0857667
RH1_00479	RDD family protein	-2.10551	0.10301	20939.4	48999.1	16624.7	48544.6	22201.1	6318.59	-28059.7	2.34005	0.369224
RH1_00849	Ribonuclease D	-2.12953	0.10026	506777	586293	534476	599448	59813.5	24599.2	-79516	1.15691	0.0632978
RH1_03356	Glutamine synthetase 1	-2.13689	0.09943	1.31123e+06	1.59359e+06	1.27018e+06	1.61394e+06	196633	117114	-282362	1.21534	0.0846985
RH2_00292	Glutathione import ATP-binding protein GsiA	2.14706	0.09831	512810	95360.2	659718	90736	336391	15783.9	417450	0.185956	-0.730589
RH1_01833	D-ribose-binding periplasmic protein precurso	2.15455	0.09748	946888	860624	924678	845460	49891.3	48166.9	86264.3	0.908897	-0.0414853
RH1_03140	hypothetical protein	-2.1597	0.09692	170418	227972	168204	228475	45998.1	3833.37	-57554.1	1.33772	0.126366
RH4_00018	Blue-light-activated histidine kinase	-2.17128	0.09567	152951	234464	154412	226013	62883.1	16546.8	-81513	1.53293	0.185523
RH1_03286	Enolase	2.17191	0.09561	2.04516e+06	1.81577e+06	1.98994e+06	1.83036e+06	170893	65292.4	229399	0.887834	-0.0516684
RH1_00245	Maltose/maltodextrin import ATP-binding prote	-2.1738	0.0954	433178	506091	424727	496083	50907.4	27991	-72912.1	1.16832	0.0675614
RH1_01156	putative glutamine synthetase 2	-2.18786	0.09392	106433	129240	102182	134939	9827.38	15147.3	-22807.6	1.21429	0.0843229
RH4_00149	VirC1 protein	2.20858	0.09177	140799	38088.3	182658	38731.6	80540.8	1193.94	102711	0.270515	-0.567809
RH1_00383	putative hydrolase YxeP	-2.24195	0.08843	277433	334542	267600	345960	21986.3	38251.9	-57108.9	1.20585	0.0812924
RH1_01557	putative FAD-linked oxidoreductase	-2.24854	0.08779	14104.7	29838.1	17999.2	33231.8	10259.3	6451.9	-15733.3	2.11547	0.325406
RH1_01186	ATP synthase subunit alpha	-2.26115	0.08657	5.24571e+06	5.7466e+06	5.20082e+06	5.69506e+06	360244	132043	-500886	1.09548	0.0396064
RH1_00845	Xaa-Pro dipeptidase	-2.26125	0.08656	204153	247133	205490	233187	20762.1	25548.2	-42979.3	1.21052	0.0829735
RH1_00894	Stringent starvation protein B	2.29907	0.08302	104913	69923.1	108816	81615.6	9918.52	24423.1	34989.8	0.666487	-0.176208
RH1_01733	Ferrochelatase	-2.31208	0.08185	54084	62073.5	54372.8	60846	2818.76	5279.84	-7989.45	1.14772	0.0598371
RH1_01636	Chaperone protein ClpB	-2.31678	0.08142	202444	251392	200535	243964	22483.7	28872.3	-48947.9	1.24179	0.0940465
RH1_03428	putative L,D-transpeptidase YbiS precursor	2.32018	0.08112	60362.2	28087.3	59889.3	41040.8	2011.55	24009.6	32275	0.465312	-0.332256
RH1_00146	hypothetical protein	-2.3205	0.08109	9238.73	26155.7	3246.58	27706.3	11080	6056.15	-16917	2.83109	0.451954
RH1_01010	HTH-type transcriptional regulator CynR	2.38654	0.07545	62480.9	35634.5	56597.3	28732.1	13744.4	13810	26846.4	0.570327	-0.243876
RH1_02130	DNA topoisomerase 4 subunit A	2.39205	0.075	87171.1	45936.4	94293.9	47637.1	26874.3	13009.2	41234.7	0.526969	-0.278215
RH1_00395	Peptide methionine sulfoxide reductase MsrB	-2.41196	0.0734	87350.2	100289	86621.1	99235.5	6426.54	6710.26	-12938.5	1.14812	0.0599883
RH1_02936	Lactoylglutathione lyase	-2.41856	0.07288	459452	666412	420858	633033	135065	61033.9	-206961	1.45045	0.161503
RH1_02923	Glutamate dehydrogenase	-2.45641	0.06996	250151	325550	253624	308332	13160.1	51510.2	-75398.8	1.30141	0.114415
RH1_00720	Putative ribonuclease J	-2.4598	0.06971	358331	440136	358147	435496	54445.8	18807.7	-81805.5	1.2283	0.0893031
RH1_00208	4-deoxy-L-threo-5-hexosulose-uronate ketol-is	2.46849	0.06906	686520	410945	708239	475163	100504	165189	275575	0.598592	-0.222869
RH1_02972	Adenylosuccinate synthetase	-2.49496	0.06713	678964	820090	675860	819385	87064.8	44926.2	-141126	1.20786	0.082015
RH1_02010	S-(hydroxymethyl)glutathione dehydrogenase	2.5223	0.0652	737687	587505	745391	573072	56498.1	86276.5	150182	0.796415	-0.0988606
RH1_03453	Catalase	-2.52766	0.06483	571305	652775	563418	632200	26325.1	49230.2	-81470.4	1.1426	0.0578957
RH1_00190	Spermidine/putrescine import ATP-binding prot	2.5659	0.06225	211963	143187	215972	118848	7964.58	45737.1	68775.7	0.67553	-0.170355
RH1_02148	30S ribosomal protein S10	2.57332	0.06176	1.64264e+06	1.37699e+06	1.58681e+06	1.40409e+06	106784	143421	265656	0.838275	-0.0766132
RH1_02467	Putative acyltransferase	2.58488	0.06101	536112	309562	487921	305488	116865	96886.7	226550	0.57742	-0.238508
RH1_00356	Maltodextrin phosphorylase	-2.59433	0.06041	224001	352770	224414	345730	35610.5	78247.8	-128769	1.57486	0.197241
RH1_03253	3-oxoacyl-[acyl-carrier-protein] reductase Fa	-2.60412	0.05979	460342	612087	456598	657535	11166.9	100309	-151745	1.32963	0.123732
RH1_00421	Glutaredoxin-4	-2.60746	0.05958	515123	714305	498939	699458	120914	53718.3	-199181	1.38667	0.141972
RH1_02168	50S ribosomal protein L30	-2.71406	0.05331	283470	536209	324805	513656	128404	97609.7	-252739	1.89159	0.276827
RH1_03382	GTPase Der	-2.71731	0.05313	164481	205273	172381	206367	20509.3	15983	-40792.5	1.24801	0.0962173
RH1_00418	Phosphoribosylformylglycinamidine synthase 2	-2.73666	0.05208	295145	343864	284750	341488	30332.5	5542.92	-48719.3	1.16507	0.0663517
RH1_02190	Acetylglutamate kinase	-2.75175	0.05128	126522	144649	126481	145969	7800.96	8325.7	-18126.2	1.14327	0.0581469
RH1_00745	Outer membrane protein W precursor	2.75675	0.05102	125695	78945.9	122865	86392.9	5360.78	28878.9	46749	0.628075	-0.201988
RH1_00180	putative periplasmic serine endoprotease DegP	2.8285	0.04742	12989.4	3533.96	13282.6	3458.59	4916.57	3058.21	9455.43	0.272065	-0.565327
RH1_02126	Cob(I)yrinic acid a,c-diamide adenosyltransfe	-2.83021	0.04734	244689	315182	235388	294209	18651.4	38900.3	-70492.6	1.28809	0.109946
RH1_02932	hypothetical protein	-2.96716	0.04126	32059.4	52188.9	30312.6	52715.8	8704.8	7892.99	-20129.6	1.62788	0.211623
RH1_02908	hypothetical protein	-3.01668	0.03929	394160	720738	363831	760228	138272	126648	-326577	1.82854	0.262104
RH3_00056	D-ribose-binding periplasmic protein precurso	-3.05735	0.03776	199979	257887	195166	257033	10861.6	30955.8	-57907.9	1.28957	0.110445
RH1_02984	Ribose-5-phosphate isomerase A	-3.10505	0.03604	335904	414495	339487	425380	15396	41047	-78590.9	1.23397	0.0913039
RH1_00085	GTP-binding protein TypA/BipA	-3.41719	0.02685	280056	361327	269679	370744	20885.6	35505.5	-81270	1.29019	0.110654
RH1_00816	Indole-3-glycerol phosphate synthase	-3.51678	0.02452	466215	527082	469968	519636	24224.9	17658.2	-60867.1	1.13056	0.053292
RH1_01619	4-oxalomesaconate tautomerase	3.5429	0.02395	504261	436670	521204	430024	29647.8	14591.2	67591	0.86596	-0.062502
RH1_00838	hypothetical protein	-3.63755	0.02201	217673	294496	215468	290916	33165.1	15432.3	-76822.7	1.35293	0.131274
RH2_00080	2,4-dichlorophenol 6-monooxygenase	3.67983	0.02121	28342.6	7939.31	26987.4	3982.2	3303.28	9017.59	20403.3	0.280119	-0.552657
RH1_01640	Orotidine 5'-phosphate decarboxylase	3.68137	0.02118	287516	221252	297137	227082	23273.7	20743.8	66263.6	0.769531	-0.113774
RH1_03129	hypothetical protein	-3.71589	0.02055	802647	1.19017e+06	812458	1.25547e+06	74913.9	164366	-387524	1.48281	0.171085
RH1_02318	Diaminopimelate decarboxylase	-3.82756	0.01866	27983.4	45300.3	28350.2	45544.1	1555.22	7680.37	-17316.9	1.61883	0.2092
RH1_00035	30S ribosomal protein S2	-3.87549	0.01791	2.46596e+06	2.85481e+06	2.47146e+06	2.82371e+06	130124	115192	-388847	1.15769	0.0635906
RH2_00348	Glutathione import ATP-binding protein GsiA	-3.95797	0.01671	13306.2	22009.3	14533.6	21045.7	2870.95	2502.57	-8703.1	1.65406	0.218552
RH1_00851	Phosphoribosylformylglycinamidine cyclo-ligas	4.34514	0.0122	247446	178891	243973	167185	10976.6	25026.1	68555.6	0.722947	-0.140893
RH1_02464	Glycine dehydrogenase (decarboxylating)	4.45283	0.01122	218537	170552	215006	176973	9601.45	16005.9	47984.3	0.780429	-0.107667
RH1_00060	5-methyltetrahydrofolate:corrinoid/iron-sulfu	-5.0774	0.00709	182292	284914	192120	294365	18001.6	30024.4	-102622	1.56296	0.193947
RH1_01376	4-hydroxy-4-methyl-2-oxoglutarate aldolase	-5.94664	0.00401	36757.1	47505.9	35684.5	47039.8	2237.23	2190.1	-10748.9	1.29243	0.111407
RH1_02524	metal-dependent hydrolase	-6.75472	0.0025	522041	823694	520080	839067	8646.37	76865.2	-301653	1.57783	0.198061

## Sheet: PAR+UVA
Table S1. Validated identified proteins from field experiments
	VALIDATED IDENTIFIED PROTEINS FROM PAR+UVA CONDITION
Peak Name	Function	t-value	p-value	Mean 1	Mean 2	Median 1	Median 2	Sigma 1	Sigma 2	Delta	Fold change (PAR+UVA)	Log (Fold Change)
RH1_02948	Threonine--tRNA ligase	0.00066528	0.9995	373625	373601	376700	388898	14383.3	60848.7	24.016	0.999936	-2.79167e-05
RH1_01571	5-dehydro-2-deoxygluconokinase	-0.00197158	0.99852	46090.7	46140.4	48462.4	60948.3	32811.7	28720.4	-49.6362	1.00108	0.00046745
RH1_02913	C4-dicarboxylate transport transcriptional re	0.0023665	0.99823	359813	359357	435053	458108	211887	257463	455.581	0.998734	-0.000550236
RH3_00284	Glutathione-binding protein GsiB precursor	-0.0038769	0.99709	407265	407510	389603	456885	43852	100428	-245.287	1.0006	0.000261488
RH2_00189	hypothetical protein	0.00439944	0.9967	38712.4	38644.4	49404.1	33821.6	23546.1	12694.6	67.9461	0.998245	-0.000762922
RH1_01995	Carboxynorspermidine synthase	0.00581372	0.99564	437839	437450	429151	452555	81633.7	82194.7	388.839	0.999112	-0.000385863
RH4_00055	ParB-like nuclease domain protein	-0.0074425	0.99442	142765	143142	150604	153255	14266.9	86613.5	-377.187	1.00264	0.0011459
RH1_00950	6,7-dimethyl-8-ribityllumazine synthase 1	0.0080364	0.99397	236286	235858	253308	267796	53020	75571.7	428.328	0.998187	-0.000787982
RH1_01164	Lysine-arginine-ornithine-binding periplasmic	-0.00901796	0.99324	490582	491389	457835	479766	95715.1	121979	-807.267	1.00165	0.000714058
RH1_03222	Biotin carboxylase	0.00994085	0.99254	334178	333804	319207	316957	57023.8	31533.4	373.987	0.998881	-0.000486302
RH1_00501	Protein-L-isoaspartate O-methyltransferase	0.010227	0.99233	251946	251736	257001	266557	12861.5	33254	210.524	0.999164	-0.000363044
RH1_02757	dTDP-4-dehydrorhamnose 3,5-epimerase	0.0104672	0.99215	37561.5	37496.8	39450.4	41136.1	3690.74	10046.9	64.6827	0.998278	-0.000748521
RH1_00013	Nitrogen regulation protein NR(I)	0.0111864	0.99161	233882	233423	235406	220092	42912.2	56654.2	459.013	0.998037	-0.000853175
RH1_01651	Ubiquinol-cytochrome c reductase iron-sulfur	-0.011264	0.99155	1.80301e+06	1.80619e+06	1.79466e+06	2.00016e+06	86487	481335	-3180.38	1.00176	0.000765391
RH4_00324	Extracellular serine protease precursor	0.0120394	0.99097	601154	600025	632378	638028	144993	73056.9	1128.54	0.998123	-0.000816065
RH2_00390	Tripartite tricarboxylate transporter family	-0.0195754	0.98532	23125.6	23277.8	23025.6	23330.7	7587.19	11117.9	-152.124	1.00658	0.00284749
RH1_02517	SPFH domain / Band 7 family protein	-0.0202992	0.98478	237593	239444	205544	216272	147460	56541.4	-1850.88	1.00779	0.00337009
RH1_00704	Polysaccharide biosynthesis/export protein	-0.0226229	0.98303	80671	81582.1	104540	107387	42796.7	55082.1	-911.079	1.01129	0.00487733
RH1_02229	30S ribosomal protein S15	0.0237556	0.98219	629862	626216	600711	634666	253392	80241.8	3645.45	0.994212	-0.00252087
RH1_02442	PhoH-like protein	-0.0238416	0.98212	160391	161169	166154	169099	25264.5	50555.8	-777.954	1.00485	0.00210139
RH2_00137	hypothetical protein	0.0244583	0.98166	112074	111005	116126	74348.7	22151	72395.8	1069.08	0.990461	-0.00416267
RH1_01965	Aspartate-semialdehyde dehydrogenase 2	0.0260726	0.98045	598483	595368	615760	690515	59909.8	198101	3115.4	0.994795	-0.00226662
RH1_01177	putative hydrolase YutF	0.0273343	0.9795	33152.7	32647.6	44631.7	39201.6	21484.2	23723.7	505.102	0.984764	-0.00666767
RH1_02290	50S ribosomal protein L35	0.028339	0.97875	1.66579e+06	1.6585e+06	1.59664e+06	1.73548e+06	275515	350357	7292.52	0.995622	-0.00190543
RH1_02188	Histidine phosphatase superfamily (branch 1)	0.0312454	0.97657	178005	177000	201361	179002	44948.6	32889.9	1004.74	0.994356	-0.00245831
RH2_00193	putative diguanylate cyclase AdrA	-0.0336694	0.97475	220559	222472	239146	219628	78063.7	59850.2	-1912.15	1.00867	0.00374891
RH1_02175	50S ribosomal protein L17	0.0340127	0.9745	1.56851e+06	1.55434e+06	1.53713e+06	1.44983e+06	691275	208130	14176.7	0.990962	-0.00394313
RH2_00190	3-oxoacyl-[acyl-carrier-protein] reductase Fa	-0.035197	0.97361	710247	712838	702708	694151	108340	67184.1	-2590.52	1.00365	0.00158114
RH1_01621	Tripartite tricarboxylate transporter family	0.0352884	0.97354	309466	306858	351317	326695	111748	62402.8	2607.66	0.991574	-0.00367501
RH3_00135	Spermidine/putrescine-binding periplasmic pro	0.0367347	0.97246	3.93734e+06	3.91108e+06	3.96584e+06	4.43148e+06	792378	951524	26261.8	0.99333	-0.00290642
RH1_00382	Adenosylmethionine-8-amino-7-oxononanoate ami	-0.0371158	0.97217	520518	526939	535069	533501	257406	153447	-6421.65	1.01234	0.00532513
RH1_02039	Penicillin-binding protein 2D	0.0380271	0.97149	31137.6	30737.2	25556.6	26852.3	15861.4	8997.77	400.366	0.987142	-0.00562035
RH1_03026	Ferredoxin-2	-0.0382684	0.97131	126613	127206	123788	126647	14625.6	22530.6	-593.484	1.00469	0.00203095
RH1_00435	Guanylate kinase	0.0399985	0.97001	96965.3	95776.5	88445.7	71703.2	27485.4	43526.1	1188.79	0.98774	-0.00535731
RH1_02737	Formate--tetrahydrofolate ligase	-0.0436989	0.96724	231272	240250	239351	58614.9	165304	315160	-8978.72	1.03882	0.0165417
RH1_02716	Spermidine/putrescine import ATP-binding prot	-0.0445449	0.96661	551106	555128	541574	637300	45767.2	149516	-4021.37	1.0073	0.0031575
RH1_02343	30S ribosomal protein S21	0.0451175	0.96618	415261	407401	317660	385320	280615	110934	7860.09	0.981072	-0.00829915
RH4_00068	Cold shock protein CspA	-0.0474019	0.96447	35430.9	36293.6	40249.9	35623.8	10125.7	29852.8	-862.715	1.02435	0.0104481
RH5_00099	Glycosyl transferase family 2	-0.0501176	0.96243	340028	344977	373999	391782	118580	123244	-4948.74	1.01455	0.00627513
RH1_02172	30S ribosomal protein S13	-0.0502718	0.96232	1.17804e+06	1.18722e+06	1.02987e+06	1.2207e+06	269410	166003	-9184.68	1.0078	0.00337288
RH1_01032	Putative conjugal transfer protein/MT3759	-0.0536655	0.95977	80375.7	81390.7	79566.9	88933.6	17500.4	27693.1	-1015.01	1.01263	0.00545005
RH1_01774	Protein-export protein SecB	0.0569311	0.95733	654916	641394	770518	749379	223908	345119	13522.1	0.979353	-0.00906075
RH2_00238	SapC	0.0599373	0.95508	961937	955744	1.01884e+06	1.0234e+06	130272	122687	6192.52	0.993562	-0.00280483
RH1_02226	putative peroxiredoxin	0.0608189	0.95442	451142	445172	482445	465442	110126	129521	5969.71	0.986768	-0.00578515
RH1_01023	putative succinyl-CoA:3-ketoacid coenzyme A t	0.0619946	0.95354	291369	286415	297011	346977	26748.1	135806	4954.24	0.982997	-0.00744794
RH1_01197	Histidinol-phosphate aminotransferase 2	-0.0625117	0.95315	542343	559358	395053	716365	346698	319472	-17015	1.03137	0.0134159
RH1_01697	Ribosome maturation factor RimP	-0.0636363	0.95231	292703	296656	280209	350013	26987.2	104156	-3953.11	1.01351	0.00582614
RH1_00959	transcriptional repressor DicA	0.065757	0.95073	510490	503488	487092	577690	125046	135584	7002.38	0.986283	-0.00599844
RH1_02847	1-(5-phosphoribosyl)-5-[(5-phosphoribosylamin	-0.065773	0.95071	204845	207134	208037	232249	11407.8	59192.9	-2289.16	1.01118	0.00482637
RH1_02483	Membrane lipoprotein TmpC precursor	0.066504	0.95017	770407	765370	793076	832542	47123.3	122432	5037.08	0.993462	-0.00284883
RH1_01438	N5-carboxyaminoimidazole ribonucleotide synth	0.0673939	0.9495	533682	527704	577281	570901	80193.3	131064	5978.57	0.988798	-0.00489264
RH1_01044	Histidinol-phosphatase	-0.0699316	0.9476	36670.5	38017.4	43072.1	24268.8	14340	30120.7	-1346.91	1.03673	0.0156657
RH3_00233	Extracellular serine protease precursor	-0.0706021	0.9471	326297	329903	341267	286501	33216.5	81984.3	-3605.72	1.01105	0.00477281
RH1_02954	PHB/PHA accumulation regulator DNA-binding do	-0.0716012	0.94636	286596	290548	296170	243181	42962.9	85381.8	-3951.25	1.01379	0.00594663
RH1_02154	50S ribosomal protein L22	-0.0748492	0.94393	2.78295e+06	2.81036e+06	3.02919e+06	2.63555e+06	473922	421465	-27407.3	1.00985	0.00425614
RH1_02934	Transcriptional repressor NrdR	0.0763846	0.94278	85604.1	83265.9	95034.1	82903.2	50870.6	14940.6	2338.19	0.972686	-0.0120273
RH1_02085	Exodeoxyribonuclease III	-0.0781401	0.94147	73499.1	76781.4	53179.4	66706.9	52581	50287.6	-3282.38	1.04466	0.0189745
RH1_01282	Purine-binding protein precursor	0.078648	0.94109	1.65049e+06	1.62061e+06	1.62692e+06	1.84893e+06	508974	417121	29880.8	0.981896	-0.00793461
RH1_00381	Agmatinase	0.0787284	0.94103	105672	102804	116121	80726.2	29594.4	55712.2	2867.44	0.972865	-0.0119476
RH1_01899	30S ribosomal protein S20	-0.0818991	0.93866	498565	516817	283898	517333	382311	53250.4	-18251.9	1.03661	0.0156149
RH1_03436	Glucose-6-phosphate isomerase	-0.0830636	0.93779	350838	356842	415411	360023	123395	21118.5	-6003.69	1.01711	0.00736895
RH1_02199	50S ribosomal protein L34	0.0875778	0.93442	1.10896e+06	1.08601e+06	928975	1.05162e+06	323554	318441	22954.3	0.979301	-0.00908376
RH3_00162	Tripartite tricarboxylate transporter family	-0.0888377	0.93348	1.06388e+06	1.09381e+06	1.24761e+06	1.03483e+06	424150	400783	-29930.5	1.02813	0.0120495
RH1_02183	General L-amino acid-binding periplasmic prot	0.0897362	0.93281	1.06775e+07	1.05028e+07	1.10145e+07	1.16666e+07	1.56199e+06	2.98948e+06	174750	0.983634	-0.00716652
RH1_00837	Malate synthase G	-0.0920399	0.93109	616053	622241	630476	653510	28140	113009	-6188.59	1.01005	0.00434096
RH1_02171	Adenylate kinase	0.0931028	0.9303	511985	509358	529243	500322	42246.1	24564.8	2626.84	0.994869	-0.00223397
RH1_02904	Methionine synthase	-0.0944411	0.9293	5.20392e+06	5.30339e+06	5.56648e+06	6.14995e+06	786793	1.64597e+06	-99473.7	1.01912	0.00822326
RH1_00800	Disulfide bond formation protein D precursor	0.0944903	0.92926	33740.8	31087.9	32674.2	7633.28	14980.8	46263.9	2652.9	0.921374	-0.035564
RH1_02225	3-succinoylsemialdehyde-pyridine dehydrogenas	-0.0949244	0.92894	666352	670128	663843	695491	27244.1	63287.9	-3776.19	1.00567	0.00245419
RH1_02025	Methionine aminopeptidase	-0.0949507	0.92892	127910	133764	148733	112230	41045.1	98594.1	-5854.57	1.04577	0.0194366
RH1_01460	Glyceraldehyde-3-phosphate dehydrogenase	0.0958563	0.92825	61512.8	58774.5	60134.6	85975.6	3041.6	49385.7	2738.32	0.955484	-0.0197767
RH1_02040	Nitrogen regulatory protein P-II	0.0972302	0.92722	62173.7	60261.9	64129	52497.4	9633.48	32667.1	1911.87	0.96925	-0.0135644
RH1_00397	hypothetical protein	-0.102856	0.92303	40829.1	41669.7	45395.8	44705	10381.1	9623.27	-840.604	1.02059	0.00885061
RH1_00721	Type III pantothenate kinase	-0.1031	0.92285	23044.5	24616.1	23329.5	16587.9	494.795	26397	-1571.55	1.0682	0.0286511
RH2_00098	D-ribose-binding periplasmic protein precurso	-0.107961	0.91923	611035	620154	590627	692315	62469.3	132293	-9119.08	1.01492	0.00643352
RH1_01494	Dihydrolipoyllysine-residue succinyltransfera	-0.108628	0.91873	2.6098e+06	2.65653e+06	2.6535e+06	3.02652e+06	342557	661576	-46724.1	1.0179	0.00770652
RH1_03139	PRC-barrel domain protein	0.109599	0.91801	179989	175841	181440	199794	36368.3	54529.2	4147.48	0.976957	-0.0101246
RH1_02511	2-dehydro-3-deoxygluconokinase	-0.109663	0.91796	155317	162581	177154	199960	66811.2	93284.1	-7264.73	1.04677	0.0198528
RH1_01516	Protein of unknown function (FYDLN_acid)	-0.109655	0.91796	543676	552773	530863	578334	85986.2	115126	-9097.1	1.01673	0.00720674
RH1_03299	Adenylosuccinate lyase	-0.111911	0.91628	893224	911004	933683	885564	159569	224180	-17779.3	1.0199	0.00855957
RH1_00642	D-hydantoinase/dihydropyrimidinase	-0.113159	0.91536	384559	395488	423239	356174	86739.5	143034	-10928.8	1.02842	0.0121701
RH1_02743	putative transcriptional regulatory protein	0.113318	0.91524	418813	403686	470561	371431	150738	175330	15127.3	0.96388	-0.0159768
RH1_03390	Ribosome-recycling factor	-0.116594	0.9128	690939	709996	716726	610988	204353	195933	-19057.6	1.02758	0.0118165
RH1_02894	D-alanine--D-alanine ligase	0.122559	0.90837	13265.9	12589.3	13232.7	17092.9	3930.36	8716.86	676.6	0.948997	-0.0227352
RH1_02008	hypothetical protein	0.12269	0.90827	18479.4	16351.2	11676.9	4302.91	18710.6	23506.7	2128.19	0.884834	-0.053138
RH1_03276	2-oxoisovalerate dehydrogenase subunit beta	0.127022	0.90505	909418	895535	915389	950716	74801.5	173892	13882.3	0.984735	-0.00668067
RH1_02666	Protease 3 precursor	-0.12829	0.90411	135897	139678	134587	141755	3394.98	50930.5	-3780.7	1.02782	0.0119172
RH1_02678	Phosphoribosylamine--glycine ligase	0.128718	0.90379	149661	138089	195843	104061	84308.8	130927	11572.6	0.922674	-0.0349515
RH1_02593	Ribosomal protein L11 methyltransferase	-0.128783	0.90374	83839.5	85310.3	85609.2	80569.7	16834.3	10385.7	-1470.72	1.01754	0.00755238
RH1_00441	Lipopolysaccharide export system ATP-binding	0.129129	0.90349	91978.2	88696.6	102105	83522.7	30645.6	31596.9	3281.6	0.964322	-0.015778
RH1_00664	hypothetical protein	-0.130113	0.90276	114413	119535	93873.9	121988	67743.8	7691.66	-5121.66	1.04476	0.0190184
RH1_00637	Putative thiamine biosynthesis protein	0.130251	0.90266	641254	623236	716512	722903	164026	174641	18017.4	0.971903	-0.0123772
RH1_01198	30S ribosomal protein S4	0.13041	0.90254	1.95628e+06	1.87548e+06	1.68086e+06	1.66567e+06	508983	944783	80800.7	0.958697	-0.0183187
RH3_00153	Glycine betaine/carnitine transport ATP-bindi	-0.130493	0.90248	161356	166072	163809	189150	13592.9	61100.1	-4715.83	1.02923	0.0125108
RH1_00617	Cold shock protein CspB	0.130825	0.90223	241163	232798	238319	288520	9474.61	110347	8365.33	0.965313	-0.015332
RH1_00619	Enoyl-[acyl-carrier-protein] reductase [NADH]	-0.131366	0.90183	527600	543713	486538	531163	96528.6	189255	-16113.1	1.03054	0.013065
RH1_02646	Membrane bound L-sorbosone dehydrogenase	0.132512	0.90098	333450	326494	331562	354712	53242	73698.8	6955.8	0.97914	-0.00915525
RH1_03331	Ferredoxin--NADP reductase	-0.133153	0.9005	750990	772159	765602	875756	129455	243044	-21169.3	1.02819	0.0120728
RH1_00035	30S ribosomal protein S2	0.133175	0.90049	2.46596e+06	2.45583e+06	2.47146e+06	2.44847e+06	130124	20605.6	10129.7	0.995892	-0.00178767
RH1_01668	Branched-chain-amino-acid aminotransferase	0.134235	0.8997	302175	295938	300765	333938	35604	72172	6236.97	0.97936	-0.00905777
RH5_00093	Putative glycosyltransferase EpsE	-0.135998	0.89839	58527.3	62833.6	49030.3	47793	36395.2	41027.7	-4306.29	1.07358	0.0308334
RH4_00149	VirC1 protein	0.136697	0.89787	140799	129671	182658	85582.5	80540.8	115730	11127.8	0.920967	-0.035756
RH1_00709	hypothetical protein	0.137926	0.89696	92138.7	90367.9	94035.8	92619.1	14114.8	17184.1	1770.84	0.980781	-0.00842807
RH1_00845	Xaa-Pro dipeptidase	-0.138204	0.89676	204153	209728	205490	232009	20762.1	66706.9	-5574.52	1.02731	0.0116996
RH1_01783	Thioredoxin	-0.13891	0.89623	658280	677532	753564	658538	173372	166033	-19252.1	1.02925	0.0125192
RH1_02682	Signal recognition particle receptor FtsY	-0.141628	0.89422	107419	113744	108614	119264	32943.6	69988.6	-6325.16	1.05888	0.024848
RH1_01974	D-3-phosphoglycerate dehydrogenase	0.14309	0.89314	664648	648990	744984	621415	173177	77027.9	15658.1	0.976442	-0.0103538
RH1_00472	Ribosomal RNA large subunit methyltransferase	-0.143115	0.89312	42682.3	47160.6	56120.6	23653.9	27046.8	46968.6	-4478.35	1.10492	0.043332
RH1_02717	spermidine/putrescine ABC transporter peripla	0.144009	0.89246	1.58412e+06	1.54775e+06	1.54457e+06	1.69126e+06	164409	405384	36371.7	0.97704	-0.0100877
RH1_00402	MerR family regulatory protein	-0.145901	0.89106	22414.1	25012.8	23302.2	24054.3	19708.5	23734	-2598.68	1.11594	0.0476406
RH1_01814	Multiple sugar-binding protein precursor	0.146758	0.89042	1.20533e+06	1.14699e+06	1.24258e+06	813843	248017	642313	58339.8	0.951599	-0.0215462
RH1_02987	Modulator of FtsH protease HflC	0.147972	0.88952	304991	295330	307463	343446	59341.1	96259.4	9660.66	0.968325	-0.013979
RH1_02102	DNA-directed RNA polymerase subunit omega	-0.149996	0.88803	527900	547718	475602	625129	136125	183957	-19818	1.03754	0.0160054
RH2_00413	Thermostable carboxypeptidase 1	-0.150126	0.88793	1.57111e+06	1.81507e+06	159254	2.25569e+06	2.44822e+06	1.38862e+06	-243957	1.15528	0.0626859
RH1_01196	cyclohexadienyl dehydrogenase	-0.151644	0.88681	28027	29357.1	31273.6	23840.3	10283.9	11182.5	-1330.11	1.04746	0.0201367
RH1_00462	Exodeoxyribonuclease III	-0.152434	0.88622	50111.5	54440.4	72373	51488.9	40174.1	28382.5	-4328.98	1.08639	0.0359846
RH1_00835	Aminopeptidase N	0.154187	0.88493	80357.4	76961.1	88533.6	81443	14716.5	35198.8	3396.24	0.957736	-0.0187543
RH1_02710	Yqey-like protein	0.154817	0.88446	46015.5	43208.1	51387.4	28605.3	10175.8	29714.1	2807.38	0.93899	-0.0273388
RH2_00295	Glutathione-binding protein GsiB precursor	-0.154959	0.88436	297191	304804	277307	347212	41642.4	74207.3	-7612.9	1.02562	0.0109849
RH1_02311	Acetyl-CoA acetyltransferase	0.158588	0.88168	1.38075e+06	1.33432e+06	1.39156e+06	1.22318e+06	288323	417180	46432.2	0.966372	-0.0148557
RH1_01900	putative enoyl-CoA hydratase echA8	0.160241	0.88046	405145	387044	417801	363976	174931	87644.4	18101.5	0.955321	-0.0198507
RH1_01893	DNA gyrase subunit B	0.160548	0.88023	731270	669573	779052	654635	318426	584496	61696.6	0.915631	-0.0382796
RH1_01435	Small heat shock protein IbpA	0.161394	0.87961	334554	305471	419419	427662	194647	243974	29082.4	0.913071	-0.0394955
RH1_02072	3-isopropylmalate dehydratase large subunit	-0.164768	0.87712	672847	685186	699229	732510	87762.3	95508	-12338.9	1.01834	0.00789211
RH1_03279	Fructose-bisphosphate aldolase class 1	0.166113	0.87613	764346	743321	769207	688362	16259.6	218626	21025.3	0.972492	-0.0121138
RH1_02960	Gamma-glutamylputrescine synthetase PuuA	0.167984	0.87475	215803	210735	221660	214437	38755.3	35043.7	5067.47	0.976518	-0.0103197
RH1_01172	60 kDa chaperonin 1	-0.169867	0.87336	2.7398e+07	2.81236e+07	2.85794e+07	2.75384e+07	2.64349e+06	6.90978e+06	-725558	1.02648	0.0113514
RH1_02246	Protease 3 precursor	0.16992	0.87332	48282.7	44268.6	42934.7	60889.5	19710.5	35856.8	4014.11	0.916862	-0.0376959
RH1_00377	hypothetical protein	0.171	0.87253	470019	445045	421363	444907	118686	223388	24973.9	0.946866	-0.0237114
RH1_02551	Pyrroline-5-carboxylate reductase	-0.173393	0.87076	121066	125104	136428	130095	34294.9	21224.1	-4037.49	1.03335	0.0142472
RH5_00117	Chromosome partitioning protein ParA	-0.178449	0.86704	30061.4	32217.8	30169.4	40845.8	7014.23	19719.8	-2156.38	1.07173	0.0300864
RH1_02014	Acetyl-coenzyme A carboxylase carboxyl transf	0.180618	0.86545	459792	451096	468625	461073	34392.7	75970	8696.14	0.981087	-0.00829257
RH1_01704	putative parvulin-type peptidyl-prolyl cis-tr	0.182133	0.86434	2.50833e+06	2.46195e+06	2.42631e+06	2.46962e+06	199158	393619	46387.2	0.981507	-0.00810671
RH3_00075	D-allose transporter subunit	-0.183633	0.86323	128252	141089	134215	104181	78337	92317.1	-12836.4	1.10009	0.0414272
RH3_00017	Putative acetolactate synthase large subunit	-0.185108	0.86215	294354	305226	284384	316978	48925.5	89194.2	-10872.3	1.03694	0.015752
RH1_01599	3-hydroxyisobutyrate dehydrogenase	-0.18617	0.86137	73886	81225.7	48302.4	82303.1	49513.3	47024.5	-7339.65	1.09934	0.041131
RH1_02709	Carbamoyl-phosphate synthase small chain	-0.187048	0.86073	403807	415020	375707	453460	56147.3	87346.7	-11213.5	1.02777	0.0118957
RH1_03321	Orotate phosphoribosyltransferase	0.187519	0.86038	262238	255422	266216	260451	36888	51018.2	6815.99	0.974008	-0.0114373
RH1_02380	Porphobilinogen deaminase	-0.1902	0.85841	358854	383944	374193	259992	40974.7	224781	-25090.5	1.06992	0.0293506
RH1_01426	Membrane fusogenic activity	0.191378	0.85755	360432	354894	372660	350819	40255.8	29859.7	5537.98	0.984635	-0.00672465
RH1_01382	D-3-phosphoglycerate dehydrogenase	-0.19231	0.85687	320837	331872	357389	320851	71842.7	68683.6	-11035.6	1.0344	0.0146869
RH2_00426	Acetyltransferase (GNAT) family protein	0.195186	0.85476	166963	153999	149090	135028	40026.9	107851	12963.8	0.922355	-0.0351018
RH1_01679	NAD dependent epimerase/dehydratase family pr	0.195332	0.85465	383504	377296	372741	372228	25780.2	48640.4	6208.27	0.983812	-0.007088
RH3_00152	Glycine betaine/L-proline transport system pe	0.19645	0.85384	16270	15809.5	18080.9	15275.5	3950.65	938.668	460.558	0.971693	-0.012471
RH1_02233	hypothetical protein	-0.197007	0.85343	373345	394606	412822	354311	153609	106513	-21261.1	1.05695	0.0240535
RH1_00828	Valine--tRNA ligase	-0.19904	0.85194	451099	457310	447692	427892	16248.2	51548.8	-6211.08	1.01377	0.00593891
RH1_00942	Putative hydroxypyruvate reductase	0.202917	0.8491	78523.4	72904.9	82648.4	75538.7	29484.6	37823.8	5618.5	0.928448	-0.0322424
RH1_02491	Tryptophan--tRNA ligase	-0.203215	0.84889	414220	421365	400745	392409	34057.2	50479.8	-7144.47	1.01725	0.00742685
RH1_00181	Antibiotic biosynthesis monooxygenase	-0.206993	0.84613	312132	326875	309933	293617	92217.1	81944.3	-14743	1.04723	0.0200435
RH1_01662	1-deoxy-D-xylulose-5-phosphate synthase	0.207707	0.8456	75050.9	68087.8	50961.5	82225.4	46544.1	34714.3	6963.03	0.907223	-0.0422862
RH1_00248	Mannitol 2-dehydrogenase	0.207977	0.84541	46624	44154.1	46516.5	51747	8758.41	18612.3	2469.96	0.947024	-0.023639
RH1_00585	Purine-binding protein precursor	-0.208014	0.84538	646109	685824	658784	653187	277710	179534	-39714.9	1.06147	0.0259068
RH4_00066	Blue-light-activated histidine kinase 1	-0.20869	0.84489	67503.7	71667.7	68933.1	59274.4	9832.25	33132	-4164.05	1.06169	0.0259962
RH1_02301	Transcription elongation factor GreA	0.21029	0.84372	119281	114034	116623	118516	12472.6	41377.5	5246.96	0.956012	-0.0195368
RH1_01187	ATP synthase subunit delta	-0.211357	0.84294	683878	694236	724501	694338	84870.5	1005.79	-10357.2	1.01514	0.00652802
RH1_01940	hypothetical protein	0.212791	0.84189	595342	586895	597484	587932	67081.4	15095	8447.37	0.985811	-0.00620638
RH1_00075	putative ATP-dependent transporter SufC	-0.215019	0.84027	812959	851813	858503	816016	286864	125167	-38854	1.04779	0.0202756
RH1_02946	Cold shock protein CspA	0.215749	0.83974	1.1834e+06	1.13146e+06	1.17473e+06	974199	306176	283110	51943.5	0.956107	-0.0194937
RH1_02978	Multiple sugar-binding periplasmic receptor C	-0.217627	0.83837	118001	137926	118693	53582.9	28170	156061	-19925.5	1.16886	0.0677623
RH3_00283	D-aminopeptidase	0.218471	0.83776	277546	240511	178042	142257	219589	194914	37035.2	0.866562	-0.0622004
RH1_01591	Thioredoxin-1	-0.218927	0.83742	337038	356550	358342	420005	106314	111928	-19512.1	1.05789	0.0244418
RH1_01567	DNA polymerase I	0.219121	0.83728	23863.3	22894.3	23514.4	22608	3974.54	6547.68	969.01	0.959393	-0.0180033
RH1_02590	putative transaldolase	0.221596	0.83548	209547	195133	245641	166961	64804	92158.4	14413.8	0.931215	-0.0309502
RH1_00602	hypothetical protein	0.224212	0.83358	213916	201547	199582	158412	36244.5	88407.8	12368.7	0.94218	-0.0258663
RH1_01010	HTH-type transcriptional regulator CynR	-0.22866	0.83035	62480.9	66524.9	56597.3	62729.8	13744.4	27376.4	-4044.06	1.06472	0.0272374
RH1_01709	Chaperone protein DnaK	-0.230958	0.82868	2.41227e+06	2.53823e+06	2.44842e+06	2.05619e+06	116775	937368	-125959	1.05222	0.0221048
RH1_00085	GTP-binding protein TypA/BipA	0.233531	0.82681	280056	269445	269679	302089	20885.6	75879.7	10611.3	0.96211	-0.0167752
RH1_02150	50S ribosomal protein L4	0.234471	0.82613	3.85832e+06	3.69461e+06	3.71484e+06	4.22268e+06	779357	924700	163709	0.95757	-0.0188295
RH1_00440	Leucine-specific-binding protein precursor	-0.23708	0.82424	2.5649e+06	2.69288e+06	2.9263e+06	3.06145e+06	628065	692630	-127979	1.0499	0.0211464
RH1_00622	Aspartate aminotransferase	0.241889	0.82076	89071.1	79085.3	92805.4	91314.8	51318.5	49791.3	9985.82	0.887889	-0.0516412
RH2_00116	putative amino-acid ABC transporter-binding p	-0.242564	0.82027	439480	449891	413816	481428	46303.2	58159.5	-10411	1.02369	0.0101682
RH1_01160	Glycerate dehydrogenase	0.242777	0.82012	66683.4	61930	56181.3	77066	20736.2	26833.7	4753.38	0.928717	-0.0321165
RH1_03308	Cold shock protein CspA	-0.243522	0.81958	1.25349e+06	1.33402e+06	1.49056e+06	1.30642e+06	445105	360446	-80526.9	1.06424	0.0270405
RH2_00347	Oligopeptide transport ATP-binding protein Op	0.244396	0.81895	24729.6	22458.3	17854.9	24666.3	15222.1	5235.84	2271.38	0.908151	-0.0418417
RH1_02356	Oligopeptide-binding protein AppA precursor	0.245168	0.81839	240364	235604	231936	239402	18345.2	28186.5	4760.34	0.980195	-0.00868739
RH1_02638	hypothetical protein	0.24599	0.8178	144940	139092	145000	147280	18149.1	36953.9	5847.08	0.959658	-0.0178833
RH1_02379	Uroporphyrinogen decarboxylase	-0.24852	0.81597	126273	132687	131835	128946	30813.6	32390.2	-6414.52	1.0508	0.0215196
RH1_02753	UDP-glucose 4-epimerase	0.249049	0.81559	163840	122966	35518.1	62464.2	236172	158206	40874	0.750525	-0.124635
RH1_00332	Multidrug resistance protein MdtA precursor	0.249326	0.81539	241059	229016	255287	240873	52680.8	64989.8	12042.7	0.950043	-0.0222569
RH1_00691	Tyrosine-protein kinase ptk	-0.252158	0.81335	28665.8	31849.8	26068.7	42486.9	5066.75	21275.7	-3184.02	1.11107	0.0457428
RH1_01117	3-oxoacyl-[acyl-carrier-protein] synthase 1	-0.25371	0.81223	695623	722440	683267	683970	56592.2	174112	-26817.1	1.03855	0.0164279
RH1_00762	hypothetical protein	0.257007	0.80985	1.74244e+06	1.67703e+06	1.69895e+06	1.71339e+06	360358	253883	65408.9	0.962461	-0.0166167
RH1_02295	Phenylalanine--tRNA ligase beta subunit	0.257559	0.80945	233189	217362	237853	227377	83222.6	66350.4	15827	0.932128	-0.0305246
RH1_00494	Soluble hydrogenase 42 kDa subunit	-0.257764	0.80931	37473.4	44975	35939.9	62932.2	37228.9	33983.8	-7501.61	1.20019	0.0792482
RH1_00757	Translocation and assembly module TamA precur	0.258968	0.80844	110022	97629.6	115143	91228.4	76411.2	32103.8	12392	0.887367	-0.0518966
RH5_00113	Tyrosine-protein kinase etk	-0.26235	0.80601	283510	307432	302816	241266	38481.2	153175	-23922	1.08438	0.0351807
RH1_01510	Succinate dehydrogenase iron-sulfur subunit	-0.265251	0.80392	316281	330581	317815	338955	49149.5	79389	-14299.2	1.04521	0.0192037
RH1_02165	50S ribosomal protein L6	0.266018	0.80337	1.04535e+06	950604	1.1013e+06	901308	567422	242040	94745.2	0.909365	-0.0412618
RH1_01708	Chaperone protein DnaJ	-0.266949	0.80271	276523	292022	309424	327072	69847.2	72349.9	-15499.2	1.05605	0.0236846
RH1_03319	Cell division protein ZapA	0.26942	0.80093	381524	351878	393922	309714	118679	149133	29646.6	0.922294	-0.0351304
RH1_02217	Long-chain-fatty-acid--CoA ligase	-0.273198	0.79823	18987.8	22058.1	25609.2	28712.5	14776.9	12670.5	-3070.28	1.1617	0.0650932
RH1_02153	30S ribosomal protein S19	-0.273941	0.79769	2.85408e+06	3.11417e+06	2.29546e+06	3.23197e+06	1.4817e+06	713356	-260091	1.09113	0.0378763
RH1_01568	HIT-like protein	0.274085	0.79759	49335.9	41854.4	42032.6	30260.5	14531.2	44990.1	7481.5	0.848356	-0.071422
RH1_00640	Carnitine transport ATP-binding protein OpuCA	-0.274411	0.79736	20338.4	22860	24386.8	29026.8	8714.55	13318.3	-2521.59	1.12398	0.0507593
RH1_01692	UTP--glucose-1-phosphate uridylyltransferase	0.27465	0.79719	429990	410688	447627	453785	86095.5	86053.7	19302.3	0.95511	-0.0199467
RH1_03364	hypothetical protein	0.275863	0.79632	152938	120909	53377.9	108535	172978	102569	32029.3	0.790573	-0.102058
RH1_03413	Single-stranded DNA-binding protein	-0.277199	0.79536	578443	628019	551637	745492	54903.9	304870	-49576.5	1.08571	0.0357126
RH1_01353	H-NS histone family protein	-0.277864	0.79489	242754	256132	216543	253876	58308.7	59620.5	-13378.4	1.05511	0.0232982
RH1_01941	L-asparaginase II	0.279648	0.79361	23798.7	18658.6	32947.5	8529.03	20439.5	24408.4	5140.11	0.784017	-0.105674
RH1_00960	Aspartate aminotransferase	0.279728	0.79356	386751	362193	361219	331701	141652	55305.3	24558.8	0.9365	-0.0284923
RH1_00365	putative ABC transporter ATP-binding protein	-0.27995	0.7934	88347.9	103526	83194	56020.2	24890.1	90549.9	-15178.4	1.1718	0.0688543
RH1_01525	Ribose transport system permease protein RbsC	-0.280708	0.79286	69070.2	81546.6	48603.4	79441.1	75746.6	13741.6	-12476.4	1.18063	0.072115
RH2_00320	alkanesulfonate transporter substrate-binding	0.280736	0.79284	2.19386e+06	1.99778e+06	2.32635e+06	1.86873e+06	686163	996315	196078	0.910624	-0.0406608
RH1_02156	50S ribosomal protein L16	0.281654	0.79218	1.28756e+06	1.09169e+06	711741	912009	1.12427e+06	432387	195875	0.847872	-0.0716698
RH3_00085	D-ribose-binding periplasmic protein precurso	0.281705	0.79214	419371	401565	438918	416492	70748.7	83552.4	17806.5	0.95754	-0.0188431
RH1_02285	L-Ala-D/L-Glu epimerase	-0.28463	0.79006	272975	320827	152027	334918	215051	196332	-47851.9	1.1753	0.0701479
RH1_02151	50S ribosomal protein L23	0.289168	0.78682	1.38036e+06	1.32707e+06	1.4969e+06	1.29341e+06	285640	142546	53296.2	0.96139	-0.0171005
RH1_03027	RNA polymerase-binding transcription factor C	-0.289676	0.78646	197714	212260	199656	180217	25213.6	83241.2	-14546.2	1.07357	0.0308312
RH1_01556	Lactate utilization protein A	0.290142	0.78613	36045.5	29068.6	32951.8	8087.49	10285.5	40359.5	6976.87	0.806443	-0.0934265
RH1_01085	Oxygen sensor protein DosP	-0.290786	0.78567	20493.2	21771	19272.8	18198.3	3067.24	6965.42	-1277.75	1.06235	0.0262676
RH2_00223	NADPH-dependent curcumin reductase	0.29151	0.78515	42417.4	39777	41843.5	45683.4	3930.66	15188.3	2640.46	0.937751	-0.0279126
RH1_02364	Cytochrome C oxidase, mono-heme subunit/FixO	0.29179	0.78495	106307	99329.7	108447	105180	29051.4	29516.6	6977.01	0.934369	-0.0294816
RH3_00229	Tripartite tricarboxylate transporter family	-0.291984	0.78482	852780	912724	959475	867585	306252	180693	-59943.3	1.07029	0.0295021
RH1_02605	molybdopterin biosynthesis protein MoeB	-0.292504	0.78445	258040	274964	298717	264036	98353.4	19223.1	-16923.9	1.06559	0.0275887
RH1_00250	Alpha-keto acid-binding periplasmic protein T	0.296198	0.78182	1.86706e+06	1.81058e+06	1.82677e+06	1.88584e+06	286264	164707	56478.7	0.96975	-0.0133403
RH1_01457	hypothetical protein	-0.300086	0.77906	54207.5	56215.5	52306.2	58429	8268.59	8120.86	-2007.94	1.03704	0.0157963
RH1_01992	Diaminopimelate epimerase	0.302801	0.77714	59685.1	52760.4	49015.3	61585.8	32087.7	23222.9	6924.66	0.88398	-0.0535575
RH1_01897	DNA polymerase III subunit beta	0.311992	0.77063	830281	793451	777419	852363	117223	167526	36830.1	0.955641	-0.019705
RH1_03363	30S ribosomal protein S6	-0.313937	0.76926	1.43688e+06	1.55087e+06	1.47765e+06	1.74544e+06	473589	413762	-113985	1.07933	0.0331534
RH1_00011	Nitrogen assimilation regulatory protein	-0.315852	0.76791	61246.3	75238.3	49236.8	42125.8	38666	66273.7	-13992	1.22845	0.0893591
RH1_02029	Putative peroxiredoxin	0.317094	0.76703	462254	441935	425577	450573	102137	43431.3	20319	0.956044	-0.0195223
RH1_03012	1,5-anhydro-D-fructose reductase	0.317824	0.76652	30383.2	28596.5	28450.3	29921.8	5020.16	8343.14	1786.71	0.941194	-0.0263207
RH1_02488	Branched-chain-amino-acid aminotransferase	-0.319186	0.76556	246716	259123	285004	256002	66676.8	9334.91	-12407.2	1.05029	0.0213089
RH1_00147	Alanine--tRNA ligase	0.319493	0.76534	526654	498934	525358	511705	123826	85150.4	27720.2	0.947365	-0.0234824
RH1_03277	Acetoin:2,6-dichlorophenolindophenol oxidored	-0.319506	0.76533	826228	873625	839163	880458	222751	128065	-47397	1.05737	0.0242251
RH1_01768	hypothetical protein	0.320247	0.76481	1.45432e+06	1.4007e+06	1.45503e+06	1.41175e+06	267975	110785	53614.4	0.963134	-0.0163132
RH4_00261	Macrolide export protein MacA	0.323761	0.76234	16141.6	14798.3	18240.3	14033.3	6251.43	3543.75	1343.23	0.916784	-0.0377329
RH1_03329	Translation initiation factor IF-3	0.323868	0.76226	653515	620281	690919	646965	73314.1	161908	33233.5	0.949147	-0.0226667
RH3_00158	GDP-L-fucose synthase	0.324865	0.76156	27966.9	24001.2	27984.3	28801.8	4527.32	20652.9	3965.67	0.858201	-0.0664108
RH2_00410	Polymer-forming cytoskeletal	-0.325945	0.76081	467673	502280	485458	577740	107091	149502	-34607.2	1.074	0.0310038
RH1_02314	Argininosuccinate lyase 1	-0.32854	0.75898	266910	285140	248319	327765	48987.1	82684.4	-18229.7	1.0683	0.0286929
RH1_00763	Bifunctional hemolysin/adenylate cyclase prec	-0.329303	0.75845	342310	372708	337847	344103	14953.9	159187	-30398.4	1.0888	0.0369497
RH1_02305	Octaprenyl-diphosphate synthase	0.33082	0.75738	80885.9	70760.1	87091.5	75787.3	33057.8	41446	10125.8	0.874814	-0.0580844
RH1_03396	Outer membrane protein assembly factor BamA p	0.334267	0.75497	826178	711707	940972	499847	393731	443615	114470	0.861446	-0.064772
RH1_02787	General stress protein 69	-0.335004	0.75445	119496	132999	120846	131665	2928.67	69751.6	-13502.9	1.113	0.0464947
RH2_00096	D-xylulose reductase	0.335815	0.75389	322250	304652	285982	299145	89545.7	14840.1	17598.2	0.94539	-0.0243891
RH1_00280	Glucans biosynthesis protein G precursor	0.335975	0.75377	139467	129574	144931	146282	30037.4	41218.8	9893.2	0.929064	-0.0319543
RH1_02206	Signal recognition particle protein	-0.336119	0.75367	306754	335380	372344	363367	116454	90541.2	-28625.6	1.09332	0.0387463
RH2_00133	2,3-diketo-L-gulonate-binding periplasmic pro	0.339229	0.7515	1.67023e+06	1.59486e+06	1.80235e+06	1.70644e+06	287767	255507	75370.3	0.954874	-0.0200538
RH1_00631	Beta-lactamase hydrolase-like protein	-0.341837	0.74968	274107	307421	276260	239622	29037.7	166282	-33313.9	1.12154	0.0498133
RH1_02242	Bifunctional purine biosynthesis protein PurH	0.342996	0.74887	469170	416817	550382	347969	171688	201036	52353.2	0.888413	-0.0513851
RH1_00572	Minor endoglucanase Y precursor	-0.344881	0.74756	39963.5	50431.3	14981.9	42480	45229.7	26795.6	-10467.8	1.26193	0.101037
RH1_02958	Gamma-glutamylputrescine synthetase PuuA	0.346377	0.74651	123189	117301	129322	130766	11194	27230.1	5887.69	0.952206	-0.0212691
RH3_00005	D-methionine-binding lipoprotein MetQ precurs	-0.346467	0.74645	572984	635530	688416	709229	268332	160519	-62546.1	1.10916	0.0449936
RH1_00335	Inosine-5'-monophosphate dehydrogenase	0.346794	0.74622	694931	656633	722237	557234	64196.9	180181	38297.5	0.94489	-0.0246187
RH1_02651	hypothetical protein	-0.347802	0.74552	1.52763e+06	1.5859e+06	1.51552e+06	1.59601e+06	84453.5	277585	-58262.8	1.03814	0.0162556
RH1_01677	Glutamate synthase [NADPH] small chain	-0.348119	0.7453	286134	306723	311823	277944	74688.8	70109.6	-20588.9	1.07196	0.0301767
RH1_01424	GcrA cell cycle regulator	0.348122	0.7453	179428	167167	173015	156065	15125.5	59095.6	12260.4	0.931669	-0.0307382
RH1_03243	3-succinoylsemialdehyde-pyridine dehydrogenas	0.350318	0.74377	19291.5	12791.6	1198.2	12152.2	31394	6869.67	6499.86	0.663071	-0.17844
RH1_02125	Electron transfer flavoprotein subunit beta	-0.353281	0.74171	1.20509e+06	1.26569e+06	1.20368e+06	1.37206e+06	120261	271688	-60601.6	1.05029	0.0213085
RH1_02141	DNA-directed RNA polymerase subunit beta	-0.354767	0.74068	1.19207e+06	1.28076e+06	1.38491e+06	1.40726e+06	341733	265948	-88694	1.0744	0.0311674
RH2_00457	Acetolactate synthase isozyme 2 large subunit	0.363272	0.73479	200462	168127	188899	110079	31242.2	150975	32335.7	0.838694	-0.0763963
RH3_00312	Chromosome partition protein Smc	-0.368076	0.73147	110091	129086	118854	97300.7	24365.1	86000.6	-18995.2	1.17254	0.069128
RH1_02911	Phosphoribosylformylglycinamidine synthase 1	0.369937	0.73018	566887	535808	506588	564784	108949	96461.4	31079.5	0.945175	-0.0244877
RH5_00091	dTDP-3-amino-3,6-dideoxy-alpha-D-galactopyran	0.373192	0.72794	256228	237353	247088	226244	31373	81790.5	18874.8	0.926336	-0.0332315
RH2_00231	Outer membrane protein assembly factor BamA	0.375115	0.72662	135932	118216	156978	95889.9	41665.8	70395.4	17716.1	0.86967	-0.0606455
RH1_00571	hypothetical protein	0.379893	0.72333	167342	151385	140186	159397	70288.3	18782.6	15957.4	0.904642	-0.0435232
RH1_02333	Acryloyl-CoA reductase (NADH)	0.38063	0.72283	342130	302308	303156	248603	112867	141762	39821.2	0.883608	-0.0537404
RH1_01730	Glutaredoxin-3	-0.382108	0.72181	134900	179627	111108	186915	103630	174252	-44726.2	1.33155	0.124358
RH1_02289	Pyruvate kinase	-0.384837	0.71994	1.07764e+06	1.13906e+06	1.10725e+06	1.17205e+06	97578.1	258636	-61418.9	1.05699	0.0240724
RH1_00484	Acetolactate synthase small subunit	-0.386423	0.71886	330047	376465	416321	395697	166078	125322	-46417.7	1.14064	0.0571484
RH1_00690	Glycosyl transferase family 2	-0.389042	0.71707	9502.36	12016.1	11678.3	14216.7	7978.13	7848.47	-2513.76	1.26454	0.101933
RH1_01833	D-ribose-binding periplasmic protein precurso	0.389807	0.71654	946888	914282	924678	977172	49891.3	136023	32606.8	0.965564	-0.0152188
RH1_00747	Acyl-CoA dehydrogenase	0.390022	0.7164	141168	114993	165586	62623.9	65611.8	95953.4	26175.1	0.814582	-0.0890653
RH1_01055	putative ABC transporter ATP-binding protein	-0.392962	0.71439	707029	740521	721988	681447	46422	140130	-33491.4	1.04737	0.0200998
RH1_03138	hypothetical protein	-0.394168	0.71357	191550	207982	196751	188072	35989.5	62594.1	-16431.4	1.08578	0.0357424
RH1_03409	Aconitate hydratase 1	0.394453	0.71337	1.18578e+06	1.13635e+06	1.27927e+06	1.2156e+06	167327	138217	49425.9	0.958318	-0.0184905
RH4_00056	Sporulation initiation inhibitor protein Soj	-0.394621	0.71326	14918.7	19142	17812.2	16931.9	10605.3	15203.2	-4223.29	1.28309	0.108256
RH1_02076	3-isopropylmalate dehydrogenase	-0.397926	0.71101	518172	544823	513015	533149	83095.6	80942.4	-26650.7	1.05143	0.0217813
RH1_00212	2,3-diketo-L-gulonate-binding periplasmic pro	0.404469	0.70656	548840	493659	575621	532418	208840	110564	55181.3	0.899458	-0.0460189
RH1_02468	Disulfide-bond oxidoreductase YfcG	0.406293	0.70532	127833	123702	132292	129524	9787.13	14639.1	4130.7	0.967687	-0.0142652
RH1_01716	Ribose import ATP-binding protein RbsA	0.409197	0.70336	1.01187e+06	919933	1.07752e+06	739471	198249	334869	91937.4	0.909141	-0.0413687
RH1_01141	Glutamine-dependent NAD(+) synthetase	-0.409358	0.70325	50488.6	61662.1	34286.4	48434	32600.5	34238.4	-11173.4	1.22131	0.0868245
RH3_00293	Heme-binding protein A precursor	-0.411345	0.7019	121014	130086	138994	126064	31212.1	22024.7	-9072.25	1.07497	0.0313958
RH1_00053	UDP-3-O-acylglucosamine N-acyltransferase	-0.41168	0.70168	82426.1	93813	82798	106084	26754.3	39740.9	-11386.8	1.13815	0.056198
RH1_00786	Dihydrolipoyl dehydrogenase	-0.412764	0.70095	274317	292624	270804	315512	62291.4	44955.9	-18306.8	1.06674	0.028057
RH1_00649	Phosphate import ATP-binding protein PstB	-0.412864	0.70088	64895.5	87874.3	67857.9	38716.4	13415.6	95462.8	-22978.8	1.35409	0.131647
RH1_02089	hypothetical protein	-0.413566	0.7004	135289	157693	105597	135532	70914.3	61439.5	-22403.5	1.1656	0.0665484
RH1_02671	S-methyl-5'-thioadenosine phosphorylase	0.415695	0.69897	90782.5	80619.8	89589.3	87241.4	2700.17	42258.4	10162.8	0.888054	-0.0515607
RH1_01826	Glucose-1-phosphate cytidylyltransferase	-0.417806	0.69754	45787.2	54091.3	32521.1	44125.6	28551.8	19232.1	-8304.02	1.18136	0.0723826
RH1_02152	50S ribosomal protein L2	0.41848	0.69709	6.29299e+06	5.84037e+06	6.19279e+06	5.7561e+06	827861	1.68051e+06	452622	0.928075	-0.0324168
RH1_02639	Membrane-bound lytic murein transglycosylase	-0.422264	0.69454	193346	267022	208553	168436	61767.2	295827	-73676.1	1.38106	0.140212
RH1_02086	Transcriptional regulatory protein YycF	0.423536	0.69369	100000	88850.7	115170	108963	28874.9	35289.1	11149.7	0.888503	-0.051341
RH1_01173	10 kDa chaperonin 1	-0.423659	0.6936	1.83535e+07	1.99513e+07	1.80474e+07	1.89598e+07	1.03303e+06	6.45001e+06	-1.59778e+06	1.08706	0.0362517
RH1_02228	Polyribonucleotide nucleotidyltransferase	-0.426116	0.69195	1.1203e+06	1.15455e+06	1.11752e+06	1.15643e+06	115515	77723.2	-34252.8	1.03057	0.0130795
RH1_01431	Thioredoxin reductase	0.426994	0.69136	108796	89980.9	83609	90589.9	61923.3	44616	18815.3	0.827059	-0.0824635
RH1_02215	50S ribosomal protein L31	0.432762	0.6875	352544	311510	290368	318913	162584	23186.9	41033.4	0.883608	-0.0537405
RH1_02665	Threonine synthase	-0.434068	0.68663	183524	202278	181955	172474	8379.24	74361.5	-18753.6	1.10219	0.0422549
RH2_00433	p-aminobenzoyl-glutamate hydrolase subunit B	-0.436366	0.68509	322946	389995	332358	274626	26688.7	264794	-67049.1	1.20762	0.0819291
RH1_02931	RNA polymerase sigma factor RpoD	0.437451	0.68437	560055	515235	582100	601251	68977.3	163507	44820	0.919972	-0.0362253
RH1_01524	Ribose import ATP-binding protein RbsA	0.439014	0.68332	328341	303181	324484	347971	61024.4	78291.2	25160.1	0.923372	-0.0346233
RH1_01430	Leucine-responsive regulatory protein	-0.44016	0.68256	115069	142999	105499	112631	20876.7	107906	-27930.3	1.24273	0.0943757
RH1_02452	Integration host factor subunit beta	-0.440249	0.6825	339833	360089	354287	378430	37886.9	70107.4	-20255.4	1.0596	0.0251435
RH1_01563	ATPase family associated with various cellula	0.443858	0.6801	18295	15564.9	20946.6	16417.8	7908.61	7138.14	2730.11	0.850773	-0.0701864
RH1_02073	3-isopropylmalate dehydratase small subunit	0.445255	0.67917	286888	269173	302489	261789	58512.4	36399.6	17714.7	0.938252	-0.0276804
RH1_00400	3-oxoacyl-[acyl-carrier-protein] synthase 3	-0.448633	0.67693	149286	163589	161736	188003	25825.3	48807.4	-14302.7	1.09581	0.0397342
RH1_02116	Transcriptional regulatory protein CreB	0.448646	0.67692	108238	96484	114119	93385.7	13801.7	43229.1	11754.3	0.891403	-0.0499257
RH1_00964	Glutathione S-transferase GST-4.5	-0.448873	0.67677	29915.5	33280.5	28489.4	31246.4	9082.03	9279.65	-3365	1.11248	0.0462936
RH1_00401	Integration host factor subunit alpha	-0.451074	0.67531	298249	375243	254664	288990	156832	250621	-76994.6	1.25816	0.0997343
RH1_01271	ATP phosphoribosyltransferase regulatory subu	-0.452038	0.67467	153473	197401	125405	148762	99585.3	135696	-43928	1.28623	0.109317
RH1_00750	Bifunctional protein GlmU	0.452571	0.67432	836010	643225	674500	441547	506612	536387	192784	0.769399	-0.113848
RH1_03049	Glyoxylate/hydroxypyruvate reductase A	-0.452934	0.67408	26505.2	36189.6	22138.4	18088.8	10648.2	35469.9	-9684.37	1.36538	0.135252
RH1_03185	hypothetical protein	-0.454396	0.67311	212709	247639	239270	179489	50363.2	123252	-34929.9	1.16421	0.066033
RH1_02349	Nucleoid-associated protein YbaB	0.456864	0.67148	361091	343799	332114	332516	54187.4	36898.5	17292.1	0.952111	-0.0213122
RH1_00879	Alanine--tRNA ligase	0.457771	0.67088	34031.7	30365	35766.9	33016.3	9564.72	10049.3	3666.67	0.892257	-0.04951
RH1_02062	Cystathionine beta-lyase PatB	-0.45996	0.66944	295007	327958	322339	300680	89455.6	85990.1	-32951.2	1.1117	0.0459862
RH1_02079	L-lysine cyclodeaminase	-0.461943	0.66813	70066.3	72846.7	70256.5	72308.7	2843.93	10029.8	-2780.43	1.03968	0.0169009
RH1_01714	Xylose isomerase	0.462785	0.66757	3.27423e+06	2.98913e+06	3.76378e+06	3.18094e+06	998858	375325	285103	0.912925	-0.0395649
RH1_01664	Exodeoxyribonuclease 7 small subunit	0.463965	0.6668	97330.4	83363.7	105466	62803.2	16340.1	49513	13966.7	0.856503	-0.0672713
RH1_02366	Cbb3-type cytochrome c oxidase subunit CcoP	-0.464509	0.66644	656062	757378	611268	689529	92398.7	366309	-101316	1.15443	0.0623675
RH1_02698	Phosphoglucosamine mutase	-0.465337	0.6659	149838	167080	152771	135474	11169.9	63199	-17242.4	1.11507	0.0473036
RH1_00198	50S ribosomal protein L13	0.468091	0.66409	2.75463e+06	2.5632e+06	2.80846e+06	2.79744e+06	212902	675573	191427	0.930507	-0.0312803
RH1_00208	4-deoxy-L-threo-5-hexosulose-uronate ketol-is	-0.474299	0.66002	686520	720395	708239	683313	100504	72123.2	-33874.9	1.04934	0.0209175
RH1_01303	Transcriptional regulator YqjI	-0.475594	0.65917	70150.3	108505	48400.3	50956	46900.2	131574	-38354.8	1.54675	0.189421
RH1_00734	NADH-quinone oxidoreductase chain 1	-0.476284	0.65872	271862	294900	277728	297857	29649	78357.5	-23037.8	1.08474	0.035326
RH1_00842	Aerobic cobaltochelatase subunit CobS	0.477119	0.65818	333062	270676	364044	288800	189407	124162	62386.1	0.812689	-0.0900755
RH1_03437	Enamine/imine deaminase	-0.480293	0.6561	112022	144606	101161	145024	66219	97070.8	-32584.2	1.29087	0.110884
RH3_00272	Purine nucleoside permease (NUP)	0.480637	0.65588	136946	121111	136982	149694	10331.3	56123	15835.6	0.884366	-0.0533678
RH1_00999	Glycine betaine/carnitine transport binding p	0.481045	0.65561	542137	507769	501499	475407	106299	63354.7	34368.4	0.936606	-0.0284432
RH1_01314	NADP-specific glutamate dehydrogenase	-0.481764	0.65515	13782.5	17929.2	14705.1	18769.4	7828.96	12687.1	-4146.67	1.30087	0.114232
RH1_00953	Riboflavin synthase	0.483675	0.6539	34159.4	28867.9	34069.2	38580.3	7264.22	17500.9	5291.41	0.845096	-0.0730938
RH1_01810	Glutamine--fructose-6-phosphate aminotransfer	-0.484012	0.65368	257259	264389	260093	265561	17211.8	18832	-7129.35	1.02771	0.0118717
RH1_01385	Kinase A inhibitor	0.485489	0.65272	332970	262899	437969	302049	190379	162019	70071.1	0.789557	-0.102616
RH1_01802	Mitochondrial inner membrane protein	-0.48716	0.65164	417431	571572	447003	314778	54398.2	545327	-154141	1.36926	0.136486
RH1_01186	ATP synthase subunit alpha	0.488058	0.65105	5.24571e+06	4.97718e+06	5.20082e+06	4.90631e+06	360244	882279	268534	0.948809	-0.0228213
RH4_00328	2-dehydro-3-deoxyphosphooctonate aldolase	0.49003	0.64977	436883	401940	392649	406036	122595	14973.2	34942.3	0.920019	-0.0362032
RH1_02637	Isoquinoline 1-oxidoreductase subunit beta	-0.494873	0.64664	273560	306355	237722	311239	93208.6	66984	-32794.7	1.11988	0.0491719
RH1_01184	ATP synthase subunit beta	0.497031	0.64525	4.81683e+06	4.41366e+06	4.96975e+06	4.31196e+06	730551	1.2001e+06	403173	0.916299	-0.0379627
RH2_00080	2,4-dichlorophenol 6-monooxygenase	0.497976	0.64464	28342.6	23486.3	26987.4	28067.1	3303.28	16564.9	4856.28	0.828658	-0.0816247
RH2_00471	Spermidine/putrescine import ATP-binding prot	0.501345	0.64246	48384.4	44327.9	50873.5	37688.2	4922.26	13121.7	4056.54	0.91616	-0.0380285
RH3_00201	Oligopeptide transport ATP-binding protein Op	0.501453	0.64239	710760	626224	629888	602434	189017	222558	84535.8	0.881063	-0.0549932
RH1_01499	Malate dehydrogenase	-0.505305	0.63992	923583	1.02076e+06	1.07213e+06	1.08158e+06	296530	151725	-97175.7	1.10522	0.0434472
RH1_02700	Ketol-acid reductoisomerase	0.506664	0.63904	1.68697e+06	1.54968e+06	1.76751e+06	1.57359e+06	272768	381894	137282	0.918622	-0.0368631
RH1_01973	diadenosine tetraphosphatase	0.506737	0.639	22138.3	15713.8	23422	14661.1	18259.9	12197.4	6424.46	0.709803	-0.148862
RH1_02115	Phosphoenolpyruvate carboxykinase [ATP]	0.508842	0.63765	155343	131407	158780	141489	22745.4	78236.7	23936	0.845915	-0.0726733
RH1_01497	Succinyl-CoA ligase [ADP-forming] subunit bet	-0.5135	0.63466	1.58146e+06	1.71789e+06	1.63344e+06	1.80833e+06	168455	428231	-136427	1.08627	0.0359364
RH1_02218	Putative gamma-glutamyltransferase YwrD	-0.516535	0.63272	153419	176762	160821	136034	24946.8	74193.8	-23343.5	1.15216	0.061511
RH1_03434	Glucose-6-phosphate 1-dehydrogenase	0.5201	0.63045	465795	439946	477899	412468	22650.3	83049.7	25849	0.944506	-0.0247955
RH1_02456	Tryptophan synthase beta chain	-0.522923	0.62866	440038	471326	472491	459353	84263.1	60327.8	-31287.7	1.0711	0.0298309
RH1_02915	Ribonuclease E	-0.528386	0.62519	752681	858844	678397	756474	143238	317158	-106163	1.14105	0.0573035
RH1_02739	Bifunctional protein FolD protein	-0.531822	0.62301	38063.7	42805.5	31844.8	39586.5	12778.5	8671.97	-4741.81	1.12458	0.0509887
RH1_03256	putative aminodeoxychorismate lyase	0.532899	0.62233	162762	133673	167757	161812	12001.5	93781.9	29089.1	0.821278	-0.0855098
RH1_03362	30S ribosomal protein S18	0.53694	0.61978	1.03585e+06	924555	1.01797e+06	785479	153106	324740	111298	0.892554	-0.0493653
RH1_01399	hypothetical protein	-0.53735	0.61953	86970.2	105535	65440.7	100598	52176.9	29300.9	-18565.1	1.21347	0.0840273
RH1_00990	putative propionyl-CoA carboxylase beta chain	-0.53932	0.61828	544606	583449	615131	578995	122865	21577.8	-38842.9	1.07132	0.0299204
RH1_01182	Ribose-phosphate pyrophosphokinase	0.539778	0.618	509023	444777	525019	432567	43605.5	201491	64246.4	0.873785	-0.0585954
RH1_02968	hypothetical protein	-0.542064	0.61656	32033.3	40168.2	32581.3	51230.3	8989.72	24389.5	-8134.95	1.25395	0.0982812
RH1_00482	Glutathione S-transferase GST-6.0	0.542093	0.61654	23831.7	17539.6	25206.5	10941.5	11943.4	16171.6	6292.06	0.735979	-0.133134
RH4_00067	Blue-light-activated histidine kinase	-0.544074	0.6153	115607	147615	115113	98651.2	12886.4	101078	-32007.8	1.27687	0.106146
RH1_02880	Ribosomal RNA small subunit methyltransferase	0.544809	0.61484	18235.7	13486.6	20982.2	17000.5	9580.86	11669.1	4749.13	0.73957	-0.131021
RH1_02190	Acetylglutamate kinase	-0.546653	0.61368	126522	137320	126481	148822	7800.96	33310.4	-10797.5	1.08534	0.0355662
RH1_02303	lipoprotein NlpI	-0.54754	0.61313	179650	217709	185828	170794	35086.1	115168	-38059.3	1.21185	0.0834498
RH1_02747	UDP-glucose 6-dehydrogenase TuaD	0.548636	0.61244	2.43156e+06	2.24572e+06	2.41223e+06	2.45356e+06	111231	576071	185844	0.92357	-0.0345302
RH1_00899	Fructose-1,6-bisphosphatase class 2	0.54914	0.61212	488064	454277	495207	429083	45889.1	96183.5	33787.4	0.930773	-0.0311565
RH2_00069	4,5:9,10-diseco-3-hydroxy-5,9,17-trioxoandros	-0.549864	0.61167	39440.3	43027.4	41537	47812.6	4893.61	10184.5	-3587.08	1.09095	0.0378046
RH1_02928	Aminomethyltransferase	0.555132	0.60838	114014	94462.1	102228	112739	27235.4	54585.6	19551.8	0.828514	-0.0817001
RH2_00291	putative hydrolase YxeP	0.556957	0.60725	33271.3	27370.8	37655.8	30815.8	16970.8	6978.97	5900.53	0.822654	-0.0847827
RH1_02527	hypothetical protein	0.55765	0.60682	105410	81284.9	111027	97260.4	30779.8	68317.4	24124.7	0.771134	-0.11287
RH1_00083	Isocitrate dehydrogenase [NADP]	0.559506	0.60566	2.74756e+06	2.62889e+06	2.72509e+06	2.50858e+06	81668.3	358193	118677	0.956806	-0.0191759
RH5_00100	hypothetical protein	-0.561067	0.60469	60777.9	89968.6	65817.7	83215.8	18771.9	88136.4	-29190.6	1.48028	0.170345
RH1_01537	Molybdenum cofactor biosynthesis protein B	0.564502	0.60256	48360.1	41426.5	48545.4	47343.2	8028.74	19701.2	6933.62	0.856625	-0.0672092
RH1_02460	Glutamate--tRNA ligase 1	-0.567579	0.60066	273066	315821	295186	291188	121233	48228.4	-42755.2	1.15657	0.0631736
RH2_00102	3-oxoacyl-[acyl-carrier-protein] reductase Fa	-0.571046	0.59852	182345	220912	129031	195332	105813	49874.2	-38566.9	1.2115	0.0833251
RH1_01388	Lactate-binding periplasmic protein precursor	0.572468	0.59764	5.91291e+06	5.34791e+06	5.77412e+06	6.11461e+06	877476	1.46708e+06	565004	0.904446	-0.0436175
RH1_00432	hypothetical protein	-0.573126	0.59724	270243	426070	293264	169283	101585	459840	-155827	1.57662	0.197727
RH1_00778	Phosphopantetheine adenylyltransferase	-0.573796	0.59683	19669.2	26410.2	18968.9	15511	5926.38	19466.2	-6741.01	1.34272	0.127985
RH4_00159	Glycosyl transferases group 1	-0.57505	0.59606	48170.3	67874.5	40821.4	37509.2	12980.9	57912	-19704.2	1.40905	0.148927
RH2_00369	HTH-type transcriptional regulator GltR	-0.57505	0.59606	48170.3	67874.5	40821.4	37509.2	12980.9	57912	-19704.2	1.40905	0.148927
RH1_03435	6-phosphogluconolactonase	0.575859	0.59556	124622	110426	125519	102340	31192.7	29155.6	14195.6	0.886091	-0.0525218
RH1_01523	Uridine kinase	0.576728	0.59502	52309.2	48855.4	53181.5	48282.3	2975.04	9936.93	3453.85	0.933972	-0.0296659
RH1_01996	Carboxynorspermidine/carboxyspermidine decarb	-0.580566	0.59267	213851	232635	214523	228764	14308	54183	-18784.1	1.08784	0.0365641
RH1_01156	putative glutamine synthetase 2	-0.580584	0.59266	106433	144253	102182	138534	9827.38	112402	-37820.9	1.35535	0.132052
RH1_01061	Glutathione import ATP-binding protein GsiA	0.580735	0.59257	971031	921639	985770	972218	95992.6	111742	49391.8	0.949135	-0.0226722
RH1_00973	Proline--tRNA ligase	0.580899	0.59247	228149	200974	226537	213100	21061.1	78240.4	27174.5	0.880891	-0.0550776
RH1_01733	Ferrochelatase	-0.58387	0.59065	54084	59839.3	54372.8	61538.2	2818.76	16838.8	-5755.29	1.10641	0.0439176
RH1_01185	ATP synthase gamma chain	-0.586262	0.58919	1.44151e+06	1.47792e+06	1.45297e+06	1.43288e+06	56726.3	91392.1	-36408.7	1.02526	0.0108329
RH1_01557	putative FAD-linked oxidoreductase	-0.58712	0.58866	14104.7	23196.5	17999.2	17983.9	10259.3	24781.9	-9091.79	1.64459	0.216058
RH1_01167	Arginine--pyruvate transaminase AruH	0.588101	0.58806	59687.8	44348.9	71462.5	41839.6	32804.5	31059.5	15338.9	0.743014	-0.129003
RH1_02355	Cytochrome c-552	0.588775	0.58765	393890	360652	406092	341140	57097.5	79379.5	33238.8	0.915614	-0.0382875
RH1_03356	Glutamine synthetase 1	-0.589377	0.58729	1.31123e+06	1.45463e+06	1.27018e+06	1.6528e+06	196633	372757	-143407	1.10937	0.0450758
RH1_03223	Biotin carboxyl carrier protein of acetyl-CoA	0.589497	0.58721	424224	342780	537080	378517	212764	109523	81444.3	0.808016	-0.0925801
RH1_01763	Chromosome-partitioning protein ParB	-0.589619	0.58714	225163	285093	219166	188156	23328.8	174498	-59930.5	1.26616	0.10249
RH1_01902	Ubiquinone/menaquinone biosynthesis C-methylt	-0.590002	0.58691	82415.4	95761.8	73941	106199	16814	35389.1	-13346.3	1.16194	0.0651836
RH1_00483	Acetolactate synthase isozyme 3 large subunit	0.593413	0.58483	287938	249300	275598	288053	54143.3	98930	38638.2	0.86581	-0.0625772
RH1_00039	Ribulose-phosphate 3-epimerase	-0.59414	0.58439	126060	156973	92494.3	155429	59261.5	67892.8	-30913.1	1.24523	0.0952481
RH1_00375	4-hydroxythreonine-4-phosphate dehydrogenase	-0.594267	0.58431	9808.68	13125.5	13396.3	12217	6601.47	7062.19	-3316.81	1.33815	0.126505
RH1_03380	hypothetical protein	0.594821	0.58398	29686.8	20192.4	41595.9	24558.1	25515.9	10642.9	9494.39	0.680181	-0.167375
RH1_02130	DNA topoisomerase 4 subunit A	-0.597403	0.58241	87171.1	137428	94293.9	77926.1	26874.3	143211	-50257.3	1.57654	0.197704
RH1_03218	NADH dehydrogenase	-0.597718	0.58222	95378.5	121092	129007	115174	73656	11252.9	-25713.1	1.26959	0.103663
RH3_00151	Glycine betaine-binding periplasmic protein p	0.598721	0.58161	1.22402e+06	1.06692e+06	1.22762e+06	1.24679e+06	246209	382012	157101	0.871652	-0.0596568
RH1_02295	Phenylalanine-tRNA ligase beta subunit	0.60061	0.58047	240102	223944	241333	217279	43511.7	16667	16157.3	0.932707	-0.030255
RH1_00951	Riboflavin biosynthesis protein RibBA	-0.601077	0.58019	209326	250356	222311	236395	102902	58218.8	-41029.3	1.19601	0.0777335
RH1_02162	50S ribosomal protein L5	0.601517	0.57992	1.70155e+06	1.56155e+06	1.65582e+06	1.59634e+06	89445.4	393095	140006	0.917719	-0.0372905
RH1_01806	Succinate-semialdehyde dehydrogenase [NADP(+)	0.6017	0.57981	848831	787048	913900	804190	125466	126048	61782.9	0.927214	-0.0328199
RH1_01758	Ribonuclease PH	0.60197	0.57965	78754.3	69414.5	72650.4	83304.6	11401.8	24334.9	9339.84	0.881405	-0.0548243
RH1_01013	Inositol-1-monophosphatase	0.605435	0.57756	638512	561511	660149	667613	81995.6	204456	77000.3	0.879407	-0.0558103
RH1_02149	50S ribosomal protein L3	-0.605809	0.57734	2.9197e+06	3.42185e+06	2.57968e+06	3.877e+06	922774	1.09986e+06	-502151	1.17199	0.0689229
RH1_00819	LexA repressor	-0.606002	0.57722	111186	171268	98435.3	74419	22974.4	170180	-60082.1	1.54037	0.187626
RH1_01355	2-dehydro-3-deoxyphosphooctonate aldolase	-0.610289	0.57464	406169	426186	410901	422209	56368.6	7049.29	-20016.2	1.04928	0.0208916
RH1_03149	hypothetical protein	-0.610287	0.57464	295648	332018	283820	357130	35286.3	97002.3	-36369.9	1.12302	0.0503865
RH1_01176	putative manganese-dependent inorganic pyroph	-0.612853	0.5731	761508	1.1572e+06	751667	631561	29616.6	1.11793e+06	-395696	1.51962	0.181736
RH1_01390	D-alanine aminotransferase	-0.613853	0.57251	2.23113e+06	2.52067e+06	2.61286e+06	2.48618e+06	812489	85409	-289539	1.12977	0.052991
RH1_02657	hypothetical protein	-0.614276	0.57225	19574.1	25817.7	16071.3	34283.8	9087.81	15077.8	-6243.59	1.31897	0.120236
RH1_01092	Sporulation related domain protein	0.61966	0.56903	50239.3	43759.2	56396.1	45314.7	12108.3	13471.3	6480.17	0.871014	-0.0599749
RH1_00650	hypothetical protein	-0.623138	0.56696	89800.5	167029	87837.5	84069.4	13038.4	214264	-77228.2	1.86	0.269512
RH1_02795	EF hand	-0.626019	0.56525	28696.6	31867.4	29438.7	32833.3	7059.85	5207.95	-3170.82	1.11049	0.0455166
RH1_03061	UDP-N-acetylglucosamine 1-carboxyvinyltransfe	-0.627964	0.5641	429619	534567	402486	414519	59212.4	283345	-104947	1.24428	0.0949179
RH1_02963	Lysine-arginine-ornithine-binding periplasmic	0.628196	0.56396	1.5422e+06	1.39794e+06	1.54574e+06	1.49491e+06	274205	288131	144261	0.906458	-0.0426524
RH1_03448	mce related protein	0.629507	0.56318	74991.2	67733.8	68406.2	67713.7	15783.4	12231.8	7257.38	0.903224	-0.0442047
RH1_03418	preprotein translocase subunit SecD	-0.632113	0.56164	219921	297327	311835	325157	190158	93952	-77406.5	1.35197	0.130968
RH1_01684	lipopolysaccharide transport periplasmic prot	-0.633918	0.56057	78519.5	91444.8	82626.6	104920	16951.7	30981.4	-12925.3	1.16461	0.0661817
RH1_01545	Glutamate--cysteine ligase GshA	0.638223	0.55804	197778	150655	212654	115413	64091.3	110665	47122.8	0.761739	-0.118194
RH1_02467	Putative acyltransferase	0.638556	0.55784	536112	407235	487921	225752	116865	329459	128877	0.759609	-0.11941
RH1_02108	Ribonuclease 3	-0.639211	0.55746	42081.3	97109.9	37188.9	19814.8	13356.3	148510	-55028.6	2.30767	0.363174
RH1_00442	High-affinity branched-chain amino acid trans	-0.640377	0.55677	44603.8	73116.4	46868.4	57663.9	24941.2	72974.6	-28512.6	1.63924	0.214643
RH1_02375	General stress protein 39	0.641439	0.55615	26425.4	24458.7	26673.8	21843	2291.05	4791.02	1966.71	0.925575	-0.0335885
RH1_02986	Modulator of FtsH protease HflK	0.645673	0.55366	276009	240785	294146	237270	82659.3	45779.2	35223.8	0.872381	-0.0592936
RH1_00036	Elongation factor Ts	-0.648431	0.55205	2.21924e+06	2.69005e+06	2.51926e+06	2.52959e+06	1.117e+06	577818	-470810	1.21215	0.083556
RH1_01014	Glutathione-dependent formaldehyde-activating	-0.64851	0.552	40519.2	47055.8	41493.4	40448.9	10295.5	14099	-6536.57	1.16132	0.0649519
RH1_01267	Ribonucleoside-diphosphate reductase NrdZ	0.652625	0.5496	336234	281767	391379	261014	128471	66262.7	54466.7	0.838009	-0.0767511
RH1_00586	Iron deficiency-induced protein A precursor	-0.655164	0.54813	933568	1.07503e+06	1.12282e+06	1.10909e+06	355634	115659	-141457	1.15152	0.0612727
RH1_01272	Histidine--tRNA ligase	0.65697	0.54708	415666	336714	402533	400698	62189.1	198645	78952.3	0.810058	-0.0914838
RH1_02703	Soluble hydrogenase 42 kDa subunit	0.657486	0.54678	290425	259725	285175	300480	13181.9	79793.4	30700.1	0.894293	-0.0485203
RH1_01756	heat shock protein GrpE	-0.659117	0.54583	402236	472710	420231	458347	168154	77589.5	-70473.1	1.1752	0.070113
RH1_02780	Aliphatic sulfonates import ATP-binding prote	-0.660244	0.54518	78130.8	154699	40400.3	55955.9	65798.5	189782	-76568.1	1.98	0.296665
RH1_03226	NAD-dependent duhydropirimidine degydrogenase subunit pera	-0.663326	0.5434	77794.5	154629	40126	56019	65777	189539	-76834.9	1.98767	0.298343
RH1_02047	4-hydroxy-tetrahydrodipicolinate synthase	-0.663948	0.54304	262698	391212	257076	230507	19487.5	334689	-128514	1.48921	0.172955
RH1_00418	Phosphoribosylformylglycinamidine synthase 2	0.66436	0.5428	295145	265623	284750	296400	30332.5	70736.6	29521.6	0.899976	-0.0457691
RH1_00396	SmpA / OmlA family protein	0.670194	0.53944	5241.87	3166.33	6211.43	1100.47	3853.03	3731.87	2075.53	0.604047	-0.218929
RH2_00272	Periplasmic dipeptide transport protein precu	-0.673039	0.53781	337498	450849	262151	350290	162456	242284	-113352	1.33586	0.12576
RH1_01387	Tripartite ATP-independent periplasmic transp	-0.673118	0.53776	77372.3	92500.2	81948.5	97570.7	32446.9	21505.5	-15127.9	1.19552	0.0775571
RH4_00205	hypothetical protein	-0.674774	0.53681	18638.3	23310	13063.8	21942.4	9984.58	6641.08	-4671.66	1.25065	0.0971352
RH1_00450	Superoxide dismutase-like protein YojM precur	0.679363	0.53419	30045.5	20334.5	35814.3	12777.2	12534.2	21351.1	9710.98	0.676791	-0.169546
RH1_01590	Lon protease 2	-0.680389	0.5336	25087.6	64021	27496.7	9853.57	13942.7	98126.2	-38933.4	2.5519	0.406863
RH1_01391	L-2-keto-3-deoxyarabonate dehydratase	0.681093	0.5332	2.29796e+06	2.20528e+06	2.33061e+06	2.21819e+06	159125	173880	92684.7	0.959667	-0.0178796
RH1_03259	Phage portal protein	-0.684594	0.53121	80016.4	99110.9	79858.4	87566.5	12562.1	46647.9	-19094.5	1.23863	0.0929422
RH1_02286	D-alanine aminotransferase	-0.686073	0.53037	425557	453108	436213	442519	35078	60063	-27551.4	1.06474	0.0272444
RH1_02126	Cob(I)yrinic acid a,c-diamide adenosyltransfe	0.687193	0.52973	244689	207093	235388	205059	18651.4	92907.4	37596.6	0.84635	-0.0724501
RH1_03063	Histidinol dehydrogenase	0.688832	0.5288	19343.7	13387.7	26428.8	13206.5	14840.2	2013.26	5955.99	0.692097	-0.159833
RH1_02345	Phthiocerol synthesis polyketide synthase typ	-0.692082	0.52696	196026	240123	190702	276521	14734	109373	-44097.2	1.22496	0.0881203
RH1_02449	3-phosphoshikimate 1-carboxyvinyltransferase	-0.693517	0.52615	575605	677948	561441	642605	202166	156399	-102343	1.1778	0.071072
RH1_00816	Indole-3-glycerol phosphate synthase	-0.694394	0.52566	466215	601513	469968	409537	24224.9	336610	-135299	1.29021	0.110659
RH3_00068	Deoxyribose-phosphate aldolase	-0.694695	0.52549	14756.3	20303.1	14206.1	15102	2627.66	13577.6	-5546.79	1.37589	0.138585
RH4_00005	hypothetical protein	-0.695261	0.52517	17915.9	31478.4	26348.8	22651.8	15051.3	30249.5	-13562.5	1.75701	0.244774
RH1_01496	Succinyl-CoA ligase [ADP-forming] subunit alp	-0.695856	0.52483	1.04345e+06	1.46893e+06	1.03158e+06	876495	23625.1	1.05878e+06	-425473	1.40775	0.148527
RH1_01072	L-threonine dehydratase catabolic TdcB	0.697305	0.52402	195716	174223	197117	150397	12772.3	51835.5	21492.6	0.890185	-0.0505198
RH1_02693	Glycine--tRNA ligase beta subunit	0.699927	0.52254	158841	135332	190537	132150	56622.2	13358.1	23509.3	0.851995	-0.069563
RH1_02344	hypothetical protein	0.700327	0.52232	282391	253552	288559	282878	13773.4	69983.7	28839.6	0.897874	-0.0467848
RH1_02685	Disulfide-bond oxidoreductase YfcG	-0.700381	0.52229	274588	380283	247240	305502	52383.1	256082	-105695	1.38492	0.141425
RH1_00238	hypothetical protein	0.70215	0.52129	386123	324500	374929	363534	88679.8	123461	61622.3	0.840408	-0.07551
RH1_02010	S-(hydroxymethyl)glutathione dehydrogenase	0.702263	0.52123	737687	683955	745391	678704	56498.1	119877	53732	0.927162	-0.0328446
RH1_01140	6-phosphofructokinase isozyme 2	0.703873	0.52033	104316	77996.4	99513.3	89836.9	59501.3	25580.1	26320.1	0.74769	-0.126278
RH1_00933	Sulfate/thiosulfate import ATP-binding protei	-0.704664	0.51988	1.04384e+06	1.38466e+06	987018	985395	134946	826779	-340816	1.3265	0.122708
RH1_00033	Pseudouridine-5'-phosphate glycosidase	0.70489	0.51976	62777.4	52870.9	72363.9	50769	18482.6	15840.8	9906.47	0.842197	-0.0745865
RH1_01064	Heme-binding protein A precursor	0.706276	0.51898	1.3017e+06	1.22223e+06	1.29301e+06	1.2697e+06	148114	126674	79472.1	0.938947	-0.0273587
RH1_00245	Maltose/maltodextrin import ATP-binding prote	-0.709918	0.51695	433178	479623	424727	537414	50907.4	101235	-46444.1	1.10722	0.0442327
RH1_02284	hypothetical protein	-0.715237	0.51399	306609	334508	328095	325945	50998.7	44313.6	-27899	1.09099	0.0378217
RH1_00346	Carbon monoxide dehydrogenase small chain	0.717711	0.51262	347201	286899	371391	298056	130812	63771.3	60302.8	0.826318	-0.082853
RH1_01771	Shikimate dehydrogenase	-0.719752	0.51149	294758	335894	281977	360779	65119.3	74556.4	-41135.6	1.13956	0.0567361
RH1_02214	50S ribosomal protein L19	-0.721412	0.51057	2.13247e+06	2.51473e+06	2.11911e+06	2.79003e+06	686929	608637	-382260	1.17926	0.0716083
RH2_00438	Glutathione-binding protein GsiB precursor	-0.722352	0.51005	24810.6	34053.7	29667.5	31627.1	21755.2	4232.75	-9243.12	1.37255	0.137527
RH1_01657	Chorismate synthase	-0.722594	0.50992	10528.7	18620.3	14123.6	16558.8	8661.04	17354.4	-8091.62	1.76853	0.247612
RH1_02310	Acetoacetyl-CoA reductase	0.724385	0.50893	939873	872713	915151	939010	52914	151614	67159.5	0.928544	-0.0321975
RH1_03003	Vitamin B12 transporter BtuB precursor	-0.724939	0.50863	55077.7	68300.4	64306.3	78600.9	24260.4	20236	-13222.7	1.24007	0.0934474
RH5_00104	Glucose-1-phosphate thymidylyltransferase 1	0.725978	0.50805	370419	348508	359845	327448	34554.5	39224.9	21910.4	0.940849	-0.0264799
RH1_01748	Argininosuccinate synthase	-0.72697	0.50751	873855	1.36927e+06	823007	804597	131538	1.173e+06	-495415	1.56693	0.19505
RH1_00729	NADH-quinone oxidoreductase subunit I	-0.727453	0.50724	324991	419860	254629	383225	143202	174686	-94868.8	1.29191	0.111233
RH1_02377	Coproporphyrinogen-III oxidase, aerobic	0.727864	0.50702	113313	94652.8	127880	95711.3	39604	20080.2	18659.9	0.835324	-0.0781451
RH1_02031	Glutathione S-transferase GST-4.5	-0.72874	0.50653	208628	251147	187142	262764	98807.1	21205.3	-42518.6	1.2038	0.0805545
RH2_00070	Flavin-dependent monooxygenase, oxygenase sub	-0.729194	0.50629	268152	476500	271972	210888	49362.8	492418	-208347	1.77698	0.249681
RH1_02287	hypothetical protein	-0.731349	0.5051	48281.6	97367.5	41419	51994.3	15166.5	115256	-49085.9	2.01666	0.304632
RH1_01084	Carbamoyl-phosphate synthase large chain	0.734298	0.50349	396918	349189	382930	350050	88883	69100.2	47729.4	0.87975	-0.0556407
RH1_02138	50S ribosomal protein L1	0.735211	0.50299	3.02749e+06	2.63114e+06	2.87241e+06	2.30913e+06	601286	714400	396358	0.86908	-0.06094
RH3_00028	D-ribose-binding periplasmic protein precurso	-0.736894	0.50207	923763	1.02496e+06	953168	1.02667e+06	140440	191977	-101198	1.10955	0.0451466
RH1_00168	4-methylaminobutanoate oxidase (formaldehyde-	-0.737517	0.50173	71693.1	127692	72584	67336.2	24171.6	129273	-55999.1	1.7811	0.250687
RH2_00414	Heme A synthase	-0.737965	0.50149	124651	236387	93509.7	94043.9	69573	252855	-111736	1.89639	0.277927
RH1_00821	Glutamate--tRNA ligase	-0.741366	0.49964	268392	434221	260873	231754	19367.4	386942	-165829	1.61786	0.208942
RH2_00081	3-keto-5-aminohexanoate cleavage enzyme	-0.741575	0.49952	58956.7	91257.2	47856.5	55476.9	34828.8	66921.6	-32300.5	1.54787	0.189734
RH1_03187	Putative beta-lactamase HcpC precursor	-0.742406	0.49907	66351.9	164990	67225.2	41927.9	27833.5	228436	-98638.3	2.48659	0.395605
RH1_02147	Elongation factor Tu	0.742437	0.49905	1.30116e+07	1.17399e+07	1.26146e+07	1.27966e+07	1.05665e+06	2.77222e+06	1.27169e+06	0.902265	-0.044666
RH1_01796	Adenosylhomocysteinase	0.743191	0.49864	893470	771436	825261	902509	119899	257898	122034	0.863416	-0.06378
RH1_00074	FeS cluster assembly protein SufD	-0.743773	0.49833	309271	587871	320561	251664	39932.4	647554	-278600	1.90083	0.278942
RH1_00433	ABC transporter ATP-binding protein uup	-0.744049	0.49818	56424.8	114189	51392.1	47815.1	8788.36	134179	-57763.9	2.02373	0.306153
RH1_02508	Glutamine-binding periplasmic protein precurs	0.744856	0.49774	158325	134446	149005	128795	52661.2	17604.9	23878.6	0.84918	-0.0710002
RH1_02887	UDP-N-acetylmuramoylalanine--D-glutamate liga	0.745454	0.49742	123527	110952	125224	124783	14017	25633.6	12574.1	0.898207	-0.0466234
RH1_00898	Homoserine dehydrogenase	-0.747583	0.49627	326011	399846	389193	362372	126041	115662	-73835.6	1.22648	0.0886612
RH1_02498	Glutathione synthetase	0.750039	0.49494	585464	335149	312145	252286	552305	170584	250315	0.57245	-0.242262
RH1_01332	Arsenical resistance operon trans-acting repr	0.756871	0.49126	45449.3	35652.8	57159.7	35754.5	21714.9	5573.14	9796.5	0.784452	-0.105433
RH1_01540	Aspartate carbamoyltransferase	0.761184	0.48895	134735	107702	121382	113940	49286.6	36804.6	27032.7	0.799364	-0.0972555
RH1_03283	Tyrosine--tRNA ligase	-0.761537	0.48876	153378	183186	147584	151450	11579.1	66799.7	-29808	1.19434	0.0771293
RH1_01097	Cytidine deaminase	-0.763673	0.48762	358458	391116	344369	381206	49493.4	55107.4	-32658.1	1.09111	0.0378675
RH1_03022	SCP-2 sterol transfer family protein	0.767874	0.48538	115074	92379.9	115571	91455.2	43312	27285.2	22694.2	0.802786	-0.0954
RH1_01659	DNA-binding protein HU	-0.768119	0.48525	1.91044e+06	2.24343e+06	1.62932e+06	2.26115e+06	633643	402864	-332990	1.1743	0.0697792
RH1_02985	Glutathione amide reductase	0.768571	0.48501	149898	119507	179708	125950	66968.1	14356.2	30391.3	0.797254	-0.0984035
RH1_00421	Glutaredoxin-4	0.771009	0.48372	515123	453928	498939	446695	120914	65412.9	61195.4	0.881202	-0.0549243
RH3_00339	Hypothetical protein	-0.771215	0.48361	87871.2	127859	91317.2	112209	8749.76	89380.4	-39987.9	1.45507	0.162885
RH1_00818	Molybdopterin molybdenumtransferase	-0.771358	0.48353	129755	346280	130975	88032.5	33533.8	485041	-216526	2.66873	0.426305
RH4_00148	hypothetical protein	0.771701	0.48335	749661	662017	742687	713197	32897	193944	87644.5	0.883088	-0.0539961
RH1_03317	Transketolase 1	0.771704	0.48335	979645	776597	1.08539e+06	810980	277000	361885	203048	0.792733	-0.100873
RH1_00395	Peptide methionine sulfoxide reductase MsrB	0.77418	0.48204	87350.2	79173	86621.1	75250.8	6426.54	17128.9	8177.26	0.906385	-0.0426871
RH3_00369	Phosphoglycerate transport regulatory protein	-0.775454	0.48136	59034.4	91626.8	59862.4	53278.9	5604.36	72582.2	-32592.4	1.55209	0.190917
RH2_00473	Bacterial extracellular solute-binding protei	-0.777161	0.48046	733187	874755	740262	711305	66147.7	308501	-141569	1.19309	0.076672
RH1_02890	UDP-N-acetylmuramate--L-alanine ligase	0.77745	0.48031	126958	96204.6	149505	105884	40370.2	55357.5	30753.4	0.757767	-0.120464
RH1_03318	hypothetical protein	-0.780186	0.47887	359322	463244	329630	393737	123826	194667	-103922	1.28922	0.110326
RH1_03069	Translation initiation factor IF-1	-0.781131	0.47837	139267	371396	138846	81440.3	5724.45	514682	-232129	2.6668	0.42599
RH1_00474	Phosphogluconate dehydratase	-0.781505	0.47817	1.98524e+06	3.50813e+06	2.02277e+06	1.70618e+06	133420	3.37253e+06	-1.52288e+06	1.7671	0.247262
RH1_02500	hypothetical protein	0.782488	0.47766	285207	190590	313393	213057	148665	147519	94616.5	0.668253	-0.175059
RH1_02174	DNA-directed RNA polymerase subunit alpha	0.783615	0.47707	2.47392e+06	2.17289e+06	2.4735e+06	2.49938e+06	69562.1	661727	301028	0.878319	-0.0563476
RH6_00012	CobQ/CobB/MinD/ParA nucleotide binding domain	-0.7838	0.47697	192852	229993	171721	251803	66987.7	47423.8	-37141.3	1.19259	0.0764911
RH1_03453	Catalase	0.784732	0.47648	571305	502344	563418	538376	26325.1	149917	68961.4	0.879292	-0.0558671
RH1_01656	Thiamine-binding periplasmic protein precurso	0.788097	0.47472	23379	21170.2	24872.4	20826.1	4024.27	2715.06	2208.84	0.90552	-0.0431018
RH5_00116	hypothetical protein	-0.788874	0.47431	57937.7	199982	49572.2	36099.8	22143	311085	-142044	3.45168	0.53803
RH1_01379	putative peptidase	-0.792886	0.47222	406124	637106	406824	362824	10675.7	504466	-230982	1.56875	0.195553
RH1_02231	hypothetical protein	-0.796545	0.47032	7963.03	18865.1	9869.14	6918.39	6560.03	22780.4	-10902.1	2.36909	0.374582
RH1_01422	Ornithine carbamoyltransferase	-0.797411	0.46987	56900.5	154825	81129.3	70621.2	47592.8	207309	-97925	2.72099	0.434727
RH1_02173	30S ribosomal protein S11	0.800752	0.46814	1.59215e+06	1.36083e+06	1.59866e+06	1.15534e+06	287866	409245	231318	0.854713	-0.0681796
RH1_01736	Cysteine-rich secretory protein family protei	0.802966	0.46699	31479.7	23099.9	26328.8	24605.7	17428.8	4792.58	8379.78	0.733803	-0.13442
RH2_00194	Periplasmic oligopeptide-binding protein prec	-0.804205	0.46636	470967	545285	459818	489253	21168.1	158655	-74317.5	1.1578	0.0636326
RH1_02012	Cytochrome c-556	-0.805924	0.46547	138068	189021	153317	148195	28147	105826	-50952.9	1.36904	0.136417
RH1_02801	PRC-barrel domain protein	-0.807655	0.46458	492873	568479	566122	556974	135092	89662.2	-75605.4	1.1534	0.0619789
RH1_02512	Phosphoribosylaminoimidazole-succinocarboxami	-0.809407	0.46368	85237.3	161667	87280.1	76380.4	6220.04	163434	-76430	1.89667	0.277992
RH1_01443	Ureidoglycolate lyase	0.809976	0.46339	243820	199756	271008	193960	89650	29006.1	44063.7	0.819278	-0.0865687
RH1_01804	Blue-light-activated protein	-0.813305	0.46168	85513.9	113649	88831.5	100758	23497.8	55117.3	-28134.8	1.32901	0.123528
RH1_00857	hypothetical protein	-0.81811	0.45923	351734	442039	274617	393682	145196	124385	-90305.7	1.25674	0.099247
RH1_00152	Glycerol-3-phosphate regulon repressor	-0.818757	0.4589	43575.2	69472.9	36705.5	39822.2	14088.1	52943.3	-25897.7	1.59432	0.202576
RH1_00373	LPS-assembly protein LptD precursor	-0.819164	0.45869	53599.4	105862	36438.6	46973.8	35337.3	104703	-52262.9	1.97507	0.295581
RH1_01979	putative lysine decarboxylase	0.819294	0.45863	28416.8	20395.2	28632.7	27797.4	3902.02	16503.2	8021.55	0.717718	-0.144046
RH1_02910	phosphoribosylformylglycinamidine synthase su	-0.820975	0.45777	63729.2	248204	53230.2	27878.4	27204.4	388244	-184475	3.89467	0.590471
RH1_01145	2-isopropylmalate synthase	-0.822796	0.45685	195513	265231	192990	189757	17503.4	145715	-69718	1.35659	0.132449
RH1_01966	Carbonic anhydrase 1	-0.823556	0.45646	111763	151810	113204	183012	3106.32	84168.6	-40047.8	1.35833	0.133005
RH1_02471	Acyl-CoA dehydrogenase	-0.824115	0.45618	306083	447907	318530	301727	61938.9	291566	-141824	1.46335	0.165348
RH2_00090	Succinyl-CoA:coenzyme A transferase	0.824421	0.45602	15650.3	6839.79	7306.08	6041.09	17977	4411.06	8810.52	0.437039	-0.35948
RH1_02659	Cytochrome c oxidase subunit 2 precursor	0.828342	0.45404	499966	378615	566299	266463	126426	220003	121350	0.757282	-0.120742
RH1_00643	N-carbamoyl-L-amino acid hydrolase	0.832714	0.45184	247240	218023	232537	226320	52200.6	31114.5	29216.3	0.88183	-0.0546152
RH1_01988	putative CtpA-like serine protease	0.833478	0.45145	472400	448650	485229	427320	28679.9	40167.6	23750.3	0.949724	-0.0224025
RH1_02145	30S ribosomal protein S7	0.833508	0.45144	2.67403e+06	2.3584e+06	2.43012e+06	2.32803e+06	493373	432165	315628	0.881965	-0.0545486
RH2_00343	hypothetical protein	0.839091	0.44864	875662	770189	947906	751533	179423	123320	105473	0.879551	-0.055739
RH1_00794	Polymer-forming cytoskeletal	-0.839771	0.4483	798723	954190	826781	1.0667e+06	82094.7	309968	-155467	1.19464	0.0772386
RH4_00045	Autotransporter beta-domain protein	-0.842587	0.44689	35616.1	68099.1	28345.8	72112.3	24637	62061.9	-32483	1.91203	0.281495
RH1_03378	LysM domain/BON superfamily protein	-0.842716	0.44683	26259.8	34616.4	27523.9	25963.8	2321.61	17017.7	-8356.53	1.31822	0.11999
RH1_01694	3-deoxy-manno-octulosonate cytidylyltransfera	-0.84445	0.44596	108367	480999	83141.9	65938.8	44113.7	763033	-372633	4.43863	0.647249
RH1_02291	50S ribosomal protein L20	-0.844821	0.44578	1.01649e+06	1.22571e+06	969330	1.17729e+06	419820	87991	-209220	1.20582	0.0812842
RH1_00446	4-methylaminobutanoate oxidase (formaldehyde-	-0.845977	0.44521	173789	838507	123936	83254.3	94633.7	1.35765e+06	-664718	4.82485	0.683484
RH1_01191	putative lipoprotein YiaD precursor	-0.847826	0.44429	20015.8	58743.8	16341	18303	7133.31	78796.3	-38728	2.93487	0.467589
RH1_02283	Malyl-CoA lyase	0.848408	0.444	95770.8	33198.9	28685.1	34951	127290	10737.5	62571.9	0.34665	-0.460109
RH1_02161	50S ribosomal protein L24	-0.850172	0.44312	1.12081e+06	1.40393e+06	1.11566e+06	1.2412e+06	457134	351751	-283121	1.25261	0.0978142
RH1_00398	50S ribosomal protein L32	-0.852205	0.44212	348871	508460	511251	487036	291005	143256	-159589	1.45744	0.163592
RH1_00646	Phosphate-binding protein PstS precursor	-0.852983	0.44173	164148	231631	138468	182241	58142.3	124084	-67483.2	1.41111	0.149562
RH3_00067	Putative aldehyde dehydrogenase AldA	0.85699	0.43976	74002.4	56383.4	71022.4	39576.3	15550	32035.1	17619.1	0.761913	-0.118095
RH1_02155	30S ribosomal protein S3	-0.859528	0.43851	1.80591e+06	2.40187e+06	1.66738e+06	2.34059e+06	1.13159e+06	402144	-595958	1.33	0.123853
RH1_01492	Dihydrolipoyl dehydrogenase 3	-0.860196	0.43818	341559	384965	356405	418132	30325.9	81969.2	-43405.4	1.12708	0.0519548
RH4_00018	Blue-light-activated histidine kinase	-0.861535	0.43753	152951	207412	154412	216668	62883.1	89628.9	-54460.2	1.35606	0.132279
RH5_00053	hypothetical protein	-0.861728	0.43743	201282	523529	176848	180348	99095.5	640084	-322248	2.60098	0.415137
RH2_00185	Sialic acid-binding periplasmic protein SiaP	0.864997	0.43583	2.81885e+06	2.52946e+06	2.8752e+06	2.72006e+06	354658	458247	289385	0.897339	-0.0470434
RH1_01721	Translocation and assembly module TamB	-0.866263	0.43522	343720	1.40173e+06	165034	232836	324631	2.09038e+06	-1.05801e+06	4.07811	0.610459
RH1_01384	KipI antagonist	-0.868213	0.43426	324319	376253	334262	353457	85950.2	57851.5	-51933.9	1.16013	0.0645075
RH1_01660	AMP nucleosidase	-0.870542	0.43313	25612.5	151336	20934.6	8038.14	17761.1	249511	-125724	5.90867	0.77149
RH1_03071	Ribonuclease G	-0.872029	0.43241	366182	2.34252e+06	97363	108205	480178	3.89599e+06	-1.97634e+06	6.39716	0.805987
RH1_01674	Glutamate synthase [NADPH] large chain precur	-0.873192	0.43184	340065	377938	335806	353024	19023.5	72675.5	-37872.8	1.11137	0.0458584
RH1_02362	Universal stress protein family protein	-0.874403	0.43126	656779	1.33852e+06	572992	638173	155007	1.34149e+06	-681738	2.038	0.309205
RH1_02936	Lactoylglutathione lyase	-0.874862	0.43104	459452	529961	420858	546304	135065	35271.7	-70509.4	1.15346	0.0620042
RH1_02970	CTP synthase	-0.876587	0.4302	214204	280174	271404	275258	119194	52761.5	-65969.4	1.30797	0.116599
RH1_01004	4-aminobutyrate aminotransferase PuuE	-0.877354	0.42983	655303	952935	760311	673861	190908	555698	-297631	1.45419	0.162621
RH1_02140	50S ribosomal protein L7/L12	-0.878758	0.42915	3.58957e+06	4.32372e+06	3.47402e+06	4.1432e+06	324253	1.41021e+06	-734142	1.20452	0.0808143
RH1_02989	Ferredoxin-6	-0.879325	0.42888	204760	384755	182395	181995	40031.9	352278	-179995	1.87905	0.273939
RH1_01990	2,3-bisphosphoglycerate-independent phosphogl	-0.881151	0.428	187083	651943	142743	171115	77979.6	910428	-464860	3.48478	0.542175
RH1_01139	NAD(P)H dehydrogenase (quinone)	-0.881959	0.42761	613187	1.42096e+06	529157	532113	229896	1.56962e+06	-807777	2.31734	0.36499
RH1_03228	2,5-dichloro-2,5-cyclohexadiene-1,4-diol dehy	0.882294	0.42745	43539.6	26045.5	30118.7	33827.4	29755	17149.1	17494.1	0.598202	-0.223152
RH1_01720	Translocation and assembly module TamA precur	-0.885419	0.42595	336228	3.01304e+06	17214.7	7120.24	553461	5.20702e+06	-2.67681e+06	8.96128	0.95237
RH1_00331	Efflux pump membrane transporter BepE	-0.887579	0.42491	200569	223485	201950	211145	4792.95	44461.5	-22916	1.11425	0.0469846
RH2_00409	Guanidinobutyrase	-0.887583	0.42491	134877	247250	197409	142475	108822	190378	-112372	1.83314	0.263196
RH1_00434	2,3,4,5-tetrahydropyridine-2,6-dicarboxylate	-0.888153	0.42464	28778.1	42561.3	32318.4	38456.1	10011.2	24945.6	-13783.1	1.47894	0.169952
RH4_00384	H-NS histone family protein	-0.888572	0.42444	645182	800834	482618	754549	289609	90445.1	-155651	1.24125	0.0938599
RH1_01640	Orotidine 5'-phosphate decarboxylase	-0.890404	0.42356	287516	312726	297137	313602	23273.7	43165.1	-25210.1	1.08768	0.0365021
RH3_00157	Alginate biosynthesis protein AlgA	-0.890455	0.42354	496915	532685	509737	528763	60711.6	33984.7	-35769.5	1.07198	0.0301879
RH1_03289	Vitamin B12-dependent ribonucleotide reductas	0.890995	0.42328	55339.1	35309.3	53372.1	23120.7	8692.56	37954.3	20029.8	0.638053	-0.195143
RH2_00010	Periplasmic dipeptide transport protein precu	-0.891046	0.42326	36813.8	74546.3	31868.6	51743.2	10423.6	72601.7	-37732.6	2.02496	0.306416
RH1_03450	Trimethylamine methyltransferase (MTTB)	-0.891488	0.42305	99089.2	145686	119913	103058	48978.6	76138.6	-46596.7	1.47025	0.167391
RH1_03030	hypothetical protein	0.893826	0.42193	152051	131622	140322	138272	34921	18645.7	20429	0.865644	-0.0626606
RH2_00427	50S ribosomal protein L27	-0.894345	0.42169	2.54252e+06	3.3346e+06	2.66314e+06	3.46274e+06	1.46382e+06	458724	-792086	1.31154	0.11778
RH1_02998	Putrescine-binding periplasmic protein precur	0.897105	0.42038	1.14188e+06	954240	1.27491e+06	896011	330855	147571	187638	0.835676	-0.0779619
RH3_00127	2,3-diketo-L-gulonate-binding periplasmic pro	-0.898719	0.41961	119430	249072	102375	110077	33580.1	247587	-129643	2.08552	0.319214
RH2_00062	7-alpha-hydroxysteroid dehydrogenase	-0.899709	0.41914	43913.4	211918	37810.9	32674.4	18154.3	322919	-168004	4.82581	0.683571
RH1_02166	50S ribosomal protein L18	0.899967	0.41902	1.10471e+06	931597	1.058e+06	912983	240538	230530	173114	0.843295	-0.0740205
RH1_00770	Transglutaminase-like superfamily protein	-0.901886	0.41811	271725	1.31847e+06	183127	163357	171524	2.00292e+06	-1.04675e+06	4.85222	0.685941
RH1_02524	metal-dependent hydrolase	-0.90279	0.41769	522041	600726	520080	643124	8646.37	150713	-78684.9	1.15073	0.0609717
RH1_03408	phosphoribosyl-AMP cyclohydrolase	-0.905675	0.41633	25523.2	37730.2	22060.4	27845.5	12135.8	19942.9	-12207	1.47827	0.169754
RH1_02714	hypothetical protein	0.90619	0.41609	45502.2	22414.5	56645.1	17443.9	37116.5	23868.8	23087.7	0.492603	-0.307503
RH1_02042	Aromatic-amino-acid aminotransferase	-0.906359	0.41601	410258	866016	313290	402763	184467	851193	-455757	2.1109	0.324468
RH1_02292	Phenylalanine--tRNA ligase alpha subunit	0.908006	0.41523	481105	445857	460496	463155	55661.7	37715.8	35247.7	0.926736	-0.033044
RH2_00221	Homocysteine S-methyltransferase	0.909593	0.41449	25240	17717.6	24578	25025.4	4069.48	13733.9	7522.39	0.701965	-0.153685
RH1_01223	Putative oxidoreductase YdbC	-0.910749	0.41395	98209.4	287607	82806.8	84821.8	45335.3	357330	-189398	2.92851	0.466647
RH1_02361	Nitrogen fixation regulation protein FixK	0.913502	0.41266	144227	98893.3	157989	93515.7	53853	66994.8	45334.1	0.685676	-0.163881
RH1_01955	2-dehydro-3-deoxy-D-gluconate 5-dehydrogenase	-0.915049	0.41194	31546.8	46300.8	46765	48049.5	26800	7853.9	-14754	1.46769	0.166633
RH1_01464	Imelysin	-0.915561	0.4117	62210.9	348774	40451.8	38001.6	46513.3	540118	-286563	5.60631	0.748677
RH4_00158	hypothetical protein	0.916819	0.41111	78560.2	61639.8	92191	61754.8	25171.4	19703.5	16920.4	0.784618	-0.105342
RH1_00410	Arginine--tRNA ligase	-0.922354	0.40854	243847	453758	247966	253711	26375.1	393300	-209911	1.86083	0.269707
RH1_00328	Lon protease	0.924459	0.40757	378843	355196	390559	363455	20927.1	39051.5	23647.4	0.93758	-0.0279917
RH5_00110	hypothetical protein	-0.925302	0.40718	904560	1.12272e+06	856495	1.32186e+06	191725	360557	-218157	1.24117	0.0938328
RH1_00475	KHG/KDPG aldolase	0.925464	0.4071	590033	505245	552178	496117	147610	58243.2	84788	0.856299	-0.0673744
RH1_01128	Tryptophan synthase alpha chain	0.925827	0.40694	372786	319487	347168	356870	44882.7	89039.9	53298.9	0.857025	-0.0670064
RH5_00098	Glycogen synthase	-0.92762	0.40611	59301	143100	62671.6	61621.9	6471.31	156336	-83799.3	2.41312	0.382579
RH1_00498	hypothetical protein	0.928306	0.40579	44543.5	24982	27848	30186	30028.4	20746.6	19561.5	0.560844	-0.251158
RH1_00190	Spermidine/putrescine import ATP-binding prot	0.929564	0.40522	211963	165532	215972	197800	7964.58	86148.1	46431.5	0.780945	-0.107379
RH1_03246	Amidophosphoribosyltransferase precursor	-0.930594	0.40474	1.35299e+06	1.57589e+06	1.31509e+06	1.6078e+06	237312	340293	-222900	1.16475	0.0662315
RH1_03382	GTPase Der	-0.931119	0.4045	164481	176851	172381	178332	20509.3	10432.7	-12369.9	1.07521	0.0314917
RH1_02519	TelA-like protein	-0.935036	0.4027	276463	311288	265922	332105	22719.9	60375.3	-34824.6	1.12596	0.0515247
RH1_02785	Methionine--tRNA ligase	0.935937	0.40229	225997	199451	228205	196495	23800.6	42975.1	26545.7	0.882539	-0.0542659
RH1_03366	Malonyl CoA-acyl carrier protein transacylase	-0.936239	0.40215	284810	397578	300687	299939	32455.6	206082	-112768	1.39594	0.144867
RH5_00101	dTDP-4-dehydrorhamnose 3,5-epimerase	-0.937437	0.40161	147842	329213	148939	157051	30714.5	333699	-181371	2.22678	0.347678
RH1_01221	Cob(I)yrinic acid a,c-diamide adenosyltransfe	-0.938198	0.40126	24918.1	63303	23858	29951.1	3782.82	70763.2	-38384.9	2.54044	0.404909
RH1_03375	Superoxide dismutase [Fe]	-0.940401	0.40026	6.7906e+06	8.89003e+06	6.74096e+06	9.16651e+06	920574	3.75561e+06	-2.09944e+06	1.30917	0.116995
RH1_02124	Electron transfer flavoprotein subunit alpha	-0.941529	0.39974	455756	523123	433848	542808	81466	93392.2	-67367.7	1.14782	0.059872
RH1_02142	DNA-directed RNA polymerase subunit beta'	0.94377	0.39873	1.45743e+06	1.30337e+06	1.40921e+06	1.29895e+06	193025	206585	154056	0.894296	-0.0485187
RH1_00736	NADH-quinone oxidoreductase chain 2	0.945294	0.39803	308367	244269	308851	228338	66974	96478	64097.9	0.792138	-0.101199
RH1_01411	Elongation factor 4	-0.946186	0.39763	250017	552789	222282	240821	52994.1	551704	-302772	2.21101	0.34459
RH1_01495	2-oxoglutarate dehydrogenase E1 component	-0.946592	0.39745	577023	638774	588111	617057	85897.4	73407.1	-61751.3	1.10702	0.0441543
RH1_00779	inosine 5'-monophosphate dehydrogenase	-0.947213	0.39717	131070	342684	105860	132528	57207.7	382700	-211614	2.61451	0.41739
RH1_00242	putative ABC transporter-binding protein prec	0.947926	0.39684	454950	365902	451494	321355	12402.6	162235	89048	0.804269	-0.0945988
RH1_02461	Aminomethyltransferase	-0.950747	0.39557	144174	350121	142852	147846	10610	375039	-205946	2.42845	0.38533
RH1_02487	Universal stress protein family protein	0.950961	0.39547	189231	14115.8	5970.91	13182.8	318894	5949.07	175115	0.0745956	-1.12729
RH1_02531	50S ribosomal protein L25	-0.951351	0.3953	1.81619e+06	2.17298e+06	1.74698e+06	2.37853e+06	409402	504326	-356790	1.19645	0.0778945
RH1_02318	Diaminopimelate decarboxylase	-0.951383	0.39528	27983.4	39755.3	28350.2	32285.1	1555.22	21374.9	-11771.9	1.42067	0.152494
RH1_02602	Thymidylate kinase	-0.95158	0.3952	124606	280637	121704	122162	6893.57	283921	-156031	2.25219	0.352605
RH1_02899	Outer membrane protein assembly factor BamD p	0.951806	0.39509	177782	132338	180534	114070	43202.3	70513.5	45443.4	0.744387	-0.128201
RH1_01158	1,3-propanediol dehydrogenase	0.955865	0.39327	263917	221761	282272	215039	72945.7	22674.6	42156.5	0.840266	-0.0755831
RH1_02004	Disulfide bond formation protein D precursor	0.956047	0.39319	184605	157212	180802	172205	25848.5	42364.8	27393.3	0.851612	-0.0697584
RH1_02462	Glycine cleavage system H protein	-0.957765	0.39242	115495	179327	165636	201425	98804.3	59693	-63832.4	1.55269	0.191084
RH1_00666	hypothetical protein	-0.958232	0.39221	180685	424837	189924	179128	25487.1	440580	-244152	2.35126	0.371301
RH1_01147	Rod shape-determining protein MreB	-0.958877	0.39192	195419	217104	194571	209563	6951.71	38549.2	-21685.4	1.11097	0.0457017
RH1_01190	ATP-dependent Clp protease ATP-binding subuni	-0.961848	0.39059	293140	1.15061e+06	242300	304522	121736	1.53928e+06	-857467	3.92511	0.593852
RH1_00997	NAD/NADP-dependent betaine aldehyde dehydroge	-0.961986	0.39053	16423.9	47596.4	17477.3	28547.8	14582.1	54198.5	-31172.5	2.89799	0.462097
RH3_00177	maltose ABC transporter periplasmic protein	-0.965273	0.38907	268733	301095	270553	294171	16614.4	55641.7	-32362	1.12042	0.0493826
RH1_02932	hypothetical protein	-0.966314	0.38861	32059.4	62567.8	30312.6	31483.7	8704.8	53987	-30508.4	1.95162	0.290396
RH1_03096	N(G),N(G)-dimethylarginine dimethylaminohydro	-0.970763	0.38664	103786	912127	115962	98414.6	38890.5	1.44173e+06	-808341	8.78857	0.943918
RH1_01703	Arginine biosynthesis bifunctional protein Ar	0.970984	0.38654	2.98437e+07	7.52545e+06	8.07266e+06	7.80908e+06	3.97492e+07	2.2257e+06	2.23183e+07	0.252162	-0.59832
RH1_00436	hypothetical protein	-0.973203	0.38556	170294	229002	187820	183018	47908	92854.6	-58708	1.34474	0.12864
RH1_02192	putative GTP-binding protein EngB	-0.976415	0.38415	35677.5	96178	34176.1	39899.4	24558.8	104473	-60500.5	2.69576	0.430682
RH3_00140	Bifunctional enzyme CysN/CysC	-0.977754	0.38356	218815	532358	258376	225353	111366	544149	-313543	2.43291	0.386126
RH1_02573	Lysine--tRNA ligase	-0.978169	0.38338	904643	1.17598e+06	841995	918077	131616	462082	-271339	1.29994	0.113923
RH1_00071	Cysteine desulfurase	0.979271	0.38289	53787.6	23035.9	24984.5	22785.1	53801.6	7985	30751.6	0.428276	-0.368277
RH1_01939	Dual-specificity RNA methyltransferase RlmN	-0.980399	0.3824	737752	991867	709978	814561	117426	433309	-254114	1.34444	0.128543
RH1_00653	NMT1/THI5 like protein	-0.982191	0.38162	208312	377047	214470	233571	44185.4	294258	-168735	1.81001	0.257681
RH6_00004	hypothetical protein	-0.982253	0.38159	134954	360592	107013	162251	68333.7	391964	-225637	2.67195	0.426829
RH1_02244	hypothetical protein	-0.985671	0.3801	76318.3	106207	85761.4	90351.6	21285.4	48013.9	-29888.2	1.39163	0.143523
RH1_00751	Glutamine--fructose-6-phosphate aminotransfer	-0.988503	0.37887	191790	343217	195155	246182	35336.2	262966	-151427	1.78955	0.252743
RH1_01850	putative sugar isomerase YihS	-0.989087	0.37861	176420	264309	175390	193873	7160.85	153742	-87889.5	1.49818	0.175565
RH2_00282	Cation/acetate symporter ActP	0.989922	0.37825	1.49031e+06	1.32116e+06	1.51282e+06	1.47631e+06	74904.5	286336	169157	0.886496	-0.0523234
RH1_01069	Long-chain-fatty-acid--CoA ligase	0.99048	0.37801	89055.1	59795.7	89275.5	87384.2	1503.64	51143.6	29259.3	0.671447	-0.172988
RH1_02652	Lipopolysaccharide export system ATP-binding	-0.990885	0.37783	113853	124623	113606	132945	4687.51	18232.6	-10769.8	1.09459	0.0392532
RH1_02105	Pyridoxine 5'-phosphate synthase	0.990954	0.3778	172311	140568	174311	134635	53522	14620.8	31743.4	0.815778	-0.0884278
RH3_00197	putative D,D-dipeptide-binding periplasmic pr	0.991652	0.3775	2.06988e+06	1.78966e+06	2.03151e+06	1.96454e+06	113921	475987	280214	0.864623	-0.0631732
RH2_00408	N-substituted formamide deformylase precursor	0.992449	0.37715	25285.9	17519.2	20863.8	17114	13333.7	2436.67	7766.63	0.692847	-0.159363
RH1_02236	Ribosome-binding factor A	-0.993132	0.37686	32648.4	40345.2	29974.8	42645.4	12255.1	5477.21	-7696.79	1.23575	0.0919299
RH2_00237	Bifunctional hemolysin/adenylate cyclase prec	-1.00062	0.37363	187285	270583	209873	233060	82419.2	118307	-83297.6	1.44476	0.159797
RH5_00055	Response regulator PleD	-1.00173	0.37316	135776	223637	125766	137810	25986.7	149677	-87860	1.64709	0.216718
RH3_00364	putative chromosome-partitioning protein ParB	1.00453	0.37196	96346	76013.4	91435.1	78879.7	12011.5	32936.5	20332.7	0.788962	-0.102944
RH1_03234	Urocanate hydratase	-1.00518	0.37168	116332	452637	92118.6	133305	75042.9	574617	-336305	3.8909	0.59005
RH1_00718	ATP-dependent RNA helicase RhlE	-1.00569	0.37147	672712	786837	699889	848803	69119.8	183999	-114125	1.16965	0.0680559
RH1_00732	NADH-quinone oxidoreductase chain 3	1.00625	0.37123	487641	393051	542626	370566	140683	81965.2	94590.6	0.806024	-0.093652
RH1_02520	hypothetical protein	-1.0064	0.37116	25667.9	103747	30749.5	29304.4	10185.2	133991	-78079.1	4.0419	0.606585
RH2_00344	Periplasmic dipeptide transport protein precu	1.00721	0.37082	1.30644e+06	1.03187e+06	1.21981e+06	974475	377013	284276	274578	0.789828	-0.102467
RH1_01829	Inosose dehydratase	-1.00805	0.37046	146729	275498	32229.4	299882	210644	67692.6	-128770	1.8776	0.273604
RH1_00197	30S ribosomal protein S9	1.00834	0.37033	1.82737e+06	1.51324e+06	1.68237e+06	1.61564e+06	304832	445238	314132	0.828096	-0.0819195
RH2_00292	Glutathione import ATP-binding protein GsiA	1.00887	0.37011	512810	257041	659718	98980.8	336391	282241	255769	0.501241	-0.299953
RH1_01698	hypothetical protein	1.00935	0.36991	872136	751941	844051	860826	55896.4	198537	120195	0.862184	-0.0644002
RH2_00348	Glutathione import ATP-binding protein GsiA	-1.01004	0.36961	13306.2	46926.4	14533.6	17411.8	2870.95	57581.7	-33620.2	3.52665	0.547363
RH1_03281	Peptidyl-prolyl cis-trans isomerase B	1.01487	0.36757	1.0306e+06	896742	1.026e+06	939422	203216	104389	133862	0.870113	-0.0604245
RH1_01594	Glucose 1-dehydrogenase 2	-1.01537	0.36735	438674	697086	427399	513063	28117.8	439910	-258412	1.58908	0.201145
RH1_02117	Sensor histidine kinase YycG	-1.01775	0.36635	1.92121e+06	2.73771e+06	1.86459e+06	2.84269e+06	215100	1.3728e+06	-816497	1.42499	0.153812
RH1_00621	Xanthine phosphoribosyltransferase	-1.01852	0.36602	217478	250900	239967	253578	56372.4	7251.02	-33422.4	1.15368	0.0620861
RH5_00082	H-NS histone family protein	1.01877	0.36592	1.41471e+06	1.24981e+06	1.35914e+06	1.16101e+06	135186	245611	164902	0.883438	-0.0538241
RH1_02959	GMP synthase [glutamine-hydrolyzing]	-1.02137	0.36483	59419.5	549483	55649.3	78861.4	28116.5	830583	-490063	9.24751	0.966025
RH1_02194	Membrane protein insertase YidC	1.02173	0.36467	219476	198109	220106	198448	6699.35	35595.6	21366.4	0.902648	-0.0444816
RH3_00368	C4-dicarboxylate transport transcriptional re	-1.02309	0.3641	24586.6	646117	3079.71	67445	37471.6	1.05156e+06	-621531	26.2793	1.41961
RH1_01380	putative HTH-type transcriptional regulator Y	-1.02521	0.36321	130782	185699	123037	144495	52760.8	76317	-54916.8	1.41991	0.152261
RH1_00745	Outer membrane protein W precursor	1.03214	0.36032	125695	93569	122865	69086.8	5360.78	53643.8	32125.9	0.744414	-0.128186
RH1_01002	DNA topoisomerase 1	-1.03222	0.36029	136376	179220	145924	140396	17361.9	69765	-42844.6	1.31417	0.11865
RH1_00478	hypothetical protein	1.03336	0.35982	20011.8	13041.7	19788.8	14436.7	2912.82	11314	6970.15	0.651698	-0.185953
RH1_00684	UDP-galactose-4-epimerase	-1.03383	0.35962	30374.7	70954.7	31373.7	35560.2	4468.56	67839.7	-40579.9	2.33598	0.368468
RH1_02525	Glutamyl-tRNA(Gln) amidotransferase subunit C	-1.03467	0.35927	152402	384796	139268	186349	26106.1	388154	-232394	2.52488	0.402241
RH1_00414	N-acetyl-gamma-glutamyl-phosphate reductase	-1.03558	0.3589	302004	485777	287795	349366	68209	299706	-183774	1.60851	0.206425
RH1_00805	Succinyl-diaminopimelate desuccinylase	-1.0374	0.35814	384276	485850	391400	402844	18207.5	168607	-101574	1.26432	0.101859
RH1_02733	ATP-dependent zinc metalloprotease FtsH	-1.03763	0.35805	310603	750262	335160	358677	78663	729668	-439659	2.4155	0.383007
RH1_03417	preprotein translocase subunit YajC	1.03881	0.35756	498208	355667	468657	304979	198783	130264	142541	0.713894	-0.146367
RH1_00166	HTH-type transcriptional repressor CytR	-1.03989	0.35712	78464.1	117291	78144.2	84116.5	3884.42	64554	-38827	1.49484	0.174594
RH1_02100	NYN domain protein	1.04079	0.35674	389624	356368	377810	373325	26159	48771.3	33256.2	0.914646	-0.0387472
RH1_00934	Thiosulfate-binding protein precursor	-1.04096	0.35667	1.68592e+06	2.14977e+06	2.01007e+06	2.44396e+06	577708	511793	-463851	1.27513	0.105555
RH1_02465	Fatty acid oxidation complex subunit alpha	1.04327	0.35572	337608	270659	350767	253972	100022	48475.9	66949	0.801696	-0.0959901
RH1_01116	3-hydroxydecanoyl-[acyl-carrier-protein] dehy	-1.04475	0.35512	581415	770771	638277	632647	134945	283443	-189356	1.32568	0.122439
RH1_01383	transcriptional regulator NanR	-1.04533	0.35488	78486.4	91812.8	79094.4	100805	4101.87	21696.9	-13326.5	1.16979	0.0681093
RH1_00669	Methanol dehydrogenase [cytochrome c] subunit	1.04955	0.35315	293828	244555	266618	229663	69792.4	41725.6	49273.2	0.832306	-0.079717
RH1_02181	Ribosomal large subunit pseudouridine synthas	-1.05036	0.35282	59304.9	221212	60513.2	68717.4	4378.87	266951	-161907	3.73007	0.571717
RH1_03275	Dihydrolipoyllysine-residue acetyltransferase	1.05292	0.35178	656325	570045	664451	504462	26181	139496	86280.3	0.86854	-0.06121
RH1_02969	MltA-interacting protein MipA	1.05339	0.35159	708507	569041	789112	633273	196016	119019	139466	0.803155	-0.0952007
RH1_00822	Citrate synthase	-1.05907	0.34928	859043	1.05726e+06	823179	1.09081e+06	193325	260218	-198217	1.23074	0.0901669
RH2_00381	putative arabinose-binding protein precursor	-1.06145	0.34832	215940	597022	207896	261800	15931.1	621637	-381082	2.76476	0.441658
RH3_00042	sn-glycerol-3-phosphate-binding periplasmic p	1.06238	0.34795	1.13828e+06	1.00834e+06	1.13126e+06	1.05851e+06	155322	144080	129946	0.88584	-0.0526447
RH1_02160	50S ribosomal protein L14	-1.06283	0.34777	1.98764e+06	2.20995e+06	2.00693e+06	2.18801e+06	360105	39680.8	-222306	1.11184	0.0460439
RH1_01653	Cytochrome c1 precursor	1.06468	0.34702	282027	220854	316507	237239	94870.9	30056.2	61173.1	0.783095	-0.106186
RH1_00987	hypothetical protein	1.06493	0.34692	61335.6	42949.7	59126.7	50799.1	22946.3	19175.6	18385.9	0.70024	-0.154753
RH2_00321	Glycine betaine transporter OpuD	1.06698	0.3461	38695.2	19571.4	39782.1	3921.56	12410.9	28455.2	19123.8	0.505784	-0.296035
RH1_02909	Phosphoribosylaminoimidazole-succinocarboxami	-1.06802	0.34568	197779	356826	183360	223432	28469	256357	-159047	1.80416	0.256276
RH1_00337	Maltose/maltodextrin import ATP-binding prote	1.06843	0.34552	236454	180071	234837	224206	5681.59	91226.9	56382.9	0.761548	-0.118303
RH1_02537	Serine hydroxymethyltransferase 1	-1.06918	0.34522	918837	1.00078e+06	903869	1.05379e+06	39525.3	126719	-81939.7	1.08918	0.0370987
RH1_03024	hypothetical protein	1.06972	0.345	327627	294074	320387	312966	35822.7	40843.2	33552.7	0.897589	-0.0469226
RH1_01287	UDP-glucose 4-epimerase	1.07011	0.34485	109816	83432	114627	101906	23007.5	35977.2	26384.2	0.759742	-0.119334
RH1_00826	Lysine/ornithine decarboxylase	-1.07425	0.34319	177997	220922	178760	200095	19242.1	66480.7	-42925.1	1.24116	0.0938265
RH1_01087	ATP-dependent RNA helicase RhlE	-1.07653	0.34229	331113	888168	311763	396637	97278.1	890964	-557055	2.68237	0.428519
RH1_02729	translocation protein TolB	1.07677	0.34219	344121	302087	339233	312305	45047.4	50423	42034.4	0.87785	-0.0565796
RH1_01980	2,3,4,5-tetrahydropyridine-2,6-dicarboxylate	1.07714	0.34205	723553	646020	746756	689936	54902.4	111936	77533.5	0.892843	-0.0492247
RH1_02212	Ribosome maturation factor RimM	-1.07767	0.34184	58016.5	101226	57203.7	70688.6	8559.71	68917.8	-43209.4	1.74478	0.24174
RH1_02082	S-formylglutathione hydrolase	-1.08031	0.34079	541320	668418	599386	671527	201040	33276.3	-127097	1.23479	0.0915936
RH1_03253	3-oxoacyl-[acyl-carrier-protein] reductase Fa	-1.08345	0.33955	460342	771055	456598	496740	11166.9	496592	-310713	1.67496	0.224005
RH1_00339	L-arabinose transport system permease protein	1.08528	0.33883	39976.2	3819.15	8574.93	3987.62	57701.2	653.497	36157	0.0955356	-1.01983
RH1_03282	Peptidyl-prolyl cis-trans isomerase B	1.08646	0.33837	260411	214916	267148	239453	26670.1	67447	45494.7	0.825296	-0.08339
RH3_00202	Membrane dipeptidase (Peptidase family M19)	-1.08745	0.33798	86349.7	213917	87742.8	128007	4332.7	203139	-127568	2.47734	0.393985
RH1_01595	hypothetical protein	1.08823	0.33767	693517	583244	674429	651265	81709.5	155332	110272	0.840995	-0.0752064
RH1_03303	Elongation factor P	1.09166	0.33633	857387	595282	938412	469367	339286	240469	262105	0.694298	-0.158454
RH1_01201	Lactaldehyde reductase	-1.09529	0.33491	79006.1	168024	88277.7	114054	24170	138679	-89017.6	2.12672	0.32771
RH1_02211	30S ribosomal protein S16	-1.0961	0.3346	2.4788e+06	3.16181e+06	2.4305e+06	3.49238e+06	829789	690167	-683014	1.27554	0.105695
RH1_00624	Anthranilate synthase component 1	-1.09632	0.33451	140629	240050	159950	170146	42870.6	151108	-99420.4	1.70697	0.232225
RH1_00431	Cysteine--tRNA ligase	-1.09798	0.33387	390142	610071	343656	460533	81823	337148	-219928	1.56371	0.194157
RH1_03357	Nitrogen regulatory protein P-II	-1.10103	0.33269	257157	509540	228128	296515	108594	381890	-252383	1.98144	0.29698
RH1_01129	Ribosome-binding ATPase YchF	-1.10336	0.33178	447017	565255	487709	503551	103179	154289	-118238	1.2645	0.10192
RH1_00581	Cytosine deaminase	1.10479	0.33123	217814	156862	194502	153191	93138.2	21367.2	60951.6	0.720167	-0.142567
RH1_03415	Serine--tRNA ligase	-1.10652	0.33057	368599	443748	397456	430404	50843.6	106076	-75148.6	1.20388	0.0805818
RH1_03036	Lactate-binding periplasmic protein precursor	1.10688	0.33043	567623	343930	726625	373155	296216	186499	223693	0.605913	-0.21759
RH1_00604	hypothetical protein	-1.10926	0.32951	385238	441486	349385	430458	62715.7	61486.4	-56248.2	1.14601	0.059188
RH1_03389	Uridylate kinase	-1.10995	0.32925	366142	500773	435604	439926	125149	168745	-134631	1.3677	0.135991
RH1_00623	Peptidyl-prolyl cis-trans isomerase D	1.1126	0.32823	248378	221524	233321	225476	37745.5	17970.9	26854.1	0.891882	-0.0496924
RH1_01743	33 kDa chaperonin	1.11763	0.32632	22869.2	15804.7	21590.5	18948.4	5824.89	9270.04	7064.5	0.691091	-0.160464
RH1_01356	Phosphoglucosamine mutase	1.11774	0.32628	18134.8	8353.74	14012.2	2911.38	10399.2	11026.4	9781.01	0.460648	-0.33663
RH1_00370	Cytosol aminopeptidase	-1.12091	0.32507	1.03146e+06	1.36207e+06	917593	1.11756e+06	265747	436317	-330616	1.32053	0.120749
RH1_01875	Taurine--pyruvate aminotransferase	1.12107	0.32501	381436	347255	381299	363236	30490.3	43118.4	34180.9	0.910389	-0.0407731
RH1_00554	Urease accessory protein UreE 1	-1.12582	0.32322	110339	371435	62139.5	156517	99017.4	389297	-261096	3.36632	0.527155
RH1_01059	Cold shock protein CspA	1.12903	0.32201	1.47756e+06	1.20598e+06	1.3474e+06	1.34651e+06	280757	307827	271578	0.816198	-0.0882047
RH1_00846	hypothetical protein	-1.13647	0.31923	19060.6	28702.5	24207	29068	14426.7	2794.49	-9641.91	1.50585	0.177783
RH1_00895	Fumarate hydratase class II	1.13661	0.31917	291014	209485	277813	164014	34611.8	119321	81529	0.719845	-0.142761
RH1_00608	Catalase C	1.14117	0.31748	51014.9	31798.7	35080.7	33594.1	28974.4	3338.88	19216.2	0.623321	-0.205288
RH1_03322	Dihydroorotase	1.14211	0.31713	522675	370235	504528	401456	123151	195649	152440	0.708346	-0.149755
RH5_00096	Chloramphenicol acetyltransferase	-1.14359	0.31658	67497.5	97218.2	90317.2	97877.6	43057	13129.3	-29720.7	1.44032	0.15846
RH1_00665	Virginiamycin B lyase	1.14378	0.31651	392586	305141	381275	369393	24524.5	130128	87444.4	0.77726	-0.109433
RH1_00849	Ribonuclease D	1.14431	0.31632	506777	369175	534476	363267	59813.5	199505	137602	0.728475	-0.137585
RH1_01695	3'(2'),5'-bisphosphate nucleotidase CysQ	-1.14526	0.31597	362914	425016	382475	420950	87055.8	35246.4	-62101.5	1.17112	0.068601
RH1_01450	Fumarylpyruvate hydrolase	-1.14639	0.31555	192639	331647	201974	217948	31670.6	207624	-139009	1.7216	0.235933
RH2_00063	hypothetical protein	-1.14697	0.31534	52744.3	112117	52029.2	70777.5	21514	87039	-59372.3	2.12566	0.327494
RH1_02247	Peptidase M16 inactive domain protein	-1.147	0.31532	174835	384532	171666	214090	8353.44	316546	-209697	2.1994	0.342303
RH2_00337	Putative ribosome biogenesis GTPase RsgA	-1.1474	0.31518	31520.8	80332.9	37815.5	39268.4	11707.3	72747.9	-48812.1	2.54856	0.406296
RH1_03217	ATP-dependent Clp protease ATP-binding subuni	-1.15324	0.31303	695486	908024	529900	951333	304702	95139	-212538	1.3056	0.115809
RH1_02359	Glutathione import ATP-binding protein GsiA	-1.15339	0.31298	33633.7	83228.4	30358.7	53230.9	7256.54	74122.5	-49594.7	2.47456	0.393497
RH1_01200	putative transaldolase	1.15362	0.31289	498440	414636	496586	418546	111999	57340.5	83804.2	0.831867	-0.079946
RH1_00985	Acetyl-/propionyl-coenzyme A carboxylase alph	-1.16144	0.31005	587400	975316	595929	674606	117234	566495	-387915	1.66039	0.220211
RH5_00089	hypothetical protein	1.16242	0.30969	80150	30407.9	81175	29232.2	72831.6	13747.5	49742.1	0.379387	-0.420917
RH1_03255	3-oxoacyl-[acyl-carrier-protein] synthase 2	-1.16554	0.30856	449357	886302	466861	516345	83315.9	643956	-436945	1.97238	0.29499
RH1_01456	Uric acid degradation bifunctional protein	-1.17028	0.30686	88100.1	111969	92149.9	95845	17345.6	30774.2	-23868.4	1.27092	0.104119
RH1_02232	Putative acid--amine ligase YgiC	-1.17379	0.3056	20911.6	36444.3	25155.9	43920.7	17676.6	14590	-15532.7	1.74278	0.241242
RH1_02450	Cytidylate kinase	-1.17624	0.30472	268012	364960	243041	373051	127091	65026.4	-96948.6	1.36173	0.134092
RH3_00211	hypothetical protein	1.17986	0.30343	30075.9	14204.4	29393.4	15269.5	23116.6	2914.02	15871.5	0.472285	-0.325796
RH1_00438	Phospho-2-dehydro-3-deoxyheptonate aldolase	-1.17989	0.30342	946802	2.03761e+06	989990	1.14145e+06	108028	1.59764e+06	-1.09081e+06	2.1521	0.332862
RH1_02749	Inositol-1-monophosphatase	-1.18001	0.30338	109465	186231	114634	134031	36070.5	106750	-76766.6	1.70129	0.230778
RH1_02034	Endoribonuclease L-PSP	-1.18072	0.30313	83486.2	100084	84033.7	107867	6853.76	23363.1	-16597.4	1.1988	0.0787484
RH1_02653	High-affinity branched-chain amino acid trans	-1.18183	0.30273	118379	387702	127171	170046	36271.3	393041	-269323	3.2751	0.515224
RH1_03001	Spermidine/putrescine import ATP-binding prot	1.18206	0.30265	298750	176231	317570	100495	71789	164547	122520	0.589893	-0.229227
RH1_01971	MG2 domain protein	-1.1822	0.3026	236632	269536	242416	274768	39215.1	28040.7	-32904.8	1.13905	0.0565446
RH1_02109	GTPase Era	-1.18298	0.30233	85020.3	119541	81688.2	100113	28680.7	41618.8	-34521.2	1.40603	0.147996
RH1_02675	Phosphoenolpyruvate-protein phosphotransferas	-1.1883	0.30044	16914.5	21045.4	17073.8	18075.9	1799.32	5745.97	-4130.88	1.24422	0.0948977
RH1_03449	hypothetical protein	1.18959	0.29999	297118	140881	186855	142504	226114	24902.6	156236	0.47416	-0.324075
RH1_00810	GMP synthase [glutamine-hydrolyzing]	1.19012	0.29981	410528	324544	460275	325818	122917	23466.2	85983.3	0.790554	-0.102068
RH1_01675	Glutathione-dependent formaldehyde-activating	1.19351	0.29862	297285	214482	248032	246023	105784	57005	82802.9	0.721469	-0.141782
RH1_02731	hypothetical protein	-1.1987	0.2968	318904	432488	306434	362715	94821.4	133959	-113584	1.35617	0.132314
RH1_03002	6-aminohexanoate-cyclic-dimer hydrolase	-1.19882	0.29676	17056.3	31710.9	23670.6	32420	13070.3	16657.2	-14654.6	1.85919	0.269325
RH1_02038	Toluene tolerance, Ttg2	-1.19889	0.29674	142028	484942	169904	224195	48688.4	493013	-342914	3.41441	0.533316
RH1_01076	Putative NAD(P)H nitroreductase YdjA	1.19926	0.29661	100474	81449.3	96169	86575.8	12877.5	24272.2	19024.7	0.810651	-0.0911661
RH1_01754	NADP-dependent malic enzyme	1.19987	0.2964	30386.4	17679.6	35338.9	15583.9	9139.95	15903.4	12706.8	0.581826	-0.235207
RH1_01864	Aliphatic amidase expression-regulating prote	1.19994	0.29637	55192.3	49461.7	54843.3	50356.8	5576.51	6109.48	5730.59	0.89617	-0.0476094
RH1_00020	2-hydroxy-3-oxopropionate reductase	1.20436	0.29484	337311	269662	328488	284635	76274.3	60394.1	67649	0.799446	-0.0972108
RH1_00183	Outer membrane protein transport protein (OMP	1.20652	0.29409	130054	65745.3	170800	77081.1	88144.7	27451.3	64309.2	0.505521	-0.296261
RH1_00459	Deoxyguanosinetriphosphate triphosphohydrolas	1.20701	0.29392	18450.4	12842.5	16212.9	12592	7663.12	2456.95	5607.96	0.696052	-0.157358
RH2_00424	GTPase Obg/CgtA	-1.20753	0.29374	51721	60720.2	52212.6	59767.8	11931.5	4925.7	-8999.21	1.174	0.0696664
RH1_02658	protease TldD	-1.20787	0.29363	103750	139047	122752	126416	37994.4	33441.4	-35297.3	1.34022	0.127175
RH1_03379	Putative multidrug export ATP-binding/permeas	1.21061	0.29268	32886.3	10998.6	15980.9	9504.25	29577.3	10287.4	21887.7	0.334444	-0.475676
RH1_00787	hypothetical protein	-1.21375	0.29161	62770.3	120094	45353.9	83600.1	38190.1	72340.3	-57323.5	1.91323	0.281766
RH1_02169	50S ribosomal protein L15	1.21433	0.29141	1.87119e+06	1.59714e+06	1.93254e+06	1.60447e+06	321910	221747	274052	0.853541	-0.0687755
RH1_00050	Invasion associated locus B (IalB) protein	-1.2148	0.29125	1.16959e+06	1.43337e+06	1.26617e+06	1.41289e+06	272166	259555	-263776	1.22553	0.0883233
RH1_02495	Receptor family ligand binding region	1.21559	0.29098	437971	191256	571937	174495	350203	30570.5	246715	0.436686	-0.35983
RH1_01219	putative GTP-binding protein YjiA	1.21584	0.29089	261924	188637	215549	185429	104039	8702.49	73286.9	0.720198	-0.142548
RH1_02136	hypothetical protein	1.2163	0.29073	1.33532e+06	1.19556e+06	1.32917e+06	1.1026e+06	84689.3	180113	139765	0.895333	-0.0480156
RH1_02122	putative 3-hydroxybutyryl-CoA dehydrogenase	1.21755	0.29031	311290	227277	318325	266704	73114.5	94541.4	84013.4	0.730113	-0.13661
RH1_00831	Aspartyl/glutamyl-tRNA(Asn/Gln) amidotransfer	1.21937	0.28969	353002	295731	349610	335528	31797	74878.3	57270.8	0.837761	-0.07688
RH1_02846	Imidazole glycerol phosphate synthase subunit	1.22093	0.28916	33208	27780.4	35480.6	30561.4	5088.61	5778.57	5427.58	0.836558	-0.077504
RH1_02937	Thymidylate synthase ThyX	1.22391	0.28815	349262	218903	258384	200887	176680	53081.8	130359	0.626758	-0.2029
RH1_01022	putative succinyl-CoA:3-ketoacid coenzyme A t	-1.22805	0.28675	793247	1.01902e+06	781009	896174	93245.8	304469	-225770	1.28461	0.108773
RH2_00428	50S ribosomal protein L21	1.22922	0.28635	982418	877894	1.033e+06	833861	102099	106148	104524	0.893606	-0.0488541
RH1_00449	L-2-hydroxyglutarate oxidase LhgO	1.23158	0.28556	53080.9	38813.1	55529.9	43621.8	5474	19304.7	14267.9	0.731205	-0.135961
RH1_02137	50S ribosomal protein L11	1.2388	0.28315	1.05266e+06	857957	1.03333e+06	856415	265038	62170.5	194706	0.815035	-0.0888237
RH1_01415	50S ribosomal protein L28	1.24389	0.28146	1.5496e+06	1.23682e+06	1.72534e+06	1.25293e+06	306140	309791	312786	0.798151	-0.0979148
RH1_02953	hypothetical protein	-1.2492	0.2797	2.7571e+06	3.3348e+06	2.37614e+06	3.22288e+06	738639	309882	-577707	1.20953	0.0826182
RH1_01466	Bacterioferritin	-1.25375	0.27821	1.08588e+06	1.25502e+06	1.13864e+06	1.2931e+06	133726	191621	-169142	1.15577	0.0628697
RH2_00107	glycine betaine transporter periplasmic subun	1.25425	0.27804	174332	106952	137728	89499.9	80898	45973.1	67380.4	0.613494	-0.21219
RH3_00221	3-oxoadipate CoA-transferase subunit A	-1.25848	0.27666	185240	210471	191330	208095	29603.8	18149.9	-25230.5	1.1362	0.0554564
RH1_03066	SnoaL-like domain protein	-1.25967	0.27628	241923	446967	205473	324244	90685.1	266952	-205044	1.84756	0.266598
RH1_03393	1-deoxy-D-xylulose 5-phosphate reductoisomera	-1.26582	0.27428	144624	179429	148293	184799	45127.2	15215.3	-34804.2	1.24065	0.0936501
RH1_01099	Acetyl-coenzyme A synthetase	1.26671	0.274	332100	299102	335126	319125	22817.1	38925.8	32998	0.900638	-0.0454496
RH1_00708	Murein hydrolase activator NlpD precursor	1.26702	0.27389	534188	476706	504158	502629	60358.3	50314.1	57481.7	0.892394	-0.0494432
RH2_00279	Acetyl-coenzyme A synthetase	1.26783	0.27363	858225	616530	1.01909e+06	627352	305897	124313	241695	0.718378	-0.143647
RH1_01587	Glutamyl-tRNA(Gln) amidotransferase subunit A	-1.27005	0.27292	452058	847716	540685	809770	173871	510803	-395658	1.87524	0.273057
RH1_02163	30S ribosomal protein S14	1.27162	0.27241	1.39356e+06	1.18261e+06	1.37468e+06	1.21297e+06	225392	178196	210945	0.848628	-0.0712826
RH1_00148	recombinase A	-1.27457	0.27147	396613	489703	424005	476822	51289.9	115639	-93090.4	1.23471	0.0915663
RH1_00016	RNA-binding protein Hfq	1.28176	0.26918	154162	107348	145016	115838	55364.6	30605.9	46814.9	0.696328	-0.157186
RH1_01715	Xylulose kinase	1.28553	0.26799	1.34264e+06	1.05576e+06	1.44983e+06	1.15787e+06	288386	257357	286876	0.786334	-0.104393
RH1_03014	Oligoendopeptidase F, plasmid	-1.29046	0.26643	1.91207e+06	2.6052e+06	1.71491e+06	2.65228e+06	911628	185560	-693134	1.36251	0.134338
RH1_01601	Acryloyl-CoA reductase (NADH)	-1.29466	0.26512	33786.8	154112	24489.1	89278.3	22168.7	159443	-120325	4.5613	0.659089
RH1_00815	Anthranilate phosphoribosyltransferase	-1.29554	0.26484	134540	174943	150361	162527	40627.6	35598	-40403.4	1.30031	0.114046
RH1_02015	Dihydroxy-acid dehydratase	-1.30682	0.26134	300967	601306	296580	389648	37805.1	396269	-300339	1.99791	0.300576
RH1_00490	DNA gyrase subunit A	-1.30917	0.26062	303346	488032	328951	373987	62327.4	236260	-184686	1.60883	0.20651
RH1_01098	NADP-dependent malic enzyme	1.31474	0.25891	307734	216542	321060	246624	44879	111440	91192.3	0.703665	-0.152634
RH1_00945	hypothetical protein	-1.31506	0.25881	29844.9	41113.9	28617.2	38159.8	2158.76	14684.4	-11269	1.37758	0.139118
RH1_00738	NADH-quinone oxidoreductase chain 5	-1.31969	0.2574	339983	446332	330005	367149	25266.5	137273	-106349	1.31281	0.1182
RH1_03029	Nicotinate-nucleotide--dimethylbenzimidazole	-1.32184	0.25675	38866.5	64614	39588.5	58388.2	2116	33671.2	-25747.4	1.66246	0.220751
RH2_00233	Multidrug resistance protein MdtN	-1.3228	0.25646	100325	118277	94172.3	122817	19121.3	13671	-17951.8	1.17894	0.0714902
RH1_02526	Glutamyl-tRNA(Gln) amidotransferase subunit A	1.32686	0.25523	682059	630715	662065	633475	66799.9	5476.79	51344.6	0.924721	-0.0339892
RH1_01666	Transcriptional regulatory protein OmpR	1.33085	0.25403	25772.1	17217.3	26545.9	13406.2	5244.98	9820.86	8554.78	0.66806	-0.175184
RH1_03280	Phosphoglycerate kinase	1.33145	0.25385	409473	308413	443639	319208	129585	22158	101060	0.753195	-0.123093
RH1_00341	Bacterial extracellular solute-binding protei	-1.3328	0.25345	677029	1.14174e+06	626813	1.00191e+06	167628	580184	-464708	1.68639	0.226959
RH1_02257	hypothetical protein	-1.34156	0.25084	345019	603400	338618	460471	51646.1	329567	-258381	1.74889	0.242763
RH1_02144	30S ribosomal protein S12	1.34214	0.25067	2.06572e+06	1.88479e+06	2.07047e+06	1.85594e+06	172469	157393	180929	0.912414	-0.0398082
RH1_00737	NADH-quinone oxidoreductase subunit D	-1.34351	0.25026	305554	452969	368392	523125	119333	147911	-147415	1.48245	0.170981
RH1_02878	antiporter inner membrane protein	1.34469	0.24991	1.14753e+06	336628	558220	292042	1.04057e+06	90428.5	810904	0.29335	-0.532614
RH1_02381	putative FAD-linked oxidoreductase	-1.34931	0.24855	27974.6	56971.5	36768.2	42942.1	16003.3	33606.3	-28996.9	2.03654	0.308894
RH3_00365	Sporulation initiation inhibitor protein Soj	1.35029	0.24826	32404.3	25504.8	36671.9	26122	7763.34	4249.33	6899.55	0.787079	-0.103982
RH2_00280	Adenylate kinase	1.35197	0.24777	357677	249112	354702	243542	26514.3	136534	108564	0.696473	-0.157095
RH1_01596	peptidase PmbA	-1.35267	0.24757	29737	37885.3	31974.1	38663.2	9878.78	3356.88	-8148.22	1.27401	0.105173
RH1_01776	Tim44-like domain protein	-1.35808	0.24599	198960	247164	208562	271102	39250.9	47317.3	-48204.2	1.24228	0.0942198
RH1_02164	30S ribosomal protein S8	1.3603	0.24535	3.07924e+06	2.6386e+06	2.89615e+06	2.71456e+06	533165	174716	440641	0.8569	-0.0670701
RH2_00188	Long-chain-fatty-acid--CoA ligase FadD13	1.36484	0.24404	32323.4	17561.5	27962.8	15212	18270.7	4138.86	14761.9	0.543306	-0.264956
RH1_02582	Isoleucine--tRNA ligase	-1.37286	0.24173	286990	437472	262124	455288	60692.3	179892	-150482	1.52435	0.183084
RH1_00353	Glycogen synthase 1	-1.37445	0.24128	64054.1	108860	46537.1	116577	40747.3	39087.2	-44806.3	1.69951	0.230323
RH1_01423	Acetylornithine/succinyldiaminopimelate amino	1.37542	0.241	201644	140845	214034	132912	71773.8	26654	60798.8	0.698485	-0.155843
[truncated: 225 more rows]

## Sheet: UVA+UVB
Table S1. Validated identified proteins from field experiments
[truncated: 1,066 more rows]

[truncated: 2 more sheets: UVB, UVA]
