# Supplementary material for: Bacterial Survival under Extreme UV Radiation: A Comparative Proteomics Study of Rhodobacter sp., Isolated from High Altitude Wetlands in Chile
Source: Front Microbiol. 2017 Jun 26;8:1173. doi: 10.3389/fmicb.2017.01173 (PMC5483449; doi:10.3389/fmicb.2017.01173)
Supplement: Supplementary file 2 [file Table_2.XLSX]

## Sheet: Artificial UVB
Table S2. Validated identified proteins from laboratory experiments
VALIDATED IDENTIFIED PROTEINS FROM ARTIFICIAL UVB CONDITION
Peak Names	Functions	t-value	p-value	Mean 1	Mean 2	Median 1	Median 2	Sigma 1	Sigma 2	Delta	Fold Change (Artificial UVB)	Log (Fold Change)
RH1_01376	4-hydroxy-4-methyl-2-oxoglutarate aldolase	-0.927578	0.3962	20909.2	99719.8	22770.3	28305.3	9063.26	143424	-78810.5	0.20968	-0.678443
RH1_01437	N5-carboxyaminoimidazole ribonucleotide mutas	-5.18856	0.0035	9266.02	25871.9	12919	25851.1	6581.67	622.081	-16605.9	0.35815	-0.445935
RH1_02008	hypothetical protein	-2.89143	0.03413	23235.3	53523.5	25941.3	50480.6	8971.13	16120.1	-30288.2	0.434114	-0.362396
RH1_03322	Dihydroorotase	-1.71877	0.14629	2.51553e+06	5.76767e+06	538789	5.86526e+06	3.89391e+06	347275	-3.25213e+06	0.436144	-0.36037
RH1_02945	putative reductase	-0.542654	0.61067	7551.16	17301.4	1327.41	3711.63	10905	29036.4	-9750.22	0.436448	-0.360067
RH1_02377	Coproporphyrinogen-III oxidase, aerobic	-2.05327	0.09525	17556.8	39482.7	10779.2	41374.9	20751.3	6222.91	-21925.9	0.44467	-0.351963
RH1_02953	hypothetical protein	-5.55168	0.00261	614594	1.38207e+06	493135	1.37026e+06	235785	132435	-767472	0.444692	-0.351941
RH4_00384	H-NS histone family protein	-2.41853	0.06023	406149	886614	506953	824484	177575	302882	-480465	0.45809	-0.339049
RH1_00464	RNA polymerase-binding transcription factor D	-3.83746	0.01215	41897.4	87099.7	53573.6	89131.2	23111.5	6350.88	-45202.3	0.481028	-0.31783
RH1_01050	50S ribosomal protein L33	-2.3218	0.0679	419876	868788	437354	878338	155723	301068	-448912	0.483289	-0.315793
RH1_02290	50S ribosomal protein L35	-3.76687	0.01306	906193	1.86985e+06	791253	1.82352e+06	512683	108432	-963654	0.484635	-0.314585
RH1_03027	RNA polymerase-binding transcription factor C	-3.96742	0.01066	85924.8	175042	75110.5	184773	24854	32089.7	-89116.8	0.490882	-0.309023
RH1_01713	hypothetical protein	-2.24648	0.07461	76848.7	148430	59244.5	149164	60131.6	22143.6	-71581.6	0.517742	-0.285886
RH1_02102	DNA-directed RNA polymerase subunit omega	-4.09689	0.00938	312120	601482	318555	604666	138346	38643.4	-289362	0.518918	-0.284901
RH1_03335	hypothetical protein	-8.01313	0.00049	96828	184819	94509.6	187948	10409.7	16500.7	-87991.2	0.523907	-0.280746
RH1_03437	Enamine/imine deaminase	-2.63975	0.04599	182027	345087	192348	319086	30276.7	101443	-163060	0.527481	-0.277793
RH1_02349	Nucleoid-associated protein YbaB	-1.3239	0.24283	319592	591681	248037	566731	251913	279957	-272089	0.540143	-0.267491
RH1_02525	Glutamyl-tRNA(Gln) amidotransferase subunit C	-1.63221	0.16356	31934.9	58068.8	39127.9	56232	25512.3	17278.6	-26133.9	0.549949	-0.259677
RH1_01541	Dihydroorotase	-0.87115	0.42352	15528.1	28213.8	7824.97	35040	20018.4	18403.8	-12685.7	0.550374	-0.259342
RH1_01523	Uridine kinase	-4.31747	0.00759	92273.1	167331	84647	167960	26095.7	20236.4	-75057.6	0.551442	-0.258501
RH1_02468	Disulfide-bond oxidoreductase YfcG	-0.712979	0.50774	103665	185270	135849	113357	77991.8	182687	-81605.6	0.559533	-0.252175
RH1_01187	ATP synthase subunit delta	-2.90698	0.03352	603271	1.07308e+06	687673	1.05317e+06	260116	171815	-469812	0.562185	-0.250121
RH1_03319	Cell division protein ZapA	-1.51887	0.18926	191008	337515	220604	274917	91179.7	145055	-146507	0.565924	-0.247242
RH1_01415	50S ribosomal protein L28	-3.90308	0.01137	1.06173e+06	1.87397e+06	887823	1.93936e+06	324723	231163	-812241	0.566567	-0.246749
RH1_02710	Yqey-like protein	-2.36192	0.0646	38011.8	66808.9	46134.2	67051.8	22987.4	8510.73	-28797.1	0.568964	-0.244916
RH1_00398	50S ribosomal protein L32	-3.38252	0.01962	293017	503644	274576	474415	78535.8	83465.9	-210627	0.581794	-0.235231
RH1_00206	Polyol:NADP oxidoreductase	-3.13976	0.02567	509339	869038	396147	869214	224437	62590.1	-359699	0.586096	-0.232032
RH3_00340	Glycosyl transferases group 1	-3.13976	0.02567	509339	869038	396147	869214	224437	62590.1	-359699	0.586096	-0.232032
RH1_02215	50S ribosomal protein L31	-2.22405	0.07674	452754	771794	442700	737866	90219.7	231015	-319040	0.586625	-0.231639
RH1_00731	hypothetical protein	-2.88109	0.03454	158531	269957	154119	278450	74165.2	24629.6	-111426	0.587244	-0.231181
RH1_02462	Glycine cleavage system H protein	-2.97856	0.03085	213110	360080	210408	376518	89869.6	39648.2	-146971	0.591839	-0.227796
RH1_02211	30S ribosomal protein S16	-4.72942	0.0052	2.54987e+06	4.29719e+06	2.34234e+06	4.41611e+06	490493	479173	-1.74732e+06	0.593382	-0.226666
RH1_01540	Aspartate carbamoyltransferase	-1.22854	0.27391	16963.5	28428.6	17765.8	33682.1	5007.56	15235.3	-11465.1	0.596706	-0.22424
RH1_02166	50S ribosomal protein L18	-8.71379	0.00033	1.07714e+06	1.79165e+06	1.12957e+06	1.77824e+06	129978	89149.5	-714512	0.6012	-0.220981
RH1_01105	Na(+)/H(+) antiporter subunit A	-3.2079	0.02378	468421	778097	457314	836529	22992	162091	-309676	0.602008	-0.220397
RH1_03069	Translation initiation factor IF-1	-2.27761	0.07175	311391	512462	309114	466943	143604	92300.8	-201071	0.607638	-0.216355
RH1_01783	Thioredoxin	-3.00663	0.02987	1.12026e+06	1.84138e+06	939332	1.86856e+06	472787	123839	-721115	0.608383	-0.215823
RH1_02910	phosphoribosylformylglycinamidine synthase su	-1.33536	0.23932	45866.3	74635.9	47476.1	69400.3	36615.6	20793.9	-28769.6	0.614534	-0.211454
RH1_03226	NAD-dependent dihydropyrimidine dehydrogenase	-0.708058	0.51054	24575.5	39648.7	32435.4	43831	16323.6	33424.2	-15073.3	0.61983	-0.207727
RH1_02028	Ferredoxin--NAD(P)(+) reductase fdr	-1.22102	0.27651	120141	193065	119084	199664	47924.4	93059.3	-72923.6	0.622284	-0.206011
RH1_02145	30S ribosomal protein S7	-2.48126	0.05575	1.33054e+06	2.12749e+06	1.12361e+06	2.21711e+06	445519	403017	-796952	0.625403	-0.20384
RH1_02698	Phosphoglucosamine mutase	-0.506175	0.63426	67685.3	108017	74928.4	55174.8	19708.5	133718	-40331.9	0.626616	-0.202998
RH1_02158	50S ribosomal protein L29	-1.33149	0.2405	246469	392640	301898	366460	119431	157875	-146171	0.627722	-0.202232
RH1_02140	50S ribosomal protein L7/L12	-1.76448	0.13792	1.35958e+06	2.14444e+06	1.76532e+06	2.20764e+06	871844	241993	-784860	0.634003	-0.197909
RH5_00110	hypothetical protein	-3.04266	0.02866	596723	931571	558944	896726	151626	138841	-334849	0.640555	-0.193444
RH3_00139	Sulfate adenylyltransferase subunit 2	-1.56105	0.17926	47940.4	74726.2	65129.1	72488	34165.1	7940.25	-26785.9	0.641547	-0.192772
RH1_03216	ATP-dependent Clp protease proteolytic subuni	-3.16568	0.02494	416962	647694	405478	641698	76954.8	105971	-230731	0.643765	-0.191273
RH1_02843	23S rRNA (guanosine-2'-O-)-methyltransferase	-2.19253	0.07984	28221.9	43561.1	34438.4	45101.9	11338.3	7357.92	-15339.1	0.647871	-0.188512
RH1_01426	Membrane fusogenic activity	-1.04493	0.34392	230088	354045	214108	354683	174706	140920	-123957	0.649885	-0.187164
RH1_02229	30S ribosomal protein S15	-3.01655	0.02953	2.42243e+06	3.71181e+06	2.40493e+06	3.75483e+06	612627	521342	-1.28938e+06	0.652627	-0.185335
RH1_02175	50S ribosomal protein L17	-3.47983	0.01766	1.5973e+06	2.44269e+06	1.35692e+06	2.40467e+06	471898	142022	-845391	0.653911	-0.184482
RH1_00421	Glutaredoxin-4	-5.18508	0.00351	453701	691177	486578	687200	60901.6	59334.1	-237476	0.656418	-0.182819
RH1_01177	putative hydrolase YutF	-1.36991	0.22903	58866.1	89667.6	61279.3	75499.5	8305.95	37395.4	-30801.5	0.656492	-0.18277
RH1_03022	SCP-2 sterol transfer family protein	-5.30249	0.00319	296571	451096	308577	447327	49520.3	28135.6	-154525	0.657445	-0.182141
RH1_02605	molybdopterin biosynthesis protein MoeB	-3.70176	0.01397	69941.6	106316	61413.4	104194	19145.8	5611.65	-36374	0.657868	-0.181862
RH3_00110	Periplasmic dipeptide transport protein precu	-1.12711	0.31086	98121.3	149129	127415	125418	56905.4	60768.3	-51008.1	0.657961	-0.1818
RH1_02638	hypothetical protein	-3.39229	0.01941	90185.2	136078	86663.5	133468	20850.5	15267.7	-45893.2	0.662744	-0.178654
RH1_01139	NAD(P)H dehydrogenase (quinone)	-4.43675	0.00679	343753	516865	367126	521105	67301.9	36468.4	-173111	0.665074	-0.17713
RH1_00950	6,7-dimethyl-8-ribityllumazine synthase 1	-1.22819	0.27403	85636.5	127849	117842	131106	63620.9	26013.6	-42212.7	0.669824	-0.174039
RH1_00762	hypothetical protein	-3.97357	0.0106	1.37101e+06	2.04467e+06	1.34591e+06	2.06187e+06	282332	170227	-673651	0.670532	-0.17358
RH1_03254	Acyl carrier protein	-1.31605	0.24526	244012	363469	264008	338009	87907.7	135605	-119457	0.671341	-0.173057
RH1_01659	DNA-binding protein HU	-2.55083	0.05121	2.834e+06	4.2154e+06	2.57415e+06	4.24149e+06	708078	709704	-1.3814e+06	0.672297	-0.172439
RH1_02071	Ribosomal silencing factor RsfS	-1.32573	0.24227	29051.3	43106	37652.9	41139.2	21064.3	5031.68	-14054.7	0.67395	-0.171372
RH1_02449	3-phosphoshikimate 1-carboxyvinyltransferase	-1.62011	0.16613	416032	615833	510553	655420	187772	141241	-199801	0.67556	-0.170336
RH1_03218	NADH dehydrogenase	-2.30193	0.0696	136980	202749	144671	202019	57247.9	12144.5	-65769.5	0.675612	-0.170303
RH1_01399	hypothetical protein	-4.37832	0.00717	147948	218923	146620	221590	17020.7	23614.7	-70974.2	0.675802	-0.17018
RH5_00053	hypothetical protein	-2.20914	0.07819	111527	164378	118609	167129	45367.1	16221.3	-52850.6	0.678481	-0.168462
RH1_01418	ATP-dependent RNA helicase HrpB	-0.8229	0.44802	62677.6	91705.3	44384.1	97709	69525.7	18239.1	-29027.8	0.683467	-0.165282
RH1_01849	hypothetical protein	-1.67193	0.1554	48856.4	71140.4	39218.2	69068.8	25521.4	8563.22	-22284	0.68676	-0.163195
RH1_00146	hypothetical protein	-2.15751	0.08345	63525.2	91436	64966.3	89358.3	22306.4	12101.3	-27910.8	0.694751	-0.158171
RH1_02156	50S ribosomal protein L16	-3.09706	0.02694	1.50385e+06	2.1579e+06	1.5843e+06	2.26444e+06	205598	315031	-654050	0.696904	-0.156827
RH1_01829	Inosose dehydratase	-1.14224	0.30509	60068.9	85655.8	79118.6	86707.9	43021.1	14135.6	-25586.9	0.701282	-0.154107
RH1_02164	30S ribosomal protein S8	-6.00818	0.00183	2.16854e+06	3.08492e+06	2.15674e+06	3.05784e+06	276442	124577	-916382	0.702948	-0.153077
RH1_03149	hypothetical protein	-1.3859	0.22441	70047	99564.6	75223.8	99674.8	38897.2	16953.6	-29517.7	0.703533	-0.152716
RH1_01087	ATP-dependent RNA helicase RhlE	-1.45785	0.20468	77714.9	110377	76783.1	111393	16827.5	35289.4	-32661.9	0.704087	-0.152373
RH1_00501	Protein-L-isoaspartate O-methyltransferase	-1.82003	0.1284	179882	255113	210689	261424	74299.9	34659.3	-75230.4	0.705109	-0.151744
RH1_02739	Bifunctional protein FolD protein	-1.00218	0.36226	41741	59178.9	36012.8	64193.5	27721.9	18780.2	-17437.9	0.705336	-0.151604
RH1_02291	50S ribosomal protein L20	-1.92628	0.11202	1.04068e+06	1.46421e+06	1.11132e+06	1.54902e+06	348265	239298	-423532	0.710744	-0.148287
RH1_02172	30S ribosomal protein S13	-4.2108	0.0084	1.55935e+06	2.18674e+06	1.54487e+06	2.18492e+06	264274	129869	-627384	0.713096	-0.146852
RH1_02223	hypothetical protein	-1.56428	0.17852	91140.3	127789	99249.2	127862	43584.4	17375.5	-36649.1	0.713207	-0.146784
RH4_00190	HTH-type transcriptional activator TipA	-1.03814	0.34678	220220	308601	314745	315828	170802	35487	-88381.3	0.713607	-0.146541
RH1_03435	6-phosphogluconolactonase	-1.54391	0.18326	192527	269545	240526	282793	94842.8	33366.6	-77018.5	0.714265	-0.146141
RH1_01756	heat shock protein GrpE	-1.52403	0.18801	334094	465949	331858	452720	159184	67031.7	-131855	0.717019	-0.14447
RH3_00140	Bifunctional enzyme CysN/CysC	-0.444152	0.6755	389521	542667	404206	262905	28733.4	582357	-153146	0.717789	-0.144003
RH1_02908	hypothetical protein	-1.72822	0.14452	563161	784176	625242	754131	228870	108660	-221015	0.718157	-0.143781
RH1_01899	30S ribosomal protein S20	-1.11056	0.31729	881843	1.22668e+06	876850	1.28109e+06	537057	288416	-344838	0.718885	-0.14334
RH1_02153	30S ribosomal protein S19	-2.23347	0.07583	3.4754e+06	4.82495e+06	3.14413e+06	4.91987e+06	612971	890313	-1.34954e+06	0.720299	-0.142487
RH1_02954	PHB/PHA accumulation regulator DNA-binding do	-3.52079	0.0169	75444.4	104387	79842.1	104581	11943	9898.6	-28942.3	0.722739	-0.141018
RH1_02171	Adenylate kinase	-2.95432	0.03173	440608	606949	414198	632117	59602.6	81788.3	-166341	0.725939	-0.1391
RH1_02936	Lactoylglutathione lyase	-1.71086	0.14779	406087	552064	448172	543376	91811.3	123210	-145977	0.73558	-0.13337
RH1_00738	NADH-quinone oxidoreductase chain 5	-1.53437	0.18553	305696	412667	309777	405456	22967.1	116341	-106971	0.740782	-0.130309
RH1_02160	50S ribosomal protein L14	-1.14011	0.30589	1.25418e+06	1.69077e+06	1.65222e+06	1.69591e+06	789724	56665.4	-436596	0.741778	-0.129726
RH1_03299	Adenylosuccinate lyase	-1.11295	0.31636	1.39332e+06	1.8754e+06	1.73506e+06	1.88581e+06	891186	81267	-482084	0.742943	-0.129044
RH1_02452	Integration host factor subunit beta	-2.81904	0.03715	356849	473952	393507	487717	72030.2	38357.1	-117103	0.752923	-0.123249
RH1_01353	H-NS histone family protein	-1.16533	0.29645	113330	150509	103220	147173	62415.9	17639.7	-37179.6	0.752975	-0.12322
RH1_01640	Orotidine 5'-phosphate decarboxylase	-1.09529	0.32332	243091	322696	193495	291150	113576	80577.1	-79605.4	0.753312	-0.123025
RH1_02343	30S ribosomal protein S21	-1.1861	0.28887	975607	1.29504e+06	1.12087e+06	1.2522e+06	489822	217420	-319429	0.753344	-0.123007
RH1_02173	30S ribosomal protein S11	-1.73518	0.14323	2.16952e+06	2.87637e+06	2.34577e+06	2.94215e+06	804393	206768	-706843	0.754258	-0.12248
RH1_00462	Exodeoxyribonuclease III	-1.22842	0.27395	83159.6	110214	104809	113433	39064.4	19197	-27054.7	0.754526	-0.122326
RH1_01526	D-ribose-binding periplasmic protein precurso	-1.79287	0.13297	8.87848e+06	1.16708e+07	9.23539e+06	1.16957e+07	3.198e+06	335562	-2.79237e+06	0.76074	-0.118764
RH3_00028	D-ribose-binding periplasmic protein precurso	-0.81547	0.45188	1.40576e+06	1.84126e+06	1.612e+06	1.80446e+06	1.0358e+06	315660	-435504	0.763475	-0.117205
RH1_01516	Protein of unknown function (FYDLN_acid)	-0.878966	0.41965	209326	273301	186919	284086	45060.4	117397	-63974.5	0.765919	-0.115817
RH3_00005	D-methionine-binding lipoprotein MetQ precurs	-1.84202	0.12482	1.40481e+06	1.83003e+06	1.36338e+06	1.7865e+06	420036	186088	-425212	0.767647	-0.114839
RH1_00838	hypothetical protein	-2.34069	0.06632	213765	276053	220783	278034	54517.6	6464.87	-62287.6	0.774363	-0.111055
RH1_00450	Superoxide dismutase-like protein YojM precur	-1.15345	0.30087	101815	131349	82634	120792	43386.2	24863.2	-29533.2	0.775154	-0.110612
RH1_00670	Cytochrome c2	-2.29689	0.07004	610647	785696	681704	782016	126669	76798.6	-175049	0.777205	-0.109464
RH3_00056	D-ribose-binding periplasmic protein precurso	-2.32832	0.06735	429702	548355	468807	567713	76845.5	59019.1	-118653	0.783619	-0.105895
RH1_03281	Peptidyl-prolyl cis-trans isomerase B	-4.09425	0.00941	1.38104e+06	1.76217e+06	1.40894e+06	1.72787e+06	101469	133771	-381129	0.783715	-0.105842
RH1_00397	hypothetical protein	-1.06974	0.33364	40005.9	51043.6	41138.6	54538.4	14086.8	13110.7	-11037.7	0.783759	-0.105818
RH5_00082	H-NS histone family protein	-0.815116	0.45207	1.76728e+06	2.2526e+06	2.29434e+06	2.33918e+06	963971	627218	-485329	0.784548	-0.105381
RH1_01173	10 kDa chaperonin 1	-1.88688	0.11783	1.06268e+07	1.35223e+07	1.15891e+07	1.36293e+07	2.31063e+06	1.7801e+06	-2.89551e+06	0.785872	-0.104648
RH1_02161	50S ribosomal protein L24	-4.14402	0.00896	2.1948e+06	2.78723e+06	2.19663e+06	2.72977e+06	47667.7	238492	-592430	0.787448	-0.103778
RH1_00410	Arginine--tRNA ligase	-0.85291	0.43266	180307	228873	147437	230238	85611.8	66161.7	-48565.4	0.787806	-0.103581
RH1_00714	Gluconate 5-dehydrogenase	-1.56788	0.17769	722562	915719	817208	884338	220675	104398	-193157	0.789065	-0.102887
RH1_03318	hypothetical protein	-0.921127	0.39925	220622	279125	179601	269384	75732.3	87758.8	-58503	0.790406	-0.10215
RH1_01771	Shikimate dehydrogenase	-1.58644	0.1735	136091	171756	145291	171858	45175.1	9136.7	-35665	0.79235	-0.101083
RH1_02311	Acetyl-CoA acetyltransferase	-0.903666	0.4076	1.58606e+06	2.00157e+06	1.87532e+06	1.81426e+06	773449	453049	-415514	0.792406	-0.101052
RH1_02795	EF hand	-0.830915	0.44388	648902	818276	560704	815959	416376	56022.9	-169375	0.79301	-0.100721
RH1_03357	Nitrogen regulatory protein P-II	-2.24114	0.07511	195912	246531	200697	243600	45917.2	7207.81	-50619	0.794675	-0.0998104
RH1_02154	50S ribosomal protein L22	-4.93166	0.00435	2.42688e+06	3.03351e+06	2.45503e+06	3.03372e+06	243044	62054.8	-606631	0.800024	-0.0968972
RH1_01084	Carbamoyl-phosphate synthase large chain	-0.776568	0.47253	274246	342483	324510	357556	170904	50875.4	-68237.2	0.800757	-0.096499
RH1_02218	Putative gamma-glutamyltransferase YwrD	-1.54138	0.18386	337358	419980	360257	422804	54913.6	78733.3	-82622.1	0.803271	-0.0951377
RH1_03332	hypothetical protein	-1.10316	0.3202	351628	435083	328173	443531	146051	46166.3	-83455.6	0.808185	-0.0924893
RH1_00401	Integration host factor subunit alpha	-5.04393	0.00395	300903	372044	315106	371652	24753.9	12643.5	-71140.2	0.808785	-0.0921668
RH1_03129	hypothetical protein	-1.81746	0.12883	1.62786e+06	2.01132e+06	1.75621e+06	2.01995e+06	320943	241898	-383455	0.809351	-0.091863
RH2_00408	N-substituted formamide deformylase precursor	-0.749975	0.48704	34807.7	42983.8	35718.9	37287.6	12109.9	15550.2	-8176.17	0.809785	-0.0916303
RH1_02946	Cold shock protein CspA	-1.50608	0.19239	2.33473e+06	2.87338e+06	2.42474e+06	2.80084e+06	358172	529098	-538652	0.812537	-0.0901567
RH3_00042	sn-glycerol-3-phosphate-binding periplasmic p	-1.46162	0.20369	1.20406e+06	1.48081e+06	1.23483e+06	1.47049e+06	380565	76664.5	-276747	0.813111	-0.0898501
RH1_00646	Phosphate-binding protein PstS precursor	-0.862263	0.42795	105338	128839	102434	143975	34567.5	36412.1	-23501.3	0.817592	-0.0874633
RH1_03245	putative oxidoreductase	-1.32514	0.24245	30104.3	36794.1	26004.9	37673.7	8119.44	5372.73	-6689.76	0.818184	-0.0871491
RH1_00248	Mannitol 2-dehydrogenase	-1.39908	0.22066	169219	206741	178277	194235	32764.8	36596.6	-37521.8	0.818508	-0.086977
RH1_02034	Endoribonuclease L-PSP	-1.66096	0.15761	119135	145471	120731	145708	31169.5	8404.94	-26336.4	0.818959	-0.0867381
RH1_02159	30S ribosomal protein S17	-2.16022	0.08316	1.51745e+06	1.85251e+06	1.54808e+06	1.89296e+06	88215.4	252085	-335059	0.819132	-0.0866458
RH2_00390	Tripartite tricarboxylate transporter family	-0.684516	0.52408	65784.5	79992.5	63621.8	86028.1	18443	31688.5	-14208	0.822383	-0.0849256
RH2_00319	Sialic acid TRAP transporter permease protein	-0.250428	0.81222	58670.6	70997.8	73575.6	50959.2	36848.4	77574.7	-12327.2	0.826372	-0.0828244
RH1_00895	Fumarate hydratase class II	-0.689676	0.52109	423818	511731	377163	496250	82779	204587	-87912.4	0.828206	-0.0818618
RH1_02787	General stress protein 69	-0.506062	0.63433	44461.7	53623.6	42845.9	54198.1	37433.2	1522.71	-9161.93	0.829144	-0.0813702
RH1_01733	Ferrochelatase	-0.469195	0.65868	51197.5	61736.9	37718.7	57869.1	36705.8	23311.6	-10539.4	0.829285	-0.081296
RH1_00008	Bifunctional enzyme IspD/IspF	-0.432115	0.68366	67598.5	81357.5	54142.4	62205.8	25234.4	49721.4	-13759	0.830882	-0.0804606
RH1_01380	putative HTH-type transcriptional regulator Y	-0.521575	0.62424	152619	183444	167870	177640	113694	36907.3	-30825.4	0.831963	-0.0798958
RH1_01846	putative transcriptional regulatory protein p	-1.51867	0.18931	319705	383849	316616	361558	43581.2	61893.1	-64143.6	0.832893	-0.0794106
RH6_00012	CobQ/CobB/MinD/ParA nucleotide binding domain	-1.58699	0.17338	139021	166729	142705	170603	14145.1	27158	-27708	0.833814	-0.0789308
RH1_00810	GMP synthase [glutamine-hydrolyzing]	-0.348776	0.74146	37338.4	44768.7	51898.6	56371.3	28445.7	27519.3	-7430.34	0.834028	-0.0788192
RH1_02079	L-lysine cyclodeaminase	-0.272249	0.79632	46319.1	55493.1	35621.1	53827	37164.2	48202.4	-9173.98	0.834682	-0.0784787
RH1_01758	Ribonuclease PH	-0.618637	0.56325	91386.8	109318	102565	114111	52572.5	23615.3	-17930.8	0.835975	-0.0778066
RH1_00035	30S ribosomal protein S2	-1.52602	0.18753	2.5805e+06	3.08378e+06	2.7028e+06	3.06095e+06	649747	171189	-503271	0.8368	-0.0773782
RH1_02043	3-mercaptopyruvate sulfurtransferase	-0.417526	0.69362	43727.5	52189	49878.9	57029.6	24921.2	27557.1	-8461.5	0.837868	-0.0768243
RH1_02897	Cell division protein FtsZ	-1.74498	0.14143	303666	362008	320042	364164	66936.3	14380	-58341.4	0.838839	-0.0763212
RH1_00816	Indole-3-glycerol phosphate synthase	-1.096	0.32304	256608	305871	237294	306866	79879.1	38968.7	-49263.1	0.838942	-0.0762682
RH1_02163	30S ribosomal protein S14	-0.531236	0.618	1.07245e+06	1.27319e+06	1.26362e+06	1.22376e+06	555308	449861	-200737	0.842335	-0.074515
RH1_03390	Ribosome-recycling factor	-1.52701	0.18729	940374	1.11585e+06	1.02717e+06	1.13695e+06	200639	104374	-175479	0.84274	-0.0743065
RH1_02236	Ribosome-binding factor A	-1.62861	0.16432	87699.4	103802	84797.4	109107	12740.1	13080.2	-16102.2	0.844875	-0.0732076
RH1_00364	Nucleoside diphosphate kinase	-1.04273	0.34484	1.78421e+06	2.11172e+06	1.63813e+06	2.08186e+06	642540	81332.1	-327504	0.844911	-0.0731889
RH1_00520	Phytoene desaturase (neurosporene-forming)	-0.671835	0.53148	772569	914307	979462	909649	436523	11528.7	-141738	0.844978	-0.0731546
RH1_02012	Cytochrome c-556	-0.998717	0.36378	234842	277548	245082	290896	72122.3	41910.9	-42706	0.846131	-0.0725623
RH1_00288	hypothetical protein	-0.292827	0.78142	49306	58145.2	63865.1	55642.4	26456.7	46225.2	-8839.26	0.84798	-0.0716146
RH1_02150	50S ribosomal protein L4	-1.54449	0.18313	2.18322e+06	2.56916e+06	2.05149e+06	2.58512e+06	510574	67914.2	-385940	0.84978	-0.0706937
RH1_00198	50S ribosomal protein L13	-1.18019	0.29101	2.22529e+06	2.61746e+06	2.25451e+06	2.77877e+06	274286	515105	-392174	0.85017	-0.0704941
RH1_00017	GTPase HflX	-0.474718	0.655	35409.2	41444.8	50165.5	42683.1	26026.1	3206.57	-6035.62	0.85437	-0.0683542
RH1_00857	hypothetical protein	-0.531547	0.6178	475641	556231	481975	514709	285155	107091	-80590.5	0.855113	-0.0679763
RH1_02148	30S ribosomal protein S10	-1.48522	0.19762	2.02814e+06	2.37172e+06	1.98039e+06	2.38642e+06	342102	273631	-343577	0.855136	-0.0679651
RH1_01524	Ribose import ATP-binding protein RbsA	-1.53734	0.18482	659331	770636	606727	739644	105971	86547	-111305	0.855567	-0.0677459
RH1_01185	ATP synthase gamma chain	-0.757317	0.483	1.173e+06	1.3709e+06	1.34846e+06	1.40823e+06	518213	126835	-197906	0.855638	-0.0677098
RH1_01325	Phosphate-binding protein PstS precursor	-1.1567	0.29965	84967.4	99234.5	78277.4	105665	11931.9	18432.5	-14267.1	0.856229	-0.0674102
RH5_00103	dTDP-4-dehydrorhamnose reductase	-0.55826	0.60074	117631	137339	113889	145473	52383.8	41609	-19707.8	0.856502	-0.0672714
RH1_00036	Elongation factor Ts	-1.17553	0.2927	3.19875e+06	3.7294e+06	3.28924e+06	3.6744e+06	917769	143747	-530644	0.857713	-0.0666579
RH1_02029	Putative peroxiredoxin	-0.756656	0.48336	469142	546965	520616	543317	202365	54062.7	-77822.7	0.857719	-0.066655
RH1_00734	NADH-quinone oxidoreductase chain 1	-0.712335	0.50811	677511	789746	699129	761048	106481	251733	-112235	0.857885	-0.0665709
RH1_00441	Lipopolysaccharide export system ATP-binding	-0.779705	0.47084	70737.7	82410	66789.6	83040.6	10720.9	23741.7	-11672.2	0.858364	-0.0663287
RH1_00385	Iron uptake protein A1 precursor	-0.570179	0.59322	277025	322631	207198	341703	121588	91777.1	-45605.7	0.858644	-0.0661868
RH1_03031	26 kDa periplasmic immunogenic protein precur	-0.613978	0.56609	199243	231659	219143	235461	106386	20474.8	-32416.5	0.860068	-0.0654671
RH1_01391	L-2-keto-3-deoxyarabonate dehydratase	-3.43702	0.01849	1.72815e+06	2.00916e+06	1.72874e+06	1.99223e+06	86228.1	118924	-281015	0.860133	-0.0654343
RH1_02785	Methionine--tRNA ligase	-0.939697	0.39052	33628.5	39081.6	32716.4	42312.4	8003.07	7315.29	-5453.04	0.86047	-0.0652641
RH1_00945	hypothetical protein	-0.427271	0.68696	77912.9	90504.8	86840.9	81395.9	49251.4	29399.6	-12591.9	0.86087	-0.0650623
RH1_01712	L-glyceraldehyde 3-phosphate reductase	-0.999757	0.36332	634969	734602	624483	746872	193939	57452.4	-99632.7	0.864372	-0.0632994
RH1_00846	hypothetical protein	-0.551573	0.60498	45880	53073.9	53601.7	49881.4	14633.5	18527.1	-7193.84	0.864456	-0.0632571
RH1_02137	50S ribosomal protein L11	-1.93214	0.11118	1.49912e+06	1.73325e+06	1.53758e+06	1.74468e+06	192338	131483	-234121	0.864923	-0.0630225
RH2_00427	50S ribosomal protein L27	-3.41396	0.01896	1.56579e+06	1.80971e+06	1.54334e+06	1.76775e+06	39565.5	116364	-243912	0.86522	-0.0628735
RH1_02073	3-isopropylmalate dehydratase small subunit	-1.18911	0.28779	474837	548129	506421	527744	112736	48800.8	-73292.4	0.866286	-0.0623385
RH3_00075	D-allose transporter subunit	-0.724975	0.50096	43063.9	49671.2	44676.7	46776.3	14824.5	9529.36	-6607.29	0.866979	-0.0619912
RH1_03317	Transketolase 1	-1.3475	0.23566	3.26454e+06	3.76252e+06	3.33557e+06	3.59426e+06	193806	604286	-497976	0.867648	-0.0616563
RH1_02144	30S ribosomal protein S12	-1.90386	0.11529	1.94938e+06	2.24248e+06	2.04488e+06	2.16056e+06	217897	189910	-293105	0.869295	-0.060833
RH1_02911	Phosphoribosylformylglycinamidine synthase 1	-0.544869	0.60926	469197	539094	578120	539451	264618	18340.9	-69897.2	0.870343	-0.0603094
RH1_03140	hypothetical protein	-1.14122	0.30547	291016	334359	312744	335412	61637.6	39856.1	-43343.2	0.870369	-0.0602965
RH1_00181	Antibiotic biosynthesis monooxygenase	-0.723191	0.50197	334963	384244	341051	401139	52906.8	106775	-49280.5	0.871747	-0.0596096
RH1_02162	50S ribosomal protein L5	-1.46356	0.20319	1.7232e+06	1.97581e+06	1.77264e+06	1.95951e+06	343496	80333	-252606	0.872151	-0.0594085
RH1_03449	hypothetical protein	-0.306751	0.7714	170936	195930	220792	191484	89654	116665	-24994.6	0.872431	-0.0592688
RH2_00280	Adenylate kinase	-0.883821	0.41726	321370	367980	331241	369773	98356.2	38689.6	-46609.8	0.873336	-0.0588187
RH1_01158	1,3-propanediol dehydrogenase	-2.3111	0.06881	199285	227793	192751	230074	14370.9	17235.1	-28507.7	0.874852	-0.0580653
RH1_02168	50S ribosomal protein L30	-0.339442	0.74807	297818	340095	264880	288512	164243	162290	-42277.4	0.875689	-0.0576499
RH1_01674	Glutamate synthase [NADPH] large chain precur	-0.612327	0.5671	308902	352542	311384	374800	78245	102129	-43639.3	0.876215	-0.0573892
RH2_00343	hypothetical protein	-0.550248	0.60583	1.01066e+06	1.1534e+06	1.07331e+06	1.14258e+06	419600	273706	-142749	0.876237	-0.0573783
RH1_01594	Glucose 1-dehydrogenase 2	-1.78738	0.13392	824769	940677	840224	962463	73586.3	91679.3	-115908	0.876782	-0.0571083
RH1_00831	Aspartyl/glutamyl-tRNA(Asn/Gln) amidotransfer	-1.43614	0.21045	272471	310687	263680	306576	25546.5	39850.1	-38215.6	0.876996	-0.0570022
RH3_00177	maltose ABC transporter periplasmic protein	-1.80735	0.13052	169261	192853	169228	185060	17165	17040.6	-23591.4	0.877671	-0.0566681
RH1_02450	Cytidylate kinase	-0.892337	0.41309	152476	173713	146805	176078	35040.6	28280	-21237.1	0.877746	-0.0566311
RH1_01176	putative manganese-dependent inorganic pyroph	-1.0802	0.32938	332892	378376	305383	368536	68697.1	43814.1	-45484.5	0.87979	-0.0556209
RH1_01093	Uracil phosphoribosyltransferase	-0.577513	0.58862	234406	266176	237821	263499	87044.6	59962.1	-31770.1	0.880642	-0.0552004
RH1_01576	ATP synthase subunit b precursor	-0.198373	0.85057	34553.2	39201.7	22695.6	43309.8	38114.9	24503	-4648.5	0.881421	-0.0548167
RH1_02743	putative transcriptional regulatory protein	-1.35236	0.2342	468634	531372	450793	531557	76394.8	47520	-62737.5	0.881933	-0.0545644
RH1_02126	Cob(I)yrinic acid a,c-diamide adenosyltransfe	-0.578388	0.58808	120260	136167	126911	138641	54942.1	12190.8	-15906.9	0.883181	-0.0539503
RH1_03141	periplasmic protein	-0.465392	0.66122	65430.8	74009.3	76090.7	67832.7	33430.4	15023.6	-8578.51	0.884089	-0.0535041
RH1_02072	3-isopropylmalate dehydratase large subunit	-0.8577	0.43024	450419	508220	449727	515806	137591	18830.7	-57800.4	0.886269	-0.0524345
RH1_01990	2,3-bisphosphoglycerate-independent phosphogl	-1.32916	0.24121	37241	41986.7	38817.1	42501.8	5055.47	4402.82	-4745.71	0.886971	-0.0520905
RH1_01697	Ribosome maturation factor RimP	-1.72474	0.14517	295284	332687	306435	332971	44032	7153.78	-37403.6	0.887571	-0.0517967
RH1_00442	High-affinity branched-chain amino acid trans	-1.35367	0.23382	114586	129026	121993	128846	20583.7	6530.89	-14439.8	0.888086	-0.0515452
RH1_03415	Serine--tRNA ligase	-1.68293	0.15321	330234	371565	343896	381129	41247	24270	-41330.8	0.888766	-0.0512127
RH1_03217	ATP-dependent Clp protease ATP-binding subuni	-2.19936	0.07916	627813	704466	615630	701932	50734.7	41886.4	-76652.4	0.891191	-0.0500293
RH4_00205	hypothetical protein	-1.18707	0.28852	144175	161647	135950	163457	23109	16216.5	-17472.3	0.891911	-0.0496787
RH1_03032	Methionine gamma-lyase	-0.512502	0.63013	544333	610087	694333	612500	263068	29905.8	-65753.9	0.892222	-0.049527
RH1_02467	Putative acyltransferase	-0.955429	0.38324	129470	144720	146130	144407	31470.6	8224.21	-15250	0.894625	-0.0483591
RH1_00438	Phospho-2-dehydro-3-deoxyheptonate aldolase	-0.639294	0.55077	854161	953745	839913	928490	166881	225305	-99584	0.895586	-0.0478925
RH1_03246	Amidophosphoribosyltransferase precursor	-1.54244	0.18361	1.20373e+06	1.34369e+06	1.1971e+06	1.36845e+06	96540.5	131569	-139957	0.895841	-0.047769
RH1_00718	ATP-dependent RNA helicase RhlE	-0.945029	0.38804	505449	564155	548985	564356	126694	18030.6	-58706.9	0.895938	-0.0477218
RH1_03331	Ferredoxin--NADP reductase	-1.29776	0.25101	684825	763261	726457	775602	117036	36127.5	-78435.7	0.897236	-0.0470933
RH1_00016	RNA-binding protein Hfq	-0.523308	0.62312	77009.7	85773.4	75089.1	87353.7	21363.8	22293.8	-8763.66	0.897828	-0.046807
RH1_01545	Glutamate--cysteine ligase GshA	-0.546135	0.60845	17838.1	19867.9	20405.5	20756.7	5215.61	4618.71	-2029.81	0.897835	-0.0468035
RH1_03361	50S ribosomal protein L9	-1.20613	0.28172	2.67859e+06	2.98257e+06	2.92376e+06	2.98089e+06	497804	127573	-303979	0.898081	-0.0466843
RH3_00201	Oligopeptide transport ATP-binding protein Op	-1.01673	0.35593	55640.2	61887	56393.6	63223.8	10884.1	5374.1	-6246.87	0.89906	-0.0462112
RH1_02847	1-(5-phosphoribosyl)-5-[(5-phosphoribosylamin	-1.34454	0.23655	251838	280003	240481	275465	31925.7	23962.9	-28164.9	0.899412	-0.0460412
RH1_02978	Multiple sugar-binding periplasmic receptor C	-1.81795	0.12875	137386	152549	134086	155261	14260.1	7949.3	-15162.8	0.900604	-0.0454663
RH1_01759	Non-canonical purine NTP pyrophosphatase	-0.763225	0.47977	42159.5	46790.5	35991.5	45864.4	10925.3	5061.09	-4630.97	0.901027	-0.045262
RH1_01156	putative glutamine synthetase 2	-0.302009	0.7748	190951	211916	159518	189005	125328	57419.9	-20965	0.901069	-0.0452418
RH1_01718	D-xylose-binding periplasmic protein precurso	-0.586292	0.58315	2.05353e+07	2.27718e+07	2.07913e+07	2.2471e+07	7.7903e+06	1.05605e+06	-2.23646e+06	0.901788	-0.0448954
RH1_00475	KHG/KDPG aldolase	-0.508835	0.63252	480197	532480	482658	534545	83054.1	159894	-52283	0.901812	-0.0448838
RH1_01802	Mitochondrial inner membrane protein	-0.350105	0.74053	177902	197161	138106	214569	95856.6	50197.8	-19258.7	0.90232	-0.0446394
RH1_01044	Histidinol-phosphatase	-0.264728	0.80179	29985.2	33188.7	37731.4	38051.7	15849.9	15840.1	-3203.49	0.903476	-0.0440832
RH1_01833	D-ribose-binding periplasmic protein precurso	-0.767242	0.47758	1.29286e+06	1.42002e+06	1.147e+06	1.42338e+06	342325	18985.7	-127162	0.91045	-0.0407437
RH1_00720	Putative ribonuclease J	-0.375273	0.72285	324097	355286	378434	360137	154492	61829.5	-31188.7	0.912215	-0.0399027
RH5_00090	TDP-4-oxo-6-deoxy-alpha-D-glucose-3,4-oxoisom	-0.247231	0.81456	258421	283200	213990	313343	165396	102298	-24779.6	0.912502	-0.0397664
RH1_01422	Ornithine carbamoyltransferase	-0.797726	0.46122	33290.7	36405.4	31421.1	36874.4	6813.43	3551.04	-3114.75	0.914443	-0.0388436
RH1_02009	NYN domain protein	-0.145849	0.88974	24206.8	26467.9	25159.3	29584.4	21965.1	19106.1	-2261.08	0.914573	-0.0387817
RH1_03024	hypothetical protein	-0.356428	0.73607	258069	282114	332858	282499	134078	31917.6	-24045.6	0.914767	-0.0386897
RH5_00101	dTDP-4-dehydrorhamnose 3,5-epimerase	-1.00503	0.36101	163585	178590	167144	178925	29660.5	7098.1	-15005.2	0.91598	-0.0381142
RH1_00933	Sulfate/thiosulfate import ATP-binding protei	-0.246488	0.8151	1.03476e+06	1.1292e+06	1.14301e+06	1.08055e+06	727613	257863	-94441.8	0.916364	-0.0379321
RH1_02519	TelA-like protein	-0.43938	0.67873	48818.6	53242.1	43904.4	48662.1	9335.66	15214.7	-4423.49	0.916917	-0.0376698
RH1_00758	p-hydroxybenzoic acid efflux pump subunit Aae	-0.18786	0.85837	689948	749383	595416	803322	548011	292868	-59434.3	0.920689	-0.0358871
RH1_02285	L-Ala-D/L-Glu epimerase	-0.280344	0.79044	112333	121997	133747	115220	65406.6	23311.2	-9664.32	0.920783	-0.0358429
RH1_02380	Porphobilinogen deaminase	-0.403504	0.70325	288572	312957	245888	328485	75997.6	81143.9	-24385	0.922082	-0.0352305
RH1_01439	Glutamate-1-semialdehyde 2,1-aminomutase	-0.4083	0.69995	34861.1	37783.7	37887.3	37446.3	14216.2	3414.89	-2922.65	0.922648	-0.034964
RH2_00447	ribosomal-protein-L7/L12-serine acetyltransfe	-0.247637	0.81426	137541	149059	154071	139367	84781.9	37267.8	-11518	0.922729	-0.0349258
RH1_03036	Lactate-binding periplasmic protein precursor	-0.557794	0.60104	313355	339239	297524	335539	75038.1	48978.5	-25884.6	0.923698	-0.0344699
RH1_02526	Glutamyl-tRNA(Gln) amidotransferase subunit A	-0.54087	0.61181	297321	321005	338251	320628	84755.2	26252	-23683.4	0.926221	-0.0332853
RH1_03409	Aconitate hydratase 1	-0.799024	0.46053	1.27783e+06	1.37858e+06	1.38508e+06	1.34308e+06	237413	88606	-100752	0.926916	-0.0329596
RH1_00440	Leucine-specific-binding protein precursor	-0.490353	0.64464	2.87783e+06	3.10305e+06	3.23386e+06	3.07431e+06	946709	72463.6	-225224	0.927419	-0.0327241
RH1_00602	hypothetical protein	-0.572935	0.59149	499041	538048	444158	540740	105188	76595.9	-39006.6	0.927503	-0.0326844
RH1_01709	Chaperone protein DnaK	-0.698735	0.51588	1.42338e+06	1.53105e+06	1.53156e+06	1.52576e+06	262637	147832	-107669	0.929677	-0.0316681
RH1_02295	Phenylalanine--tRNA ligase beta subunit	-0.639903	0.5504	241307	259454	255811	259259	50471.1	24483.1	-18146.4	0.930059	-0.0314894
RH2_00084	2,3-diketo-L-gulonate-binding periplasmic pro	-0.350252	0.74042	95402.9	102484	98076.3	107458	16892.9	31264.5	-7080.81	0.930908	-0.0310933
RH1_00960	Aspartate aminotransferase	-1.08393	0.32787	253298	271858	262989	273259	32401	11738.8	-18559.9	0.931729	-0.0307102
RH2_00185	Sialic acid-binding periplasmic protein SiaP	-0.57034	0.59312	2.98385e+06	3.20202e+06	3.27578e+06	3.10549e+06	695316	309465	-218171	0.931865	-0.0306472
RH1_01183	ATP synthase epsilon chain	-0.48106	0.65079	1.03238e+06	1.10562e+06	1.05498e+06	1.10161e+06	213901	188992	-73236.7	0.93376	-0.0297649
RH1_00377	hypothetical protein	-1.13038	0.30961	550315	588378	524577	586002	50878	38910.1	-38063.6	0.935308	-0.0290456
RH1_02955	L-Lysine-8-amino-7-oxononanoate aminotransfer	-0.539606	0.61262	949349	1.01448e+06	1.06682e+06	1.02745e+06	235332	68577.1	-65129.9	0.9358	-0.0288171
RH1_02717	spermidine/putrescine ABC transporter peripla	-0.20646	0.84458	1.18316e+06	1.26087e+06	1.50757e+06	1.25906e+06	772879	80990.4	-77711.4	0.938367	-0.0276274
RH1_01774	Protein-export protein SecB	-0.245994	0.81547	531146	565367	522134	524769	107234	218235	-34220.9	0.939471	-0.0271165
RH1_02226	putative peroxiredoxin	-0.515317	0.6283	678905	722403	607568	734158	168405	38081.3	-43497.8	0.939787	-0.0269704
RH4_00337	ABC transporter permease YtrF precursor	-0.348323	0.74178	2.54617e+07	2.70215e+07	2.50021e+07	2.6291e+07	6.7308e+06	5.20468e+06	-1.55977e+06	0.942277	-0.0258215
RH1_02984	Ribose-5-phosphate isomerase A	-0.277675	0.79238	244691	259414	266106	244907	63518.8	73093.6	-14723	0.943245	-0.0253754
RH1_02151	50S ribosomal protein L23	-0.664292	0.53591	1.40117e+06	1.48517e+06	1.47498e+06	1.49945e+06	216098	120608	-83994.1	0.943445	-0.0252836
RH1_01198	30S ribosomal protein S4	-1.04639	0.34331	2.03309e+06	2.15441e+06	2.03342e+06	2.16839e+06	112806	172998	-121327	0.943684	-0.0251732
RH1_02987	Modulator of FtsH protease HflC	-0.302486	0.77446	406022	430119	378405	431346	161822	25964.9	-24096.8	0.943976	-0.0250389
RH1_00736	NADH-quinone oxidoreductase chain 2	-0.389493	0.71295	303152	320932	266253	319228	90013.8	23497.9	-17780	0.944599	-0.0247525
RH1_01128	Tryptophan synthase alpha chain	-0.488168	0.64608	395007	418174	419579	417594	80597.4	45870	-23166.9	0.9446	-0.0247521
RH1_02105	Pyridoxine 5'-phosphate synthase	-0.298433	0.77738	130467	138067	107204	143521	48634.2	16617	-7600.05	0.944954	-0.0245893
RH2_00426	Acetyltransferase (GNAT) family protein	-0.411472	0.69777	231883	245192	247976	247285	29815.3	48954.3	-13309.1	0.94572	-0.0242376
RH1_00929	putative amino-acid-binding protein YxeM prec	-0.365096	0.72997	265844	280989	306438	282264	84665.6	11718.6	-15144.5	0.946103	-0.0240616
RH1_02446	S-adenosylmethionine synthase	-0.37689	0.72172	511245	540294	551144	547737	143096	57644.4	-29049.6	0.946234	-0.0240015
RH2_00116	putative amino-acid ABC transporter-binding p	-0.349836	0.74072	362614	383103	392426	399154	108313	44494.2	-20489.4	0.946517	-0.0238715
RH1_01668	Branched-chain-amino-acid aminotransferase	-0.442959	0.6763	313937	331602	304016	363346	26096.8	63954.4	-17665.5	0.946727	-0.0237753
RH1_03139	PRC-barrel domain protein	-0.988157	0.36845	562177	593805	571472	596459	18292	52000	-31628.3	0.946736	-0.023771
RH1_03340	Triosephosphate isomerase	-0.287312	0.7854	433872	458015	468839	462103	173296	12408.5	-24143.2	0.947287	-0.0235183
RH1_03434	Glucose-6-phosphate 1-dehydrogenase	-0.582192	0.5857	603034	636145	571928	628241	115569	18369.9	-33111	0.947951	-0.0232143
RH1_02758	Acetolactate synthase large subunit	-0.31512	0.7654	269455	284232	228341	294072	74026.5	51278.3	-14777	0.948011	-0.0231866
RH1_03380	hypothetical protein	-0.139551	0.89446	26430.1	27871.4	35487.3	23678.6	16381.6	11219	-1441.3	0.948287	-0.02306
RH1_01379	putative peptidase	-0.204409	0.84609	135404	142750	106114	147034	67100.8	26242.7	-7346.3	0.948537	-0.0229455
RH1_02233	hypothetical protein	-0.223946	0.83166	335615	353338	386397	344361	151779	50355.4	-17722.5	0.949842	-0.0223484
RH2_00163	Dihydroxy-acid dehydratase	-0.268457	0.79907	450669	474387	471874	494507	142803	93304.7	-23717.6	0.950004	-0.0222747
RH1_01591	Thioredoxin-1	-0.306772	0.77138	252285	265537	273750	262671	75989.6	38488.6	-13251.1	0.950097	-0.0222322
RH1_02047	4-hydroxy-tetrahydrodipicolinate synthase	-0.354223	0.73762	292350	307213	288783	321188	20788.7	68860.6	-14862.5	0.951622	-0.0215357
RH1_00332	Multidrug resistance protein MdtA precursor	-0.137278	0.89617	227605	239145	227229	292716	58483.7	133824	-11539.6	0.951746	-0.0214789
RH1_00585	Purine-binding protein precursor	-0.624346	0.55978	1.0304e+06	1.0795e+06	1.02818e+06	1.07406e+06	85301.3	113241	-49105.8	0.954511	-0.0202192
RH1_02531	50S ribosomal protein L25	-0.448753	0.67239	2.20421e+06	2.30784e+06	2.37073e+06	2.30207e+06	473456	54172.2	-103633	0.955095	-0.0199533
RH1_01704	putative parvulin-type peptidyl-prolyl cis-tr	-0.511047	0.63108	2.42988e+06	2.54297e+06	2.29571e+06	2.65042e+06	312991	273141	-113091	0.955528	-0.0197565
RH1_01651	Ubiquinol-cytochrome c reductase iron-sulfur	-0.439701	0.67851	1.25055e+06	1.30861e+06	1.37462e+06	1.29815e+06	255879	78530.3	-58060	0.955632	-0.0197091
RH1_00197	30S ribosomal protein S9	-0.488634	0.64578	1.71758e+06	1.79363e+06	1.83648e+06	1.7781e+06	316121	50930.6	-76053.6	0.957598	-0.0188168
RH1_00499	hypothetical protein	-0.590725	0.58039	1.15474e+06	1.20583e+06	1.17198e+06	1.21119e+06	158084	68595.1	-51083	0.957637	-0.0187993
RH2_00171	ABC transporter periplasmic-binding protein Y	-0.447051	0.67354	368194	384480	387641	395620	34419.4	54789.4	-16285.7	0.957642	-0.0187967
RH2_00107	glycine betaine transporter periplasmic subun	-0.413139	0.69663	184749	192816	181013	193918	31826.8	20350.5	-8067.37	0.95816	-0.0185618
RH1_02302	Electron transfer flavoprotein-ubiquinone oxi	-0.361848	0.73225	512996	535174	546185	537614	118471	37095.4	-22178	0.958559	-0.018381
RH2_00238	SapC	-0.479054	0.65212	1.03787e+06	1.08244e+06	992274	1.07065e+06	184174	46064.5	-44573.4	0.958821	-0.0182622
RH2_00229	Universal stress protein family protein	-0.446019	0.67423	323278	336897	323605	338090	19835.2	49006.2	-13619	0.959575	-0.017921
RH1_01891	Trehalose-6-phosphate phosphatase	-0.510855	0.6312	172728	179916	186235	182086	24125.8	13327.7	-7188.04	0.960048	-0.0177071
RH1_02169	50S ribosomal protein L15	-0.658447	0.53936	2.58264e+06	2.68913e+06	2.5021e+06	2.7155e+06	312027	99138.8	-106492	0.960399	-0.0175483
RH2_00344	Periplasmic dipeptide transport protein precu	-0.256049	0.80811	1.74915e+06	1.82114e+06	1.77505e+06	1.77617e+06	538741	179932	-71992.4	0.960468	-0.0175169
RH1_03363	30S ribosomal protein S6	-0.402509	0.70394	1.97233e+06	2.05175e+06	1.86606e+06	2.01919e+06	394864	85436.1	-79423.4	0.96129	-0.0171456
RH1_01058	hypothetical protein	-0.532612	0.61711	35278.7	36696.7	32849.3	36653.6	4815.72	2189.07	-1418.04	0.961358	-0.0171149
RH1_02136	hypothetical protein	-0.153752	0.88382	1.44836e+06	1.50608e+06	1.54796e+06	1.39629e+06	697962	279008	-57716.4	0.961678	-0.0169705
RH1_03362	30S ribosomal protein S18	-0.111517	0.91554	1.4936e+06	1.55063e+06	1.65966e+06	1.51326e+06	839976	526251	-57033.2	0.963219	-0.0162748
RH1_00250	Alpha-keto acid-binding periplasmic protein T	-0.28259	0.78882	1.85944e+06	1.92491e+06	2.00332e+06	1.91856e+06	472897	65337.4	-65470	0.965988	-0.0150282
RH1_00020	2-hydroxy-3-oxopropionate reductase	-0.181125	0.86338	414189	428517	339310	423107	151706	50340	-14327.2	0.966566	-0.0147687
RH1_02167	30S ribosomal protein S5	-0.207782	0.8436	2.54366e+06	2.63164e+06	2.90885e+06	2.649e+06	786050	316782	-87981.3	0.966568	-0.0147676
RH1_00383	putative hydrolase YxeP	-0.178432	0.86539	256331	265100	244544	259294	86156.8	44181.6	-8769.04	0.966922	-0.0146087
RH1_02014	Acetyl-coenzyme A carboxylase carboxyl transf	-0.200719	0.84883	317777	327263	333188	322674	90316.7	30727.3	-9486.57	0.971012	-0.0127752
RH1_02004	Disulfide bond formation protein D precursor	-1.37878	0.22646	226831	233586	225494	234307	7791.1	5302.48	-6755.2	0.97108	-0.0127448
RH1_01650	putative GST-like protein YibF	-0.254558	0.8092	994250	1.02382e+06	913914	1.01535e+06	227481	63748.5	-29573.5	0.971115	-0.0127295
RH1_01592	ATP-dependent RNA helicase DeaD	-0.0806603	0.93884	802503	826148	791004	943675	475514	307870	-23645.2	0.971379	-0.0126113
RH1_01172	60 kDa chaperonin 1	-0.596472	0.57684	1.16826e+07	1.20224e+07	1.1505e+07	1.19639e+07	832211	682191	-339772	0.971738	-0.0124507
RH1_01494	Dihydrolipoyllysine-residue succinyltransfera	-0.243779	0.81709	598923	615346	624826	630072	117703	61078.6	-16422.7	0.973312	-0.0117481
RH1_01384	KipI antagonist	-0.304438	0.77306	432461	444006	438331	447369	41866.4	54228.5	-11545.6	0.973997	-0.0114425
RH1_00664	hypothetical protein	-0.0606827	0.95396	263431	270179	264841	241082	183319	113703	-6748.13	0.975024	-0.0109849
RH1_01492	Dihydrolipoyl dehydrogenase 3	-0.149511	0.88699	421075	431300	460927	429981	139441	20064.8	-10225.7	0.976291	-0.0104207
RH1_00815	Anthranilate phosphoribosyltransferase	-0.144984	0.89039	180851	185214	157227	189093	56311.8	21740	-4362.37	0.976447	-0.0103514
RH2_00428	50S ribosomal protein L21	-0.109343	0.91718	573972	587332	575030	620834	80361.6	195827	-13359.9	0.977253	-0.00999292
RH1_00147	Alanine--tRNA ligase	-0.253153	0.81023	569508	582522	610561	575188	90313.4	45967.8	-13014	0.977659	-0.0098125
RH1_03334	Sulfite reductase [ferredoxin]	-0.0519501	0.96058	490052	501195	303558	423152	366057	205229	-11143	0.977767	-0.00976456
RH1_00959	transcriptional repressor DicA	-0.132478	0.89977	502389	512599	539934	502959	120760	85146.3	-10210.4	0.980081	-0.00873795
RH1_00776	Glyceraldehyde-3-phosphate dehydrogenase	-0.19764	0.85111	3.66255e+06	3.7362e+06	3.64807e+06	3.76896e+06	743762	167401	-73654.7	0.980286	-0.0086471
RH1_01059	Cold shock protein CspA	-0.0978456	0.92586	5.17472e+06	5.27811e+06	4.23832e+06	4.99138e+06	1.79771e+06	1.01772e+06	-103393	0.980411	-0.0085918
RH1_01342	Type I restriction enzyme EcoR124II R protein	-0.0650141	0.95068	222482	226582	191089	234821	123764	33974.3	-4100.57	0.981903	-0.00793163
RH1_01948	Penicillin-insensitive murein endopeptidase p	-0.0222894	0.98308	35204.1	35795.9	28071.3	18971.9	20690.2	41582.1	-591.85	0.983466	-0.00724064
RH1_02464	Glycine dehydrogenase (decarboxylating)	-0.0739341	0.94393	229404	233200	265586	217772	94192.7	40202.4	-3795.84	0.983723	-0.00712725
RH3_00283	D-aminopeptidase	-0.0720948	0.94532	282256	286875	333378	305916	95179	75431	-4619.26	0.983898	-0.00704991
RH1_01466	Bacterioferritin	-0.0523273	0.96029	1.44696e+06	1.47018e+06	1.77147e+06	1.31392e+06	741877	442422	-23221.2	0.984205	-0.00691434
RH1_00987	hypothetical protein	-0.340777	0.74712	295463	300038	306355	305201	22975.9	12763.9	-4574.5	0.984754	-0.00667243
RH1_01389	LamB/YcsF family protein	-0.18761	0.85856	1.96908e+06	1.99949e+06	1.81913e+06	1.99264e+06	328845	54244.4	-30403.4	0.984794	-0.00665443
RH1_01197	Histidinol-phosphate aminotransferase 2	-0.0875157	0.93366	276524	280408	308521	302357	58250.8	58011.7	-3883.97	0.986149	-0.00605753
RH2_00133	2,3-diketo-L-gulonate-binding periplasmic pro	-0.173043	0.8694	2.22537e+06	2.25475e+06	2.35619e+06	2.26465e+06	299305	150424	-29377.8	0.986971	-0.00569573
RH1_00619	Enoyl-[acyl-carrier-protein] reductase [NADH]	-0.326403	0.75734	512081	518669	525649	518847	35068.3	18549.9	-6588.03	0.987298	-0.00555166
RH1_02165	50S ribosomal protein L6	-0.108523	0.9178	1.78147e+06	1.80178e+06	1.71388e+06	1.80069e+06	372024	87955.6	-20303.2	0.988732	-0.0049216
RH1_00242	putative ABC transporter-binding protein prec	-0.127017	0.90388	2.53374e+06	2.56245e+06	2.47604e+06	2.62069e+06	409140	185436	-28711	0.988795	-0.00489353
RH1_02038	Toluene tolerance, Ttg2	-0.0984068	0.92543	689237	696869	741569	696120	152417	41200.1	-7631.86	0.989048	-0.00478247
RH1_00418	Phosphoribosylformylglycinamidine synthase 2	-0.0503524	0.96179	419206	423730	496304	421224	150000	89783.4	-4523.7	0.989324	-0.00466142
RH1_00374	Chaperone SurA precursor	-0.0871731	0.93392	487272	491637	518160	481141	85081.8	48354	-4365.12	0.991121	-0.00387321
RH1_01793	H-NS histone family protein	-0.0215393	0.98365	905271	913133	772904	914281	621035	351464	-7861.92	0.99139	-0.00375539
RH1_00985	Acetyl-/propionyl-coenzyme A carboxylase alph	-0.0820052	0.93782	661244	666701	648009	661133	134812	23129.4	-5456.82	0.991815	-0.00356925
RH1_01716	Ribose import ATP-binding protein RbsA	-0.0444272	0.96628	1.68359e+06	1.69694e+06	1.75666e+06	1.66263e+06	567257	208225	-13347.2	0.992135	-0.00342944
RH1_02963	Lysine-arginine-ornithine-binding periplasmic	-0.0411468	0.96877	1.53903e+06	1.55055e+06	1.36945e+06	1.47959e+06	401511	340782	-11511	0.992576	-0.00323615
RH1_00786	Dihydrolipoyl dehydrogenase	-0.0367501	0.97211	321020	323385	352805	340366	113669	56796.6	-2365.71	0.992685	-0.00318873
RH1_01897	DNA polymerase III subunit beta	-0.0410392	0.96885	558759	562806	614813	544462	169200	93283.3	-4047.23	0.992809	-0.00313437
RH1_02703	Soluble hydrogenase 42 kDa subunit	-0.0297171	0.97744	186145	187461	183733	201619	61922.8	55234.2	-1316.46	0.992977	-0.00306064
RH1_02142	DNA-directed RNA polymerase subunit beta'	-0.0650454	0.95066	1.34315e+06	1.35219e+06	1.46014e+06	1.3529e+06	277881	60818.3	-9039.23	0.993315	-0.00291295
RH2_00381	putative arabinose-binding protein precursor	-0.0560914	0.95744	200922	202259	197003	200810	42121.6	20960.6	-1336.53	0.993392	-0.00287935
RH1_02928	Aminomethyltransferase	-0.050401	0.96175	89994.1	90587.3	81143.7	84927.3	17902.8	13495.7	-593.218	0.993451	-0.00285336
RH1_01431	Thioredoxin reductase	-0.0112941	0.99143	91905.5	92412.8	127080	92273.2	73391.3	46626.6	-507.32	0.99451	-0.00239072
RH1_02138	50S ribosomal protein L1	-0.078178	0.94072	3.60493e+06	3.6218e+06	3.54967e+06	3.6053e+06	224805	315220	-16870.8	0.995342	-0.00202772
RH1_02471	Acyl-CoA dehydrogenase	-0.0243488	0.98152	291069	291715	310945	293764	47667.1	22229.6	-645.643	0.997787	-0.000962276
RH1_00729	NADH-quinone oxidoreductase subunit I	-0.00461817	0.99649	172511	172702	156694	166127	78443.9	27530	-190.472	0.998897	-0.000479245
RH1_02139	50S ribosomal protein L10	-0.0436317	0.96689	1.35312e+06	1.35433e+06	1.37111e+06	1.35545e+06	32335.4	38978.1	-1215.22	0.999103	-0.00038986
RH1_02149	50S ribosomal protein L3	-0.0111214	0.99156	4.07742e+06	4.08017e+06	4.18175e+06	4.07889e+06	482451	141847	-2754.7	0.999325	-0.00029331
RH1_00050	Invasion associated locus B (IalB) protein	-0.000172562	0.99987	1.70014e+06	1.70015e+06	1.65937e+06	1.71134e+06	168437	108179	-17.8632	0.999989	-4.56307e-06
RH1_02214	50S ribosomal protein L19	0.00153842	0.99883	2.66696e+06	2.66677e+06	2.64562e+06	2.61976e+06	103026	183896	184.052	1.00007	2.99725e-05
RH1_02685	Disulfide-bond oxidoreductase YfcG	0.00129754	0.99901	280431	280302	200917	255190	164925	99937.7	128.728	1.00046	0.000199403
RH1_02124	Electron transfer flavoprotein subunit alpha	0.0299816	0.97724	662770	661060	677866	648660	89235	63063.5	1709.2	1.00259	0.00112144
RH1_02508	Glutamine-binding periplasmic protein precurs	0.03347	0.97459	281015	280258	271641	283499	30270	29173.6	757.105	1.0027	0.00117165
RH1_01390	D-alanine aminotransferase	0.0160195	0.98784	1.34578e+06	1.34136e+06	1.34822e+06	1.2945e+06	544694	141623	4423.46	1.0033	0.00142984
RH2_00156	Oligopeptide-binding protein AppA precursor	0.0136287	0.98965	72963.1	72641.4	87594.1	81461.8	25497.6	34041	321.727	1.00443	0.00191923
RH1_01200	putative transaldolase	0.0457331	0.96529	733565	729080	817239	698460	148852	112727	4484.99	1.00615	0.00266341
RH1_02183	General L-amino acid-binding periplasmic prot	0.0524609	0.96019	9.97379e+06	9.90891e+06	1.03518e+07	1.00479e+07	2.52984e+06	320496	64875.9	1.00655	0.00283416
RH1_03382	GTPase Der	0.0683286	0.94817	151254	150097	154017	145370	10067.8	27425.4	1157.37	1.00771	0.00333591
RH1_02970	CTP synthase	0.0625155	0.95257	176406	174993	175540	159108	5097.77	37976	1412.94	1.00807	0.00349253
RH1_00778	Phosphopantetheine adenylyltransferase	0.0922104	0.93011	385196	381736	391300	392274	52195.3	46986.2	3460.51	1.00907	0.00391922
RH3_00018	Putative cysteine protease YraA	0.051723	0.96075	22764.5	22536.9	26861.8	21305.6	7478.6	4242.64	227.524	1.0101	0.00436248
RH1_02934	Transcriptional repressor NrdR	0.0528944	0.95986	285118	282255	279146	255833	73013.7	69387.8	2862.67	1.01014	0.00438249
RH1_02281	3-methyl-2-oxobutanoate hydroxymethyltransfer	0.0200991	0.98474	29806.6	29468.3	26363.6	23255.6	22186.5	21941.9	338.337	1.01148	0.00495789
RH1_01267	Ribonucleoside-diphosphate reductase NrdZ	0.0918741	0.93037	321087	317190	348195	320961	71647.3	41459.9	3897.24	1.01229	0.00530356
RH1_00934	Thiosulfate-binding protein precursor	0.118486	0.9103	2.01628e+06	1.99158e+06	2.09878e+06	2.12316e+06	167976	324523	24696.4	1.0124	0.0053523
RH1_02537	Serine hydroxymethyltransferase 1	0.113834	0.9138	964159	952024	914997	907712	91659.1	163917	12135.2	1.01275	0.00550083
RH1_00414	N-acetyl-gamma-glutamyl-phosphate reductase	0.171304	0.8707	198863	196061	187346	195141	31396.1	10351.9	2801.78	1.01429	0.0061623
RH1_01483	Trifunctional nucleotide phosphoesterase prot	0.192124	0.8552	753595	742222	795855	730041	118471	25583.5	11372.7	1.01532	0.00660399
RH3_00223	3-oxoadipyl-CoA/3-oxo-5,6-dehydrosuberyl-CoA	0.172092	0.87011	392251	386194	402567	403907	44239.3	47275.5	6057.31	1.01568	0.00675888
RH2_00193	putative diguanylate cyclase AdrA	0.259392	0.80567	70702.3	69548.5	70319.9	69089.7	1583.15	7407.19	1153.87	1.01659	0.00714624
RH1_00894	Stringent starvation protein B	0.175367	0.86767	84859.5	83436.5	80448	85543.4	9715.55	11189.2	1423.01	1.01705	0.00734443
RH1_00381	Agmatinase	0.269729	0.79815	39756.8	39074.3	38963.2	38213.5	4343.57	2390.05	682.448	1.01747	0.00751963
RH1_00483	Acetolactate synthase isozyme 3 large subunit	0.222175	0.83297	319212	313608	327272	318946	36563.7	30435.2	5603.69	1.01787	0.00769166
RH1_00671	S-(hydroxymethyl)glutathione dehydrogenase	0.1393	0.89465	540241	530499	574584	539163	121831	63868.6	9742.04	1.01836	0.007903
RH1_02603	D-alanyl-D-alanine carboxypeptidase DacD prec	0.265929	0.80091	216233	212184	228122	208326	24439.9	16256.4	4049.35	1.01908	0.00821005
RH1_02344	hypothetical protein	0.107808	0.91834	45129	44229.9	45673.9	42024.5	14523.2	7621.75	899.06	1.02033	0.00873937
RH1_01355	2-dehydro-3-deoxyphosphooctonate aldolase	0.645848	0.54684	420631	410798	430045	408328	27149.6	13069.6	9832.5	1.02394	0.0102724
RH1_01065	Cocaine esterase	0.453461	0.66922	125238	122209	121878	121523	11419.6	6371.13	3029.56	1.02479	0.0106349
RH1_03026	Ferredoxin-2	0.0762966	0.94214	218874	213231	143300	209265	146493	36376.1	5643.11	1.02646	0.0113441
RH1_02488	Branched-chain-amino-acid aminotransferase	0.220538	0.83417	689101	671197	736900	663698	103114	108360	17903.8	1.02667	0.0114327
RH1_02232	Putative acid--amine ligase YgiC	0.525019	0.62201	141315	137609	143469	139260	8922.13	9451.28	3706.45	1.02693	0.0115428
RH4_00309	Multidrug resistance protein MexA precursor	0.186066	0.85971	81293.1	79154.9	71339.4	83199.1	17327.1	13310.2	2138.22	1.02701	0.011576
RH1_01510	Succinate dehydrogenase iron-sulfur subunit	0.157144	0.88128	266487	259417	264141	247885	63527.9	55606.7	7069.61	1.02725	0.0116769
RH1_00586	Iron deficiency-induced protein A precursor	0.288775	0.78434	1.37817e+06	1.34147e+06	1.33054e+06	1.36597e+06	195035	144214	36703.8	1.02736	0.011723
RH1_00571	hypothetical protein	0.133762	0.89881	157895	153250	136696	151878	66452.1	22386.5	4644.79	1.03031	0.0129673
RH2_00096	D-xylulose reductase	0.170929	0.87098	392154	380587	388453	331358	37243.3	110269	11567	1.03039	0.0130027
RH1_02333	Acryloyl-CoA reductase (NADH)	0.241793	0.81854	345835	335448	338774	336485	82809.5	26480.7	10387.2	1.03097	0.013244
RH3_00331	hypothetical protein	0.210544	0.84155	484593	469948	523798	474188	140581	25480	14645.4	1.03116	0.0133277
RH1_02709	Carbamoyl-phosphate synthase small chain	0.44468	0.67514	421720	408428	415376	398233	28879.3	44685.4	13292	1.03254	0.0139086
RH1_01900	putative enoyl-CoA hydratase echA8	0.273472	0.79543	83168.3	80467.4	78153	77508.3	9240.51	14892	2700.92	1.03357	0.014338
RH1_03280	Phosphoglycerate kinase	0.284289	0.78759	517995	501107	536647	510990	102247	55794.7	16888.2	1.0337	0.0143953
RH1_02491	Tryptophan--tRNA ligase	0.337088	0.74974	336752	325374	326193	317720	43402.5	44714.1	11378	1.03497	0.0149273
RH1_03329	Translation initiation factor IF-3	0.365872	0.72943	983900	950112	1.07355e+06	942238	181016	50226.6	33788.3	1.03556	0.0151763
RH1_00881	Cysteine synthase	0.30215	0.7747	367152	354396	344361	351082	55134.2	55370.2	12756.1	1.03599	0.0153572
RH3_00229	Tripartite tricarboxylate transporter family	0.419063	0.69256	222613	214815	235176	219461	33251.5	15886.2	7798.6	1.0363	0.0154871
RH1_00085	GTP-binding protein TypA/BipA	0.411615	0.69767	338305	326287	331769	320792	51289	26113	12017.9	1.03683	0.0157085
RH1_00484	Acetolactate synthase small subunit	0.227556	0.829	214921	207159	191177	221431	58062.3	32817	7762.16	1.03747	0.0159754
RH3_00019	D-ribose-binding periplasmic protein precurso	0.275711	0.7938	374857	361275	345258	340040	60755	66882.8	13582.6	1.0376	0.0160284
RH1_02152	50S ribosomal protein L2	1.53537	0.18529	3.36382e+06	3.23827e+06	3.38446e+06	3.24091e+06	143637	73150.4	125552	1.03877	0.0165199
RH1_00739	NADH-quinone oxidoreductase subunit B	0.192747	0.85474	175667	168981	184321	161986	46578	44618.2	6685.27	1.03956	0.0168505
RH1_00335	Inosine-5'-monophosphate dehydrogenase	0.53889	0.61308	1.2831e+06	1.23271e+06	1.34251e+06	1.25366e+06	168184	78245.2	50387.9	1.04088	0.0173989
RH2_00190	3-oxoacyl-[acyl-carrier-protein] reductase Fa	0.241895	0.81847	429433	412440	439030	400885	137713	38153	16992.4	1.0412	0.017534
RH1_00822	Citrate synthase	0.45435	0.66862	987915	948720	993544	935911	106786	116879	39195.3	1.04131	0.0175817
RH1_02791	Helix-turn-helix domain protein	0.392009	0.7112	445429	427625	457595	423741	91536.9	17529.8	17803.7	1.04163	0.0177151
RH1_01282	Purine-binding protein precursor	0.232867	0.8251	2.12455e+06	2.03961e+06	2.53253e+06	2.05855e+06	725854	169962	84939.2	1.04164	0.0177196
RH1_02217	Long-chain-fatty-acid--CoA ligase	0.498849	0.63905	328846	315693	339387	315511	50493.5	16927.3	13152.9	1.04166	0.0177275
RH1_01698	hypothetical protein	0.644655	0.54756	926629	888313	919029	878416	100165	58350.6	38316.1	1.04313	0.0183399
RH1_01385	Kinase A inhibitor	0.585768	0.58347	951904	911955	899160	917654	117287	64173.5	39949.2	1.04381	0.0186198
RH1_03356	Glutamine synthetase 1	0.308805	0.76992	938270	896571	888463	898758	256326	91087.5	41699.8	1.04651	0.0197435
RH1_01145	2-isopropylmalate synthase	0.607735	0.56991	244683	233793	255135	232600	34588.2	10946	10889.8	1.04658	0.019772
RH1_00988	hypothetical protein	0.0599544	0.95451	30192.4	28840.5	18526.9	18300	36478.6	23783.3	1351.93	1.04688	0.0198953
RH3_00293	Heme-binding protein A precursor	0.340831	0.74708	88243	84235.5	93574.6	78123.4	15243.9	15494.8	4007.52	1.04758	0.0201852
RH1_00271	exonuclease subunit SbcD	0.189726	0.85699	254109	242518	197487	226207	113132	46170	11591.1	1.04779	0.0202763
RH2_00326	hypothetical protein	0.114838	0.91304	55198.2	52677.8	33664.1	48203.5	42716.8	12640.6	2520.41	1.04785	0.0202974
RH3_00197	putative D,D-dipeptide-binding periplasmic pr	0.679381	0.52707	2.74179e+06	2.6162e+06	2.88462e+06	2.62559e+06	369037	82753.3	125592	1.04801	0.0203636
RH4_00005	hypothetical protein	0.108388	0.9179	50822.7	48466	51204.5	57405.2	21797.6	32155.6	2356.68	1.04863	0.0206204
RH1_02286	D-alanine aminotransferase	0.506732	0.63389	297478	283566	280590	282430	53550.2	15559.4	13913	1.04906	0.0208021
RH1_01730	Glutaredoxin-3	0.14412	0.89103	201320	191732	254435	182950	120743	54101.1	9588.22	1.05001	0.0211928
RH1_02998	Putrescine-binding periplasmic protein precur	0.603235	0.57267	1.61516e+06	1.53515e+06	1.51069e+06	1.51852e+06	195173	157680	80006.2	1.05212	0.0220637
RH1_01223	Putative oxidoreductase YdbC	0.134624	0.89816	81128	77050.5	72953.9	68175	55290.4	24147.2	4077.54	1.05292	0.0223955
RH1_03277	Acetoin:2,6-dichlorophenolindophenol oxidored	1.05245	0.34077	1.17259e+06	1.11357e+06	1.12449e+06	1.12019e+06	104793	40790.5	59018.8	1.053	0.0224282
RH1_01763	Chromosome-partitioning protein ParB	0.593788	0.5785	213786	202878	205763	202731	35196.6	11759.8	10907.9	1.05377	0.022744
RH1_00497	Elongation factor P	0.191033	0.85601	273357	259261	248078	273514	135259	57959.9	14095.9	1.05437	0.0229928
RH1_01599	3-hydroxyisobutyrate dehydrogenase	0.494606	0.64184	128225	121395	129556	114297	17196.9	18644.4	6829.67	1.05626	0.0237708
RH2_00422	Gamma-glutamyl phosphate reductase	0.394704	0.70934	32970	31210	32497.6	29137.1	1385.46	7451.6	1759.96	1.05639	0.0238246
RH1_01164	Lysine-arginine-ornithine-binding periplasmic	0.812025	0.45369	693821	656035	707477	637006	69492.7	54469.3	37785.3	1.0576	0.02432
RH1_02347	hypothetical protein	0.265766	0.80103	629165	594486	671595	688706	107695	202274	34678.7	1.05833	0.0246227
RH1_02242	Bifunctional purine biosynthesis protein PurH	0.184837	0.86062	488309	461285	548852	465349	228074	162476	27024.7	1.05859	0.0247261
RH1_02092	Leucine--tRNA ligase	0.479661	0.65171	290316	274226	308172	277783	60745.2	27472.2	16089.4	1.05867	0.0247614
RH1_02517	SPFH domain / Band 7 family protein	0.573137	0.59136	95127.4	89755.2	94011.6	84628.9	4451.6	15421.2	5372.19	1.05985	0.025246
RH1_01098	NADP-dependent malic enzyme	0.869647	0.42427	172462	162295	181022	165652	22254.6	7768.1	10167.2	1.06265	0.0263888
RH1_00899	Fructose-1,6-bisphosphatase class 2	0.58604	0.5833	611523	575463	605215	562779	121444	31382.8	36059.7	1.06266	0.0263952
RH1_00821	Glutamate--tRNA ligase	0.369177	0.72711	286389	269451	278801	287101	43080.3	69112.1	16937.2	1.06286	0.0264753
RH2_00140	Heme-binding protein A precursor	0.518271	0.62638	359432	338099	339465	341043	61734.5	47959.6	21333.1	1.0631	0.026573
RH3_00319	PRC-barrel domain protein	0.444354	0.67536	404352	380267	367672	394615	102784	36755.2	24085	1.06334	0.026671
RH1_02972	Adenylosuccinate synthetase	0.516252	0.62769	325257	305854	317294	302305	71871.7	24337.8	19403.2	1.06344	0.0267127
RH1_03276	2-oxoisovalerate dehydrogenase subunit beta	0.266298	0.80064	1.34703e+06	1.26665e+06	1.23209e+06	1.08229e+06	392482	396966	80374.7	1.06345	0.0267188
RH1_01980	2,3,4,5-tetrahydropyridine-2,6-dicarboxylate	0.900345	0.4092	956135	898590	903356	874333	109450	60709	57545.5	1.06404	0.0269579
RH1_02289	Pyruvate kinase	0.70653	0.51141	941652	884497	888479	903133	147628	64559.1	57154.7	1.06462	0.0271939
RH1_01186	ATP synthase subunit alpha	0.846092	0.43611	6.12054e+06	5.74224e+06	6.22184e+06	5.93257e+06	584418	586050	378292	1.06588	0.0277078
RH1_01792	Photosynthetic apparatus regulatory protein R	1.27014	0.25993	780341	731317	773012	731243	47066	52722.4	49024.3	1.06704	0.0281789
RH1_00791	Putative peroxiredoxin bcp	0.254231	0.80944	429080	402049	372080	449586	173969	110111	27031.7	1.06723	0.02826
RH1_02483	Membrane lipoprotein TmpC precursor	1.191	0.28711	1.59508e+06	1.49449e+06	1.60037e+06	1.51395e+06	147718	76380.8	100591	1.06731	0.0282896
RH1_01117	3-oxoacyl-[acyl-carrier-protein] synthase 1	1.05997	0.33765	785720	736057	806878	737898	49479.3	68117.6	49663.2	1.06747	0.0283565
RH1_01184	ATP synthase subunit beta	1.87123	0.12022	4.6307e+06	4.33192e+06	4.75395e+06	4.33919e+06	301162	111235	298774	1.06897	0.0289657
RH3_00017	Putative acetolactate synthase large subunit	0.354215	0.73763	70879.4	66296	75059.6	70166.6	9353.56	20495.5	4583.45	1.06914	0.029033
RH1_03253	3-oxoacyl-[acyl-carrier-protein] reductase Fa	0.767592	0.47739	649336	607139	627222	619818	48086.7	84218.7	42196.7	1.0695	0.0291812
RH1_01272	Histidine--tRNA ligase	1.77347	0.13634	257310	240163	257085	236514	3711.01	16059.9	17147.3	1.0714	0.0299511
RH1_03275	Dihydrolipoyllysine-residue acetyltransferase	2.31675	0.06833	838069	781982	839327	783676	20820.5	37223	56087	1.07172	0.030083
RH1_03399	Acyl-[acyl-carrier-protein]--UDP-N-acetylgluc	0.274116	0.79496	101326	94406.1	82291	86120.3	37735.1	29522.3	6919.99	1.0733	0.0307212
RH3_00151	Glycine betaine-binding periplasmic protein p	0.614448	0.5658	2.20969e+06	2.05803e+06	2.04266e+06	2.0607e+06	384325	274914	151654	1.07369	0.0308784
RH1_00546	Cytochrome c2	0.159657	0.8794	285671	265725	289512	198674	147641	173379	19945.7	1.07506	0.0314333
RH3_00284	Glutathione-binding protein GsiB precursor	0.63634	0.55254	486712	452325	506807	465310	91849.7	52145	34386.9	1.07602	0.0318214
RH1_01443	Ureidoglycolate lyase	0.901023	0.40888	253019	234985	272742	242600	35639.1	17256.2	18033.7	1.07674	0.0321125
RH1_03366	Malonyl CoA-acyl carrier protein transacylase	0.415718	0.69486	348210	323234	363978	331593	109923	47515.3	24976.2	1.07727	0.0323244
RH1_01656	Thiamine-binding periplasmic protein precurso	0.423144	0.68977	160327	148686	148882	134556	26339.8	41229.3	11640.9	1.07829	0.0327364
RH1_01444	2-keto-3-deoxy-L-fuconate dehydrogenase	0.729308	0.49853	192718	178704	182226	176633	19561.2	28282.5	14014.2	1.07842	0.0327886
RH1_01675	Glutathione-dependent formaldehyde-activating	1.00548	0.36081	72242.6	66893.3	68239.4	64124.8	7197.01	6807.11	5349.3	1.07997	0.0334108
RH1_03360	Trigger factor	1.92209	0.11263	4.04869e+06	3.74831e+06	3.98374e+06	3.74956e+06	180459	219237	300372	1.08014	0.0334781
RH1_03413	Single-stranded DNA-binding protein	0.38066	0.71909	282338	261391	238811	263107	83822.9	62990.2	20947.3	1.08014	0.0334792
RH1_00479	RDD family protein	1.39277	0.22245	53254.5	49282.5	54197.5	49809.4	1641.99	4630.42	3972.06	1.0806	0.0336641
RH3_00233	Extracellular serine protease precursor	0.310712	0.76856	212372	196511	190969	188926	98220.4	31843.6	15861.3	1.08071	0.0337111
RH1_03375	Superoxide dismutase [Fe]	0.923829	0.39797	3.73536e+06	3.45375e+06	3.507e+06	3.56355e+06	462559	350488	281607	1.08154	0.0340412
RH1_02228	Polyribonucleotide nucleotidyltransferase	0.697888	0.51636	1.94388e+06	1.79613e+06	2.1809e+06	1.79508e+06	432741	56859	147759	1.08227	0.0343338
RH1_03286	Enolase	1.62153	0.16583	1.50036e+06	1.38529e+06	1.56567e+06	1.3848e+06	145658	15571.4	115064	1.08306	0.0346528
RH1_00617	Cold shock protein CspB	1.00321	0.36181	258131	238101	252974	240682	19611.1	29707.8	20029.8	1.08412	0.0350786
RH1_00053	UDP-3-O-acylglucosamine N-acyltransferase	0.260261	0.80504	88918.6	81911.7	92090.6	67360.3	27495.6	39584.3	7006.88	1.08554	0.0356466
RH1_00478	hypothetical protein	0.281713	0.78945	123693	113919	129861	112817	65460.3	24137.8	9774.14	1.0858	0.0357495
RH1_00083	Isocitrate dehydrogenase [NADP]	2.78984	0.03845	2.86414e+06	2.63053e+06	2.90482e+06	2.61796e+06	94353.7	118732	233604	1.0888	0.03695
RH1_03066	SnoaL-like domain protein	0.586566	0.58298	289494	265771	285368	262093	25487	65118.9	23723.2	1.08926	0.0371322
RH1_01381	putative hydrolase	0.306336	0.77169	500266	458305	550394	461869	96921	217592	41961.3	1.09156	0.0380467
RH1_03282	Peptidyl-prolyl cis-trans isomerase B	0.819589	0.44974	450801	412840	500587	408435	92230.6	21412.7	37961.4	1.09195	0.0382036
RH1_00356	Maltodextrin phosphorylase	1.70305	0.14929	204807	187525	212055	186400	15660.1	11432.7	17281.6	1.09216	0.0382846
RH1_01129	Ribosome-binding ATPase YchF	0.750796	0.48659	420906	385365	426140	398574	54469.6	66517.1	35541.1	1.09223	0.0383129
RH1_00621	Xanthine phosphoribosyltransferase	0.940902	0.38995	276629	253224	279276	254819	50688.1	7420.86	23405.1	1.09243	0.038393
RH1_00898	Homoserine dehydrogenase	2.75023	0.0403	260716	238197	260036	238554	9217.23	11615.4	22519	1.09454	0.0392313
RH1_01965	Aspartate-semialdehyde dehydrogenase 2	1.42583	0.21324	705071	643327	710662	621524	49680.9	60929.2	61744.3	1.09598	0.0398013
RH1_01553	Glutarate-semialdehyde dehydrogenase DavD	2.38511	0.06277	1.28231e+06	1.16876e+06	1.24686e+06	1.16859e+06	79863.4	47156.1	113551	1.09715	0.0402678
RH1_02125	Electron transfer flavoprotein subunit beta	1.66206	0.15739	1.14793e+06	1.04546e+06	1.09034e+06	1.04527e+06	111070	51336.4	102469	1.09801	0.0406076
RH2_00223	NADPH-dependent curcumin reductase	0.229584	0.82751	74245.3	67589.5	86101.8	63532.7	38133.2	37839.8	6655.76	1.09847	0.0407895
RH1_00474	Phosphogluconate dehydratase	1.55748	0.18009	1.43261e+06	1.30316e+06	1.38862e+06	1.29035e+06	85449.3	121946	129454	1.09934	0.0411316
RH1_01284	Hydrogen cyanide synthase subunit HcnC precur	1.23819	0.27061	33757.7	30703.6	33691.7	30670.9	989.519	4090.2	3054.07	1.09947	0.0411831
RH1_01636	Chaperone protein ClpB	1.43109	0.21182	211063	191870	212193	196348	2682.18	22562.6	19192.3	1.10003	0.0414035
RH3_00153	Glycine betaine/carnitine transport ATP-bindi	0.428886	0.68586	61114.3	55546.5	59815.1	60845.2	15985	17640.3	5567.83	1.10024	0.0414863
RH1_02141	DNA-directed RNA polymerase subunit beta	3.52616	0.01681	1.28626e+06	1.16806e+06	1.27709e+06	1.18268e+06	26971.5	52205.7	118200	1.10119	0.0418634
RH1_00828	Valine--tRNA ligase	0.349888	0.74068	407785	369492	391070	341077	160408	130647	38292.8	1.10364	0.042826
RH1_01974	D-3-phosphoglycerate dehydrogenase	0.591879	0.57968	689899	624925	737096	617160	198527	90304.9	64973.7	1.10397	0.0429574
RH1_00077	FeS cluster assembly protein SufB	1.37494	0.22757	309255	280034	318522	270767	24681.6	29738.8	29221.3	1.10435	0.0431064
RH3_00085	D-ribose-binding periplasmic protein precurso	0.828467	0.44514	425030	384692	403364	382088	99708.4	12062.4	40337.7	1.10486	0.0433061
RH1_01748	Argininosuccinate synthase	1.3129	0.24624	699853	633227	672189	635566	74900.5	60147.6	66625.4	1.10522	0.043447
RH1_02206	Signal recognition particle protein	0.34529	0.74393	482032	436120	382724	395853	242334	106607	45912.4	1.10527	0.0434703
RH1_00245	Maltose/maltodextrin import ATP-binding prote	0.839896	0.43927	446651	404016	419544	410273	73231.8	61537.4	42634.5	1.10553	0.0435692
RH1_01382	D-3-phosphoglycerate dehydrogenase	0.791	0.46479	273560	247379	296971	250160	53774.1	34674.8	26181.3	1.10583	0.0436902
RH1_02700	Ketol-acid reductoisomerase	0.970104	0.37655	1.44027e+06	1.30232e+06	1.40848e+06	1.32487e+06	150709	206478	137951	1.10593	0.0437265
RH1_02527	hypothetical protein	0.337579	0.74939	86056	77810.3	100775	81064.7	47837.2	13381.4	8245.71	1.10597	0.0437441
RH1_01587	Glutamyl-tRNA(Gln) amidotransferase subunit A	0.85538	0.43141	279403	252621	276353	237100	30883.7	46528.6	26781.4	1.10601	0.0437605
RH1_00432	hypothetical protein	0.282846	0.78863	130705	118133	82422.9	118585	84104.4	30474	12571.6	1.10642	0.0439197
RH1_02155	30S ribosomal protein S3	1.25693	0.2643	3.39082e+06	3.06246e+06	3.54205e+06	3.07788e+06	524221	108532	328357	1.10722	0.0442339
RH1_00990	putative propionyl-CoA carboxylase beta chain	1.52122	0.18869	585212	528348	609240	526117	63676.1	35906.5	56864.5	1.10763	0.0443935
RH1_02337	Alanine dehydrogenase	2.6687	0.04442	329122	296858	323939	294714	14092.3	16888	32263.7	1.10868	0.0448077
RH1_01708	Chaperone protein DnaJ	1.46827	0.20196	231363	208587	237757	214144	27278	13837.1	22776.3	1.10919	0.0450074
RH2_00137	hypothetical protein	0.289668	0.7837	27667.3	24892.1	36487.5	22207.9	17723.1	7269.4	2775.18	1.11149	0.045905
RH1_01806	Succinate-semialdehyde dehydrogenase [NADP(+)	1.37685	0.22701	572748	515214	538503	520566	75988.3	33755.4	57533.7	1.11167	0.0459757
RH1_01537	Molybdenum cofactor biosynthesis protein B	1.36759	0.22971	47276.6	42522.8	44735.6	43828	5222.18	4042.4	4753.74	1.11179	0.0460238
RH1_00643	N-carbamoyl-L-amino acid hydrolase	0.634951	0.55338	210991	189675	206982	181880	53613.7	36104.5	21315.3	1.11238	0.0462522
RH2_00187	3-ketoacyl-CoA thiolase	1.29301	0.25253	362097	325340	380754	321644	50504.3	24668.2	36757.4	1.11298	0.0464879
RH1_02146	Elongation factor G	2.63528	0.04624	2.49151e+06	2.23819e+06	2.51569e+06	2.23347e+06	186455	56779.4	253320	1.11318	0.0465657
RH1_00328	Lon protease	0.577677	0.58852	236706	212535	271471	193810	61689.4	49648	24170.7	1.11373	0.0467783
RH1_01714	Xylose isomerase	1.82789	0.12711	5.71027e+06	5.12016e+06	5.79992e+06	4.97936e+06	337561	470975	590112	1.11525	0.0473733
RH2_00194	Periplasmic oligopeptide-binding protein prec	1.97782	0.10487	352575	316039	334976	314155	30749.3	18564.5	36536	1.11561	0.0475109
RH2_00424	GTPase Obg/CgtA	0.495498	0.64126	49447.5	44320.5	46946.9	42602.6	11013.7	15001	5127	1.11568	0.0475397
RH1_02874	2-oxoglutarate carboxylase small subunit	1.04189	0.3452	332841	298215	345105	301430	59486.5	28224.2	34626	1.11611	0.0477072
RH1_01014	Glutathione-dependent formaldehyde-activating	1.16275	0.29741	48143.2	43079.4	46972.1	41817.4	8077.76	3269.53	5063.81	1.11755	0.0482654
RH1_01294	META domain protein	0.35128	0.7397	130211	116419	141929	119560	80066.6	11431.6	13792.2	1.11847	0.0486244
RH1_03279	Fructose-bisphosphate aldolase class 1	3.41691	0.0189	953236	851404	966544	841731	25627.1	45824	101832	1.11961	0.0490649
RH1_02174	DNA-directed RNA polymerase subunit alpha	2.77455	0.03915	2.57137e+06	2.29228e+06	2.61437e+06	2.26601e+06	169908	98311.4	279099	1.12176	0.0498985
RH1_02988	putative periplasmic serine endoprotease DegP	3.23567	0.02306	401917	358268	402846	361490	2998.24	22670.5	43649.2	1.12183	0.0499286
RH3_00162	Tripartite tricarboxylate transporter family	0.724308	0.50134	1.68948e+06	1.50533e+06	1.75571e+06	1.53783e+06	491512	153747	184155	1.12234	0.0501227
RH1_02076	3-isopropylmalate dehydrogenase	1.16526	0.29648	636597	567084	689085	567418	119835	24369.7	69512.6	1.12258	0.0502169
RH1_01703	Arginine biosynthesis bifunctional protein Ar	1.56494	0.17837	386885	344429	386840	345339	47908.1	23932.1	42455.9	1.12326	0.050482
RH1_01004	4-aminobutyrate aminotransferase PuuE	1.53533	0.1853	609325	542449	606087	551816	73206.2	42989.8	66876	1.12329	0.0504901
RH1_02284	hypothetical protein	3.28033	0.02195	648843	576888	649438	577263	40381.5	16959	71954.6	1.12473	0.0510478
RH1_03187	Putative beta-lactamase HcpC precursor	0.356651	0.73591	115887	102690	138621	85737.2	55377.2	43216.4	13197.2	1.12852	0.0525073
RH1_02590	putative transaldolase	0.837271	0.44061	314647	278669	306771	290126	81597.8	28927.4	35977.9	1.12911	0.0527349
RH1_00779	inosine 5'-monophosphate dehydrogenase	0.410656	0.69833	228154	202046	246539	197022	126780	28860.2	26107.8	1.12922	0.0527776
RH1_02042	Aromatic-amino-acid aminotransferase	1.3976	0.22108	443567	392716	420489	403692	44330.5	49722.3	50851.3	1.12949	0.0528809
RH1_02716	Spermidine/putrescine import ATP-binding prot	2.05485	0.09505	519946	460214	499542	458977	53839.5	21949.6	59731.6	1.12979	0.0529981
RH1_02676	Aspartokinase	1.6169	0.16682	439970	389363	451161	390731	49776.1	33868.3	50606.3	1.12997	0.0530676
RH2_00410	Polymer-forming cytoskeletal	0.77786	0.47184	771343	681791	760077	699845	231551	46089.1	89551.2	1.13135	0.0535958
RH1_01796	Adenosylhomocysteinase	1.72735	0.14468	914374	808030	941527	802772	106102	57655.1	106344	1.13161	0.0536965
RH1_02086	Transcriptional regulatory protein YycF	0.746981	0.48869	74262.3	65607	74686.2	64220.8	22493	6804.96	8655.28	1.13193	0.0538181
RH1_02225	3-succinoylsemialdehyde-pyridine dehydrogenas	1.64292	0.16132	1.23096e+06	1.08556e+06	1.26929e+06	1.05938e+06	118145	114332	145396	1.13394	0.0545888
RH1_01507	Succinate dehydrogenase flavoprotein subunit	1.51805	0.18946	378675	333745	382356	333263	53574	24275.9	44929.3	1.13462	0.054851
RH1_00060	5-methyltetrahydrofolate:corrinoid/iron-sulfu	1.2883	0.25403	261675	230623	286610	233555	46376.4	15034.6	31052.1	1.13464	0.0548599
RH1_02451	30S ribosomal protein S1	6.33828	0.00144	4.03355e+06	3.5536e+06	3.97574e+06	3.5656e+06	114259	87630.9	479952	1.13506	0.0550191
RH1_02948	Threonine--tRNA ligase	1.05442	0.33995	364725	321310	338734	319654	77659.5	28688.9	43414.7	1.13512	0.0550408
RH1_01700	Translation initiation factor IF-2	1.05046	0.3416	720700	634838	802186	618054	142693	74257.8	85861.8	1.13525	0.0550915
RH1_02937	Thymidylate synthase ThyX	0.900843	0.40896	277044	243679	277131	243194	75243.4	12044.6	33365.3	1.13692	0.0557312
RH1_02465	Fatty acid oxidation complex subunit alpha	1.12578	0.31137	149085	130856	142987	126092	29461.9	13056	18229.1	1.13931	0.0566408
RH2_00150	Putative cysteine protease YraA	0.746387	0.48902	101794	89334	101127	88291.9	31286.5	11984.3	12459.6	1.13947	0.0567038
RH1_01081	Aspartate--tRNA ligase	0.210618	0.8415	486177	426595	262402	263990	399394	349723	59582.1	1.13967	0.0567787
RH1_00951	Riboflavin biosynthesis protein RibBA	2.08452	0.09153	323096	283157	329371	281512	30456.7	20746.3	39938.3	1.14105	0.0573032
RH1_00796	Peptide chain release factor 2	1.14698	0.30329	279572	244586	261268	248914	50133	31350.5	34986.4	1.14304	0.0580629
RH1_02646	Membrane bound L-sorbosone dehydrogenase	4.01073	0.01021	386683	338240	398999	339474	22571.7	8783.7	48442.4	1.14322	0.0581294
RH1_02147	Elongation factor Tu	4.05008	0.00982	1.32454e+07	1.15846e+07	1.30589e+07	1.15516e+07	537134	536793	1.66088e+06	1.14337	0.058187
RH1_02931	RNA polymerase sigma factor RpoD	1.44808	0.20726	410498	359008	411877	354290	5452.51	59938.4	51490.4	1.14342	0.0582074
RH1_01013	Inositol-1-monophosphatase	1.0724	0.33255	832732	728226	745721	692298	161393	98834.7	104506	1.14351	0.0582391
RH2_00224	Putative osmoprotectant uptake system substra	1.85769	0.12233	64509.3	56408.1	65014.6	55105.3	2029.88	7182.51	8101.21	1.14362	0.0582809
RH1_00365	putative ABC transporter ATP-binding protein	0.296432	0.77882	20144.7	17609.7	21635.8	12113.7	8920.36	12486.3	2535.05	1.14396	0.0584101
RH3_00157	Alginate biosynthesis protein AlgA	3.17429	0.0247	347813	303714	343601	305572	10185.6	21960.4	44098.5	1.1452	0.0588803
RH1_03061	UDP-N-acetylglucosamine 1-carboxyvinyltransfe	2.47917	0.0559	193032	168531	190714	167388	18170.4	7676.33	24500.2	1.14538	0.0589477
RH1_02890	UDP-N-acetylmuramate--L-alanine ligase	0.481919	0.65022	61366	53535.1	48683.8	45981.8	22384.8	20502.9	7830.98	1.14628	0.0592898
RH1_02362	Universal stress protein family protein	1.32789	0.2416	280158	244355	274935	250599	33461.4	36477.5	35803	1.14652	0.0593819
RH1_01973	diadenosine tetraphosphatase	0.282976	0.78854	42063.4	36678.9	41340.8	40763.6	17643.7	28756.8	5384.5	1.1468	0.059488
RH1_01499	Malate dehydrogenase	1.02379	0.35289	1.28917e+06	1.12334e+06	1.24674e+06	1.16597e+06	164634	238523	165832	1.14762	0.0597995
RH1_02498	Glutathione synthetase	1.00076	0.36289	81285.2	70767.1	77337.6	70083.9	19390.6	8059.07	10518.1	1.14863	0.0601803
RH1_00631	Beta-lactamase hydrolase-like protein	1.00199	0.36234	351189	305447	357747	314057	80410.6	40541.1	45741.2	1.14975	0.060604
RH1_01705	preprotein translocase subunit SecA	1.17456	0.29306	306178	265863	339087	276568	60289.8	30704.6	40315	1.15164	0.0613161
RH2_00458	Leu/Ile/Val/Thr-binding protein precursor	1.53136	0.18625	302627	262522	290702	263601	52115.6	12204.8	40105.1	1.15277	0.061742
RH1_00623	Peptidyl-prolyl cis-trans isomerase D	0.858118	0.43003	186999	162097	183545	161682	58235	12047.8	24901.8	1.15362	0.0620639
RH5_00104	Glucose-1-phosphate thymidylyltransferase 1	1.99298	0.10286	227884	197426	220618	191343	27161.9	13247.7	30458.8	1.15428	0.0623111
RH1_01495	2-oxoglutarate dehydrogenase E1 component	6.25004	0.00154	615412	532805	618287	532394	18552.2	16421.3	82607.2	1.15504	0.0625978
RH5_00091	dTDP-3-amino-3,6-dideoxy-alpha-D-galactopyran	1.52139	0.18865	175382	151796	167816	148436	22318.2	18831.4	23586	1.15538	0.0627247
RH2_00320	alkanesulfonate transporter substrate-binding	1.32702	0.24187	6.29621e+06	5.44922e+06	6.6368e+06	5.64564e+06	779122	871352	846987	1.15543	0.0627446
RH1_02310	Acetoacetyl-CoA reductase	1.41621	0.21588	1.20541e+06	1.04272e+06	1.24012e+06	999772	207685	94600.9	162690	1.15602	0.0629672
RH1_02115	Phosphoenolpyruvate carboxykinase [ATP]	0.462231	0.66333	25004.1	21595.8	21335.3	21680.5	15211.8	1038.61	3408.32	1.15782	0.0636424
RH1_01768	hypothetical protein	0.446781	0.67372	1.13062e+06	975061	1.11536e+06	914381	484734	435549	155555	1.15953	0.0642834
RH1_02379	Uroporphyrinogen decarboxylase	1.30554	0.24855	50886.7	43866.4	45832.3	43142.5	9486.43	4756.03	7020.26	1.16004	0.0644719
RH1_03308	Cold shock protein CspA	0.912305	0.40345	2.23187e+06	1.92311e+06	2.46809e+06	1.80699e+06	444304	442333	308761	1.16055	0.0646648
RH1_01902	Ubiquinone/menaquinone biosynthesis C-methylt	0.307855	0.7706	36388.8	31343.5	41756.6	30096.7	33144	5918.95	5045.3	1.16097	0.0648202
RH1_00842	Aerobic cobaltochelatase subunit CobS	0.82758	0.4456	487261	419623	552280	417990	127713	90616.3	67638	1.16119	0.0649024
RH1_01975	Phosphoserine aminotransferase	1.66941	0.15591	515118	443190	487807	448392	54614.6	57580	71927.7	1.1623	0.0653165
RH1_02904	Methionine synthase	0.635359	0.55313	2.21339e+06	1.90209e+06	2.52446e+06	1.88093e+06	832146	473550	311302	1.16366	0.0658271
RH1_02573	Lysine--tRNA ligase	1.58528	0.17376	74270.4	63648.9	72101.8	61788.6	5203.92	10498	10621.6	1.16688	0.0670252
RH1_00942	Putative hydroxypyruvate reductase	1.07183	0.33278	172407	147748	166562	146755	46007.7	10056	24658.8	1.1669	0.0670328
RH1_02199	50S ribosomal protein L34	0.397588	0.70734	837359	717541	1.10626e+06	714995	523851	276656	119818	1.16698	0.0670651
RH1_01055	putative ABC transporter ATP-binding protein	5.75394	0.00222	746606	639742	749615	649178	11414.1	29977.6	106864	1.16704	0.0670864
RH1_02356	Oligopeptide-binding protein AppA precursor	2.40023	0.0616	233931	200341	237816	202593	26346.7	9837.16	33589.3	1.16766	0.0673165
RH3_00221	3-oxoadipate CoA-transferase subunit A	2.46759	0.0567	195261	166975	199967	170473	18554	12080.8	28286.6	1.16941	0.0679654
RH1_00212	2,3-diketo-L-gulonate-binding periplasmic pro	1.2528	0.26568	1.4743e+06	1.25767e+06	1.34716e+06	1.28929e+06	316826	136059	216633	1.17225	0.0690202
RH1_00983	Methylmalonyl-CoA mutase	5.61086	0.00249	194443	165444	197597	166035	9197.29	4463.85	28998.8	1.17528	0.0701408
RH1_00837	Malate synthase G	1.9203	0.11289	382457	325207	379942	334480	47061.6	32603.9	57250.8	1.17604	0.0704237
RH1_01715	Xylulose kinase	1.56826	0.17761	1.48081e+06	1.25464e+06	1.49151e+06	1.24886e+06	279524	85653.3	226172	1.18027	0.0719808
RH1_02190	Acetylglutamate kinase	1.6305	0.16392	114530	96953.4	106450	93173.7	17833.2	10955.3	17577	1.18129	0.0723579
RH1_00770	Transglutaminase-like superfamily protein	0.445924	0.6743	34993	29603.1	31612.2	39091.8	6918.84	19634.3	5389.91	1.18207	0.072644
RH1_02686	O-succinylhomoserine sulfhydrylase	3.09011	0.02716	834515	705864	804021	715336	78644.9	28792.7	128651	1.18226	0.0727134
RH1_03386	Dipeptide-binding protein DppE precursor	1.57037	0.17713	1.46132e+06	1.23572e+06	1.52363e+06	1.22127e+06	288259	59750	225598	1.18256	0.0728247
RH1_00750	Bifunctional protein GlmU	2.2015	0.07894	309193	261458	295227	249772	24224	30856.4	47735.7	1.18258	0.0728288
RH1_02512	Phosphoribosylaminoimidazole-succinocarboxami	1.46458	0.20292	69337.6	58625.2	73991.7	60016.2	12299.4	7211.49	10712.4	1.18273	0.0728848
RH1_01677	Glutamate synthase [NADPH] small chain	0.602118	0.57336	213529	180463	171885	182554	103768	37921	33066.1	1.18323	0.0730689
RH1_03321	Orotate phosphoribosyltransferase	0.732801	0.49657	242489	204810	237407	200426	58389.4	72667.5	37678.4	1.18397	0.0733397
RH2_00279	Acetyl-coenzyme A synthetase	1.392	0.22267	862971	728796	951391	750359	157911	99608.4	134175	1.18411	0.0733904
RH1_02524	metal-dependent hydrolase	0.907434	0.40579	766704	646725	724125	648544	269834	37509.7	119979	1.18552	0.0739081
RH1_02658	protease TldD	1.48521	0.19762	28847.3	24310	29542.9	24333.2	4679.19	3474.01	4537.27	1.18664	0.0743197
RH1_02031	Glutathione S-transferase GST-4.5	0.987308	0.36883	270829	228203	252376	224977	87504	14863.1	42625.4	1.18679	0.0743728
RH1_01497	Succinyl-CoA ligase [ADP-forming] subunit bet	2.2255	0.0766	1.83745e+06	1.54805e+06	1.89936e+06	1.59652e+06	109474	200806	289397	1.18694	0.0744297
RH1_02521	Ribosomal large subunit pseudouridine synthas	1.8729	0.11997	226871	191048	217956	195586	33226.9	17585.7	35823.1	1.18751	0.0746368
RH1_02582	Isoleucine--tRNA ligase	1.9877	0.10355	313718	264147	321432	262359	39259.4	27376.1	49571	1.18766	0.0746937
RH1_02460	Glutamate--tRNA ligase 1	2.1919	0.0799	262536	220789	258447	221332	38707	6130.36	41746.5	1.18908	0.0752105
RH1_00953	Riboflavin synthase	0.659499	0.53874	100707	84669.9	113994	77600.9	36696.9	28136.4	16036.8	1.1894	0.0753295
RH1_00849	Ribonuclease D	1.12248	0.31265	304550	255961	310124	246102	73839.5	41457.6	48588.5	1.18983	0.075484
RH3_00202	Membrane dipeptidase (Peptidase family M19)	1.3411	0.23758	172321	144739	176505	153711	23910.8	28763	27581.1	1.19056	0.0757501
RH1_02095	hypothetical protein	0.80046	0.45977	30666.4	25751.8	36227.2	25676.5	12435.2	2147.87	4914.6	1.19084	0.075855
RH1_01830	Glucose--fructose oxidoreductase precursor	1.0835	0.32805	190934	160265	218202	156384	47387.2	28144.7	30669.1	1.19136	0.0760446
RH1_00074	FeS cluster assembly protein SufD	1.31785	0.2447	321738	269895	329061	281350	40683.6	57603	51842.7	1.19208	0.0763071
RH1_00844	Aerobic cobaltochelatase subunit CobT	1.4129	0.2168	87596.9	73369.4	82314.6	74595.9	19581.8	5837.83	14227.6	1.19392	0.0769741
RH1_03431	NAD(P) transhydrogenase subunit alpha	0.468433	0.65919	288456	241532	262411	266906	127925	133265	46923.6	1.19427	0.0771043
RH1_02665	Threonine synthase	1.35921	0.23217	112805	94396.5	102135	93681.3	20221.4	15857.9	18408.5	1.19501	0.0773723
RH1_00554	Urease accessory protein UreE 1	1.35598	0.23313	73315.5	61324.4	70592.5	60976.4	18261.3	1055.16	11991.1	1.19554	0.0775624
RH1_00431	Cysteine--tRNA ligase	1.55732	0.18013	71889.6	60108.3	67524.9	61872.9	11664.4	8533.03	11781.3	1.196	0.0777318
RH1_02768	sn-glycerol-3-phosphate-binding periplasmic p	3.59386	0.01564	2.14809e+06	1.79524e+06	2.12299e+06	1.76612e+06	181841	74146.6	352851	1.19655	0.0779304
RH1_02486	Fe/S biogenesis protein NfuA	1.17022	0.29465	243676	203600	252055	204264	22214.7	54972	40075.9	1.19684	0.0780347
RH1_01344	hypothetical protein	3.00267	0.03001	180472	150607	181776	150124	18303.2	7701.31	29865.1	1.1983	0.078565
RH1_03436	Glucose-6-phosphate isomerase	1.38053	0.22595	579748	483046	596741	513790	29803.5	115873	96701.6	1.20019	0.0792504
RH1_01424	GcrA cell cycle regulator	0.843049	0.43766	299844	249689	248900	250144	122301	11868.6	50155.3	1.20087	0.0794964
RH1_01875	Taurine--pyruvate aminotransferase	2.66262	0.04474	388867	323177	375177	328345	27140.1	35326.8	65689.8	1.20326	0.0803605
RH1_00624	Anthranilate synthase component 1	0.643438	0.54828	30578.1	25409.1	30073.7	26608.3	4860.99	12985.9	5168.97	1.20343	0.0804207
RH1_02511	2-dehydro-3-deoxygluconokinase	1.01569	0.35638	51418.4	42720.7	43310.3	41819.9	14421	8418.72	8697.69	1.20359	0.08048
RH1_00751	Glutamine--fructose-6-phosphate aminotransfer	2.48363	0.05559	104776	87046.2	101219	87413.7	12247.3	6752.88	17729.7	1.20368	0.0805114
RH1_01332	Arsenical resistance operon trans-acting repr	0.636606	0.55238	1.02678e+06	852047	895598	803751	455104	277793	174733	1.20507	0.0810139
RH1_01864	Aliphatic amidase expression-regulating prote	0.57631	0.58938	43816.9	36297.4	51202.6	38715.2	21716.5	13114.5	7519.43	1.20716	0.0817654
RH1_00888	Spermidine/putrescine-binding periplasmic pro	1.77014	0.13692	2.81595e+06	2.3325e+06	3.01625e+06	2.29463e+06	552017	99851.5	483452	1.20727	0.0818036
RH1_01666	Transcriptional regulatory protein OmpR	0.315509	0.76512	182118	150702	206872	143164	121659	135868	31415.9	1.20846	0.0822337
RH1_01182	Ribose-phosphate pyrophosphokinase	0.696333	0.51726	236185	195440	263457	201922	84856.2	70584.7	40745.3	1.20848	0.0822394
RH1_01686	Putative sigma-54 modulation protein	1.39109	0.22293	1.95072e+06	1.61159e+06	2.0244e+06	1.62215e+06	478513	130985	339130	1.21043	0.0829403
RH1_02959	GMP synthase [glutamine-hydrolyzing]	0.870373	0.4239	65023	53636	67462.1	52514.5	23605.3	10842.8	11387.1	1.2123	0.0836112
RH1_00973	Proline--tRNA ligase	1.41067	0.21742	315712	260140	315295	253443	27317.7	62740.3	55571.4	1.21362	0.084083
RH1_02932	hypothetical protein	1.80252	0.13133	154578	126986	161774	121686	13968.4	23225.2	27592.1	1.21728	0.0853922
RH1_01780	ATP-dependent protease ATPase subunit HslU	2.6593	0.04492	183033	150224	187400	157196	11432.6	18648.6	32809.5	1.2184	0.0857913
RH1_01022	putative succinyl-CoA:3-ketoacid coenzyme A t	1.91258	0.11401	1.36298e+06	1.11736e+06	1.47308e+06	1.0698e+06	208603	134571	245615	1.21982	0.0862943
RH1_02186	Glutamine transport ATP-binding protein GlnQ	1.45533	0.20534	688322	562507	683280	546395	100773	120762	125815	1.22367	0.0876638
RH3_00127	2,3-diketo-L-gulonate-binding periplasmic pro	0.554774	0.60295	218735	178407	190883	140329	101924	90402.4	40328.6	1.22605	0.0885077
RH1_00949	hypothetical protein	0.527642	0.62032	69134.9	56352.4	44612	54420.3	49534	6407.04	12782.4	1.22683	0.0887845
RH1_00801	4-hydroxy-3-methylbut-2-en-1-yl diphosphate s	1.83086	0.12663	270917	220707	249986	220104	55018.2	11438.6	50210.1	1.2275	0.0890203
RH1_01002	DNA topoisomerase 1	0.700346	0.51495	42191.8	34364.9	36242.9	31059.1	19864.6	9684.17	7826.9	1.22776	0.0891129
RH1_01450	Fumarylpyruvate hydrolase	3.31823	0.02105	339048	276001	338707	283608	22246.3	26486	63046.7	1.22843	0.0893502
RH1_01869	Putative thiamine biosynthesis protein	4.75029	0.0051	838180	682179	823881	691977	34430.1	47865.6	156001	1.22868	0.0894391
RH1_01116	3-hydroxydecanoyl-[acyl-carrier-protein] dehy	1.97055	0.10585	582847	473868	597872	452969	28564	90525.2	108980	1.22998	0.0898978
RH2_00409	Guanidinobutyrase	1.05871	0.33818	1.02545e+06	831669	874881	818379	376163	37189.5	193776	1.233	0.0909619
RH1_03389	Uridylate kinase	1.66484	0.15683	337604	273783	328876	266279	39284.6	56301	63820.6	1.23311	0.0910006
RH1_01496	Succinyl-CoA ligase [ADP-forming] subunit alp	3.22172	0.02342	1.3196e+06	1.06695e+06	1.31108e+06	1.07912e+06	46310.7	127047	252648	1.2368	0.0922977
RH1_01411	Elongation factor 4	2.15326	0.0839	307429	248376	299451	253588	21759.4	42817	59053.1	1.23776	0.0926352
RH1_02729	translocation protein TolB	1.16954	0.2949	333658	269295	310316	276821	106303	33460.5	64363.4	1.23901	0.0930739
RH1_00180	putative periplasmic serine endoprotease DegP	0.819635	0.44971	77949.4	62905.2	61775	63256.6	36803.3	7718.35	15044.2	1.23916	0.0931261
RH1_02637	Isoquinoline 1-oxidoreductase subunit beta	1.08792	0.32627	238712	192513	280328	203813	73097.6	39876.4	46199.1	1.23998	0.0934144
RH1_01142	MORN repeat protein	0.671157	0.53187	86934.8	70087.5	93206.6	71933.9	51418.6	6141.31	16847.3	1.24038	0.0935531
RH1_00781	Methylmalonate-semialdehyde dehydrogenase [ac	0.991568	0.36694	345465	278514	276061	285909	136643	24044.3	66950.8	1.24039	0.0935568
RH1_03303	Elongation factor P	1.77313	0.1364	551564	444075	508479	442755	86594.9	74166.3	107489	1.24205	0.0941395
RH1_02575	Peroxiredoxin OsmC	2.50984	0.05384	311121	250269	294508	241158	35962.1	28589.5	60852	1.24315	0.0945223
RH1_02015	Dihydroxy-acid dehydratase	2.32993	0.06722	266685	214411	269278	220809	5876.01	37619.1	52274.4	1.2438	0.0947521
RH1_02100	NYN domain protein	0.908204	0.40542	380447	305372	356711	327912	140134	80198.8	75075.2	1.24585	0.0954653
RH1_02730	Outer membrane lipoprotein Omp16 precursor	0.642963	0.54857	249892	200278	255911	185292	146362	52263.1	49614.3	1.24773	0.0961197
RH1_00757	Translocation and assembly module TamA precur	0.785566	0.4677	180512	144394	148937	145321	67753.8	54583.9	36118.3	1.25014	0.0969576
RH1_01102	Polyketide cyclase / dehydrase and lipid tran	1.07517	0.33142	74196.6	59314.5	75461.8	56416	24304.6	12392.9	14882	1.2509	0.0972228
RH1_03176	Fumarylpyruvate hydrolase	1.9018	0.1156	41188.3	32894	39383.7	32919.8	8166.46	3143.92	8294.29	1.25215	0.0976571
RH1_02593	Ribosomal protein L11 methyltransferase	0.677354	0.52825	495370	395046	398614	335773	183599	200511	100324	1.25396	0.098282
RH1_01893	DNA gyrase subunit B	1.45294	0.20597	546192	435517	564859	416194	134279	67508.1	110674	1.25412	0.0983394
RH1_03001	Spermidine/putrescine import ATP-binding prot	1.73137	0.14394	260272	207424	244479	211208	47821.1	33725.8	52848.1	1.25478	0.0985685
RH1_02878	antiporter inner membrane protein	0.778097	0.47171	266769	212584	212920	206582	141642	21919.8	54185	1.25489	0.0986049
RH1_01692	UTP--glucose-1-phosphate uridylyltransferase	3.1005	0.02684	481625	382687	471878	386147	56532.4	27905.9	98938.1	1.25854	0.0998654
RH1_00013	Nitrogen regulation protein NR(I)	5.60561	0.0025	319747	253997	326988	256770	18755	12592.9	65750.3	1.25886	0.0999782
RH1_00354	Glucose-1-phosphate adenylyltransferase	2.68326	0.04365	235215	186648	242342	186758	28638.6	19729.2	48566.8	1.26021	0.100441
RH5_00099	Glycosyl transferase family 2	2.88824	0.03426	374926	297379	389785	294651	39845.8	31641.7	77547	1.26077	0.100635
RH1_00805	Succinyl-diaminopimelate desuccinylase	1.01819	0.3553	472947	374983	415066	387003	193200	39555.7	97963.9	1.26125	0.100801
RH4_00324	Extracellular serine protease precursor	2.75639	0.04001	753604	596412	776079	604893	77982.1	72373.2	157192	1.26356	0.101597
RH1_00581	Cytosine deaminase	1.5067	0.19224	235794	186572	219803	190570	65295.4	14385.1	49222	1.26382	0.101686
RH1_01064	Heme-binding protein A precursor	1.55223	0.18131	1.56432e+06	1.23608e+06	1.54567e+06	1.33243e+06	251490	292570	328239	1.26555	0.102279
RH2_00413	Thermostable carboxypeptidase 1	2.18695	0.0804	132535	104517	133640	104092	21281.5	12923.7	28018.1	1.26807	0.103144
RH1_00346	Carbon monoxide dehydrogenase small chain	1.16622	0.29612	1.1557e+06	910357	1.19479e+06	938112	270326	278808	245344	1.2695	0.103634
RH1_02388	D-galactose-binding periplasmic protein precu	3.75336	0.01325	1.50496e+06	1.1838e+06	1.51462e+06	1.18819e+06	167354	47402.4	321159	1.2713	0.104247
RH1_02345	Phthiocerol synthesis polyketide synthase typ	0.186456	0.85942	57926.3	45552.6	7662.76	5563.82	93069.6	82511.4	12373.7	1.27164	0.104363
RH1_01595	hypothetical protein	5.25863	0.0033	888077	697295	870453	698116	39474.5	52171.2	190782	1.2736	0.105034
RH1_02292	Phenylalanine--tRNA ligase alpha subunit	0.882347	0.41798	318770	249985	330080	246763	115995	91616.8	68784.9	1.27516	0.105563
RH1_01996	Carboxynorspermidine/carboxyspermidine decarb	1.34748	0.23566	66216.8	51924.3	54336.7	54273.4	21031.6	5153.1	14292.5	1.27526	0.105598
RH1_00760	Peptidase family M50	0.465943	0.66085	32785.1	25678.5	36158.1	24660.9	22053.2	18450.5	7106.62	1.27675	0.106107
RH1_01118	Enoyl-[acyl-carrier-protein] reductase [NADH]	1.87102	0.12026	608622	476531	584154	448656	122676	64864.4	132091	1.27719	0.106256
RH1_02731	hypothetical protein	0.800512	0.45974	117674	92132.2	113951	114345	20002.5	51400.9	25542.2	1.27723	0.10627
RH1_00732	NADH-quinone oxidoreductase chain 3	2.34416	0.06604	404195	316041	413141	320180	23548.4	60587.5	88153.7	1.27893	0.106847
RH1_03138	hypothetical protein	0.693545	0.51886	646264	503580	723294	622300	269881	269021	142684	1.28334	0.108342
RH1_01679	NAD dependent epimerase/dehydratase family pr	1.04892	0.34225	328557	255603	286826	254423	142551	16555.5	72954	1.28542	0.109045
RH1_02985	Glutathione amide reductase	2.83568	0.03643	192986	149979	201385	154092	22644.3	17758.9	43007.8	1.28676	0.109497
RH2_00070	Flavin-dependent monooxygenase, oxygenase sub	1.74686	0.14109	43309.7	33610.5	37286.5	33233.1	10566	3695.4	9699.23	1.28858	0.110111
RH2_00433	p-aminobenzoyl-glutamate hydrolase subunit B	2.57565	0.04969	269248	208832	271791	194436	28772.6	31939.8	60416.5	1.28931	0.110356
RH1_01890	Alpha,alpha-trehalose-phosphate synthase [UDP	1.65408	0.15902	135171	104693	126580	102684	33724.6	14553.2	30477.8	1.29112	0.110966
RH1_02671	S-methyl-5'-thioadenosine phosphorylase	0.755492	0.484	52226.8	40448.8	46951.8	49444.3	13464.2	23949	11778	1.29118	0.110988
RH1_02257	hypothetical protein	2.078	0.0923	502551	389119	479855	416003	39642.1	86405.9	113432	1.29151	0.111098
RH1_03453	Catalase	1.72258	0.14558	666166	514083	690093	504107	75276.3	135989	152083	1.29583	0.112549
RH3_00185	Mycocerosic acid synthase	1.27229	0.25923	20543	15839.3	22499.1	17047.4	6554.81	3226.24	4703.74	1.29697	0.112929
RH1_00331	Efflux pump membrane transporter BepE	1.25156	0.26609	205273	157748	186787	159049	77027.9	12813.4	47524.6	1.30127	0.114367
RH1_03450	Trimethylamine methyltransferase (MTTB)	4.64614	0.0056	205181	157539	215692	155378	18659.6	8264.21	47641.9	1.30241	0.114748
RH1_00400	3-oxoacyl-[acyl-carrier-protein] synthase 3	3.48462	0.01757	95133.3	72943.1	95614.1	73446.7	12499.8	3420.38	22190.2	1.30421	0.115348
RH1_02142	DNA-directed RNA polymerase subunit beta'	2.56771	0.05017	403882	309228	388932	306762	32771.1	56272.6	94654.1	1.3061	0.115976
RH1_01160	Glycerate dehydrogenase	0.692123	0.51968	189755	145238	133869	151157	122992	41654.5	44516.7	1.30651	0.116112
RH1_01995	Carboxynorspermidine synthase	2.88462	0.0344	447788	342508	461497	332434	42614.4	50942.9	105280	1.30738	0.116402
RH1_01190	ATP-dependent Clp protease ATP-binding subuni	1.63769	0.16241	239802	183252	208190	183657	66148.3	22126.9	56549.8	1.30859	0.116804
RH1_02314	Argininosuccinate lyase 1	2.85196	0.03574	105256	80220.1	110879	81265	10794.2	11937.1	25035.6	1.31209	0.117962
RH1_01554	Small heat shock protein IbpA	1.36547	0.23033	985476	749422	870341	759489	308530	148077	236054	1.31498	0.118919
RH1_02010	S-(hydroxymethyl)glutathione dehydrogenase	1.78925	0.13359	1.1743e+06	891688	1.04541e+06	903243	282741	134115	282614	1.31694	0.119567
RH1_00075	putative ATP-dependent transporter SufC	1.69641	0.15057	1.42644e+06	1.07519e+06	1.33704e+06	1.07829e+06	253803	282044	351253	1.32669	0.122769
RH1_02082	S-formylglutathione hydrolase	2.65907	0.04493	777124	584924	794539	576343	58941.8	112299	192200	1.32859	0.123391
RH1_02913	C4-dicarboxylate transport transcriptional re	1.75284	0.14001	53907.4	40537.5	45416.2	40498.8	14973.1	4094.93	13370	1.32982	0.123792
RH1_02301	Transcription elongation factor GreA	1.21476	0.27869	283914	213378	284192	241567	6802.93	97990.9	70535.4	1.33056	0.124036
RH1_01438	N5-carboxyaminoimidazole ribonucleotide synth	1.01055	0.35861	1.07849e+06	809996	1.04908e+06	827830	450927	257180	268498	1.33148	0.124335
RH1_00818	Molybdopterin molybdenumtransferase	0.833917	0.44233	49932	37438.7	49222	31235.9	22058.5	17801.1	12493.3	1.3337	0.125058
RH1_00653	NMT1/THI5 like protein	2.63242	0.0464	311053	233176	316898	233615	29772.8	43698.7	77876.2	1.33398	0.125149
RH1_03222	Biotin carboxylase	2.64454	0.04573	301070	225294	303810	209290	13351.1	47191.1	75776.3	1.33634	0.125919
RH1_03398	3-hydroxyacyl-[acyl-carrier-protein] dehydrat	1.09054	0.32522	250794	187666	231578	212218	66803.1	81232.8	63127.8	1.33638	0.125931
RH1_00666	hypothetical protein	3.08296	0.02738	532222	398232	525584	404132	83693.8	26964.3	133990	1.33646	0.125956
RH2_00282	Cation/acetate symporter ActP	0.688503	0.52177	501307	373224	336942	309011	343414	142327	128083	1.34318	0.128134
RH1_00999	Glycine betaine/carnitine transport binding p	1.87131	0.12021	843704	628013	773452	656186	125634	165636	215691	1.34345	0.128221
RH1_01181	Low specificity L-threonine aldolase	1.21902	0.2772	48741.8	36173	45343.2	36631.1	16028	11509.6	12568.8	1.34746	0.129517
RH4_00066	Blue-light-activated histidine kinase 1	1.19116	0.28705	42273.3	31314.3	44015.7	36860	8164.77	14049.9	10959	1.34997	0.130323
RH1_02772	D-lactate dehydrogenase	2.92966	0.03265	891208	658942	837597	678424	151910	50735.2	232266	1.35248	0.131132
RH1_02923	Glutamate dehydrogenase	1.83179	0.12648	603369	445285	551545	434160	161522	62340.3	158084	1.35502	0.131945
RH2_00471	Spermidine/putrescine import ATP-binding prot	2.64849	0.04551	122438	90265.4	118345	89155.8	18482.2	13923.7	32172.2	1.35642	0.132394
RH1_00058	hypothetical protein	0.531315	0.61795	55766.5	41110.9	46002.1	40124.5	55818.7	9834.58	14655.6	1.35649	0.132416
RH1_00341	Bacterial extracellular solute-binding protei	2.54656	0.05148	1.33101e+06	980071	1.30965e+06	1.0528e+06	123757	209883	350940	1.35808	0.132924
RH1_00763	Bifunctional hemolysin/adenylate cyclase prec	3.57243	0.016	1.66703e+06	1.22741e+06	1.58054e+06	1.20132e+06	188002	140373	439622	1.35817	0.132955
RH1_02737	Formate--tetrahydrofolate ligase	1.6078	0.16879	67754.9	49871	68434.3	49471.6	20241.1	8964.83	17883.9	1.3586	0.133092
RH1_01023	putative succinyl-CoA:3-ketoacid coenzyme A t	2.3054	0.0693	326988	240053	317249	245304	20008	61611.5	86935.3	1.36215	0.134225
RH2_00098	D-ribose-binding periplasmic protein precurso	2.83534	0.03645	537936	393934	572322	386301	101750	21627.2	144002	1.36555	0.135307
RH1_03396	Outer membrane protein assembly factor BamA p	1.11628	0.31506	599739	438232	624472	442934	250688	133839	161507	1.36854	0.136258
RH1_02025	Methionine aminopeptidase	1.12894	0.31016	51005.2	37230.4	41077.6	39094	21578.2	10721.8	13774.8	1.36999	0.136717
RH1_02986	Modulator of FtsH protease HflK	1.21051	0.28018	465516	338902	464911	333144	209555	44519.4	126614	1.3736	0.13786
RH2_00239	Outer membrane protein TolC precursor	0.860297	0.42894	449045	326381	366795	306266	279340	77881.7	122664	1.37583	0.138565
RH1_01695	3'(2'),5'-bisphosphate nucleotidase CysQ	3.35157	0.02029	667792	481993	673177	469253	103179	41028.1	185799	1.38548	0.141601
RH4_00018	Blue-light-activated histidine kinase	0.52607	0.62133	75432.4	54405.4	35381.1	40645.2	72332	32812.1	21027	1.38649	0.141916
RH1_02714	hypothetical protein	3.49871	0.01731	182799	131253	188165	133263	13242.2	22433.3	51545.7	1.39272	0.143864
RH1_01826	Glucose-1-phosphate cytidylyltransferase	1.99429	0.10269	32230.1	23136.8	27387.3	23483	9099.74	2048.83	9093.28	1.39302	0.143958
RH1_02318	Diaminopimelate decarboxylase	0.542721	0.61063	18202.5	12991.3	12774.3	14106.2	16386.6	9187.69	5211.25	1.40113	0.14648
RH1_02747	UDP-glucose 6-dehydrogenase TuaD	3.68774	0.01418	467802	333414	457560	325838	61266.2	35943.2	134388	1.40306	0.147078
RH1_01966	Carbonic anhydrase 1	1.32213	0.24337	96745.4	68736	87894.1	63187.1	31152.3	25205.6	28009.4	1.40749	0.148446
RH1_00208	4-deoxy-L-threo-5-hexosulose-uronate ketol-is	1.44461	0.20818	222553	158026	241140	161519	42473.2	67066.7	64527.7	1.40834	0.148707
RH1_00344	Carbon monoxide dehydrogenase medium chain	2.71293	0.04213	971702	686135	1.07946e+06	661213	192914	82742.1	285566	1.4162	0.151123
RH1_02651	hypothetical protein	5.90279	0.00199	2.78494e+06	1.96489e+06	2.76853e+06	2.03515e+06	156544	196996	820056	1.41736	0.151479
RH1_02308	hypothetical protein	0.614676	0.56566	193174	136254	174634	122636	157690	89010.2	56920	1.41775	0.151599
RH1_01397	Heme-binding protein A precursor	4.98156	0.00417	249282	175583	255456	174693	26413.7	12658.2	73699	1.41974	0.152208
RH2_00049	hypothetical protein	0.894454	0.41206	276733	194857	338601	208345	159009	84170.7	81876.4	1.42019	0.152346
RH1_00986	hypothetical protein	1.07963	0.32961	49096	34498.8	40539.4	33200.2	27252.1	5213.57	14597.2	1.42312	0.153242
RH1_01955	2-dehydro-3-deoxy-D-gluconate 5-dehydrogenase	1.22923	0.27367	41071.1	28820.1	41195.9	32152.3	4913.57	16361.6	12251	1.42509	0.153841
RH2_00237	Bifunctional hemolysin/adenylate cyclase prec	2.98765	0.03053	538351	376605	507358	374502	104735	32576.9	161746	1.42948	0.15518
RH2_00189	hypothetical protein	2.82207	0.03702	67361.3	46963.9	65815	48229.3	3960.33	11781.6	20397.5	1.43432	0.156647
RH1_01814	Multiple sugar-binding protein precursor	2.17329	0.0818	811843	565694	788391	506858	87545.7	177601	246149	1.43513	0.15689
RH1_02915	Ribonuclease E	2.71572	0.04199	1.0863e+06	755242	977189	794412	195957	129847	331060	1.43835	0.157864
RH1_02801	PRC-barrel domain protein	6.00671	0.00184	1.73553e+06	1.20572e+06	1.7773e+06	1.21261e+06	163965	65610.3	529809	1.43941	0.158185
RH5_00111	hypothetical protein	1.00784	0.35979	512854	355761	356748	315111	292200	111783	157093	1.44157	0.158835
RH1_02391	Inositol 2-dehydrogenase	4.57656	0.00597	66416.5	46030.7	69120	45280.6	8756.04	2361.9	20385.9	1.44288	0.159229
RH1_03223	Biotin carboxyl carrier protein of acetyl-CoA	1.76676	0.13752	323361	223533	344733	217925	113315	23697.3	99828.1	1.44659	0.160346
RH5_00102	dTDP-glucose 4,6-dehydratase 2	2.0914	0.09074	373734	258051	353775	237184	89872.1	57940.3	115683	1.4483	0.160857
RH2_00295	Glutathione-binding protein GsiB precursor	3.13008	0.02596	352127	243017	348255	239137	62179.5	29903.6	109110	1.44898	0.161062
RH1_00345	Carbon monoxide dehydrogenase large chain	2.99957	0.03011	1.79212e+06	1.23498e+06	1.95366e+06	1.16712e+06	293025	203293	557143	1.45114	0.161708
RH1_00637	Putative thiamine biosynthesis protein	6.05029	0.00178	1.15722e+06	796152	1.15211e+06	789241	50508.8	92059.3	361070	1.45352	0.162421
RH1_00238	hypothetical protein	1.17094	0.29438	408092	280120	307984	282119	207817	73036.9	127972	1.45685	0.163415
RH1_03419	preprotein translocase subunit SecF	0.577476	0.58865	22693.4	15456.3	26252.2	15525.8	18096.4	15179.7	7237.14	1.46823	0.166795
RH1_01388	Lactate-binding periplasmic protein precursor	3.47067	0.01784	7.58834e+06	5.13042e+06	7.11076e+06	4.88032e+06	1.2573e+06	615729	2.45792e+06	1.47909	0.169994
RH1_02062	Cystathionine beta-lyase PatB	1.52736	0.18721	208443	140594	200565	145879	88836.3	19411.8	67848.5	1.48258	0.171019
RH1_00608	Catalase C	3.26682	0.02228	83053.4	55956.6	78132.9	57604.5	12832.5	9316.03	27096.8	1.48425	0.171506
RH1_00604	hypothetical protein	1.18762	0.28832	725191	488322	534382	509532	402801	74095.5	236869	1.48507	0.171746
RH1_02355	Cytochrome c-552	1.50486	0.1927	260548	175368	264963	168258	112848	25775	85180.1	1.48572	0.171938
RH1_00370	Cytosol aminopeptidase	6.08503	0.00173	1.32609e+06	892494	1.34833e+06	865806	63949.6	108539	433599	1.48583	0.171969
RH1_01066	Choline-sulfatase	1.60653	0.16907	105795	71135.6	97460.8	68436.1	41566	13342	34659.4	1.48723	0.172378
RH3_00222	3-oxoadipate CoA-transferase subunit B	1.43065	0.21193	493537	331357	387482	325503	232368	26828.6	162180	1.48944	0.173024
RH1_02442	PhoH-like protein	1.91147	0.11417	30370.6	20322.7	26441.5	20402.4	9411.31	4461.03	10047.9	1.49442	0.174473
RH1_01694	3-deoxy-manno-octulosonate cytidylyltransfera	0.962068	0.3802	72311.6	47724.4	75626.6	47813	42361.3	25880.3	24587.1	1.51519	0.180467
RH1_01379	putative peptidase	0.581809	0.58594	19331.1	12695.6	12749	7765.06	17891.9	12578.5	6635.46	1.52266	0.182602
RH4_00158	hypothetical protein	2.14416	0.08487	71890	47208.3	72431.4	51211.7	20070.4	10490	24681.7	1.52283	0.18265
RH1_00759	outer membrane channel protein	1.3952	0.22176	256902	168442	275630	178619	124986	32733.3	88460.7	1.52517	0.183319
RH1_02691	Glycine--tRNA ligase alpha subunit	1.45446	0.20557	73700.7	48187.9	84727.9	49614.9	20049.2	24721.1	25512.8	1.52944	0.184534
RH1_01807	Acyl-CoA dehydrogenase	1.89229	0.11702	70083.5	45648.2	63143.8	46059.6	24617.4	8509.38	24435.2	1.53529	0.186191
RH1_00794	Polymer-forming cytoskeletal	1.69166	0.1515	1.22531e+06	796297	991941	815225	518217	68757.3	429015	1.53876	0.187171
RH1_03185	hypothetical protein	3.39029	0.01946	365115	237033	372133	237251	77809.1	6460.18	128082	1.54036	0.187621
RH1_01988	putative CtpA-like serine protease	4.11064	0.00926	630465	407204	605761	397361	80283.7	64275.3	223261	1.54828	0.189849
RH1_00351	Phosphoglucomutase	4.9165	0.00441	433947	279454	443379	269758	49493.2	34469.9	154493	1.55284	0.191127
RH6_00004	hypothetical protein	0.997778	0.36419	48084.9	30961.1	53126.5	33879.1	23840.2	21508.5	17123.8	1.55307	0.191192
RH1_01940	hypothetical protein	3.48195	0.01762	917178	590088	858527	558002	143374	107279	327091	1.55431	0.191537
RH1_02648	Polysaccharide biosynthesis/export protein	1.35206	0.23429	330713	212678	382238	208732	177594	27360.3	118035	1.55499	0.191729
RH1_02122	putative 3-hydroxybutyryl-CoA dehydrogenase	2.05929	0.09452	159157	102204	159759	95942	32867.5	38278.5	56953.2	1.55725	0.192359
RH1_00347	Carbon monoxide dehydrogenase subunit G (CoxG	1.74136	0.1421	307182	196678	296805	193590	110849	57568.1	110504	1.56185	0.19364
RH1_00665	Virginiamycin B lyase	11.8339	7.5858e-05	578984	368724	585667	363511	13568	27914.8	210260	1.57024	0.195965
RH1_03177	NMT1/THI5 like protein	1.26445	0.2618	49762.5	31592.7	39243.2	30897	29245.7	4445.35	18169.8	1.57513	0.197315
RH1_01577	ATP synthase subunit b'	0.943722	0.38864	319183	202441	389292	173212	231448	89496	116742	1.57667	0.197741
RH1_01776	Tim44-like domain protein	1.02502	0.35236	42411.4	26883.2	34464.4	26877.9	31300.4	1600.8	15528.2	1.57762	0.198002
RH1_00168	4-methylaminobutanoate oxidase (formaldehyde-	6.27789	0.00151	130980	82992.7	131599	85821.8	8950.21	10655.1	47986.9	1.57821	0.198164
RH1_00430	2-isopropylmalate synthase	1.90878	0.11457	146919	92178	126025	93909	58884.8	6183.53	54740.6	1.59386	0.20245
RH1_03096	N(G),N(G)-dimethylarginine dimethylaminohydro	1.8551	0.12274	516392	323283	467668	336532	211664	33050.2	193109	1.59734	0.203397
RH1_01850	putative sugar isomerase YihS	1.97902	0.10471	65407.9	40915.2	63109	40245.1	23572.8	8196.2	24492.7	1.59862	0.203746
RH1_00500	Outer membrane efflux protein BepC precursor	1.72945	0.14429	451411	281784	528316	280972	186466	65618.5	169627	1.60198	0.204656
RH1_01423	Acetylornithine/succinyldiaminopimelate amino	2.17608	0.08152	377397	234895	371909	240189	128012	36437.6	142502	1.60666	0.205925
RH2_00473	Bacterial extracellular solute-binding protei	3.33072	0.02076	773028	480795	750544	432983	107838	119339	292233	1.60781	0.206235
RH1_01621	Tripartite tricarboxylate transporter family	4.97729	0.00419	931480	576929	951888	576639	143041	29280	354551	1.61455	0.208051
RH1_01574	putative lipoprotein YiaD precursor	2.88771	0.03428	304949	188315	327068	184277	73190.7	33011.3	116634	1.61936	0.209343
RH1_03432	NAD(P) transhydrogenase subunit beta	1.94871	0.10885	304597	187829	268049	207773	109424	47710.5	116769	1.62168	0.209964
RH1_00712	twin arginine translocase protein A	0.921863	0.3989	71904.2	44098.4	92740.5	39671.9	51460.3	28878.1	27805.8	1.63054	0.212332
RH1_02733	ATP-dependent zinc metalloprotease FtsH	1.53747	0.18479	320881	196725	329927	187527	159049	42035.2	124155	1.63111	0.212483
RH1_00848	hypothetical protein	1.54746	0.18243	191863	116437	199693	139951	56075.8	68494.7	75425.9	1.64778	0.216899
RH1_00490	DNA gyrase subunit A	1.72859	0.14445	271273	163166	200766	164159	128815	10632	108107	1.66256	0.220777
RH1_03224	NAD-dependent dihydropyrimidine dehydrogenase	3.06035	0.02809	59409.2	35494.1	57368.1	36448.1	8108	11430.2	23915.1	1.67378	0.223697
RH2_00457	Acetolactate synthase isozyme 2 large subunit	0.97442	0.3746	146823	86859.9	83774.7	85314.8	126854	9570.57	59963.4	1.69035	0.227976
RH1_02091	hypothetical protein	1.32036	0.24392	276859	163670	366381	164855	172399	34391.6	113189	1.69157	0.22829
RH1_03381	Outer membrane protein assembly factor BamB p	1.59869	0.17078	509316	299848	451581	318203	257491	69633.3	209469	1.69858	0.230087
RH5_00117	Chromosome partitioning protein ParA	1.57344	0.17643	57890.2	33844.3	41128.2	32981.3	31109	4701.88	24045.9	1.71049	0.23312
RH1_02708	Beta-monoglucosyldiacylglycerol synthase	1.7446	0.1415	104770	61077.7	131444	59213.1	47240.6	17443.5	43692.3	1.71536	0.234355
RH1_00021	hypothetical protein	2.21618	0.0775	187211	108343	226413	106123	70600.2	17190.7	78867.9	1.72795	0.23753
RH3_00312	Chromosome partition protein Smc	1.39794	0.22098	128042	73603.3	158729	66348.8	74999.3	24141.3	54438.3	1.73962	0.240454
RH1_01736	Cysteine-rich secretory protein family protei	1.15175	0.3015	30703.3	17640.7	39971.1	15938.7	22812.3	4536.92	13062.6	1.74048	0.240669
RH2_00272	Periplasmic dipeptide transport protein precu	1.32916	0.24121	434740	248258	331471	247405	289395	20183.9	186482	1.75116	0.243326
RH1_02906	Bifunctional homocysteine S-methyltransferase	2.03342	0.09768	426104	243191	359598	249812	166452	68177.3	182914	1.75214	0.243569
RH1_01097	Cytidine deaminase	1.84434	0.12445	87696.2	49866.3	84793.1	63886.7	18458	31223.6	37830	1.75863	0.245174
RH1_02361	Nitrogen fixation regulation protein FixK	1.60831	0.16868	80751.2	45885.8	64914.5	57956.4	27648.6	28863.1	34865.3	1.75983	0.24547
RH3_00135	Spermidine/putrescine-binding periplasmic pro	4.24747	0.00811	4.17388e+06	2.35998e+06	3.95833e+06	2.27613e+06	837540	231134	1.8139e+06	1.76861	0.247631
RH1_00048	Magnesium and cobalt efflux protein CorC	1.48979	0.19646	33185.8	18464.9	39906.7	20530.8	17339.1	8861.96	14720.9	1.79724	0.254605
RH1_01387	Tripartite ATP-independent periplasmic transp	1.45886	0.20441	92001.2	50968.5	96753.1	42101.9	40004.8	34545.3	41032.7	1.80506	0.256492
RH1_02495	Receptor family ligand binding region	1.60512	0.16938	535888	296388	621053	295814	306107	33805.3	239500	1.80806	0.257213
RH1_02089	hypothetical protein	1.11993	0.31364	45932	25133.3	26617.9	24318.9	38086	4289.67	20798.7	1.82754	0.261866
RH1_02188	Histidine phosphatase superfamily (branch 1)	1.09121	0.32495	179791	97205.3	109994	105062	146706	44912	82586	1.8496	0.267079
RH1_02989	Ferredoxin-6	1.34527	0.23632	57123.9	30647.2	57608.5	30516.3	1582.39	33242.3	26476.7	1.86392	0.270427
RH1_02803	Blue-light-activated histidine kinase	1.55342	0.18103	1.34021e+06	712451	1.13742e+06	680310	815536	152294	627756	1.88112	0.274417
RH1_00851	Phosphoribosylformylglycinamidine cyclo-ligas	0.848207	0.43504	120016	63010.4	70570.6	65575.5	138413	11530	57005.6	1.9047	0.279827
RH1_01619	4-oxalomesaconate tautomerase	2.87603	0.03475	560299	294049	514838	298704	189483	23457.7	266249	1.90546	0.279999
RH1_02194	Membrane protein insertase YidC	1.78203	0.13484	119925	62812	138083	61600.6	63779	14930.1	57112.9	1.90927	0.280867
RH1_02090	Porin	1.29844	0.2508	4.31618e+06	2.23508e+06	3.87563e+06	1.95953e+06	2.96087e+06	1.22275e+06	2.0811e+06	1.93111	0.285807
RH1_00148	recombinase A	3.60963	0.01539	765472	395899	799061	392934	190783	75401	369573	1.9335	0.286345
RH1_01721	Translocation and assembly module TamB	1.54325	0.18342	28047.6	14345.7	21962.4	15590.6	17856	3559.73	13702	1.95513	0.291175
RH1_02960	Gamma-glutamylputrescine synthetase PuuA	1.61883	0.16641	231677	117069	165323	126187	138026	40247	114608	1.97898	0.296441
RH1_00183	Outer membrane protein transport protein (OMP	2.19204	0.07989	74342.5	37410.3	92070.7	35749.7	32720.6	9863.76	36932.3	1.98722	0.298246
RH1_00544	Rubrerythrin	2.98583	0.03059	40466.9	20267.5	35740.8	18244.3	11095.8	6977.35	20199.4	1.99664	0.300299
RH1_02456	Tryptophan synthase beta chain	1.51745	0.18961	305665	152895	246555	166280	194761	60587.3	152769	1.99918	0.300851
RH1_02659	Cytochrome c oxidase subunit 2 precursor	1.58945	0.17283	361656	180555	343714	180302	229224	45414.5	181101	2.00302	0.301686
RH1_03255	3-oxoacyl-[acyl-carrier-protein] synthase 2	1.66301	0.1572	521213	259176	359423	285796	310106	82616	262037	2.01104	0.30342
RH1_01803	tetratricopeptide repeat protein	1.3334	0.23992	86364.8	42933.6	107050	47349.6	59316.7	26182.9	43431.2	2.01159	0.30354
RH1_00642	D-hydantoinase/dihydropyrimidinase	1.47148	0.20113	668360	329118	415742	318667	468885	72732.9	339241	2.03076	0.307658
RH1_00152	Glycerol-3-phosphate regulon repressor	1.70112	0.14966	37148.7	18247	28301.4	16228.4	21900.6	5743.67	18901.7	2.03588	0.308752
RH1_01525	Ribose transport system permease protein RbsC	1.51747	0.1896	124011	60817.5	161403	52197.3	73835.9	36337.6	63193.3	2.03907	0.309431
RH1_01219	putative GTP-binding protein YjiA	1.33357	0.23987	39759.3	19440	27324.6	21944.5	27004.6	13309.4	20319.2	2.04523	0.310742
RH5_00094	GDP-mannose-dependent alpha-mannosyltransfera	2.61736	0.04725	44966.7	21771.9	50578.7	21626.5	18053.9	2661.92	23194.8	2.06535	0.314994
RH1_03326	hypothetical protein	5.28951	0.00322	330914	158214	364453	151018	61634.3	22653.3	172700	2.09156	0.320471
RH1_02652	Lipopolysaccharide export system ATP-binding	1.23336	0.27226	141565	66384.3	72250.8	66293.8	125197	12911.6	75181	2.13251	0.328891
RH1_02639	Membrane-bound lytic murein transglycosylase	1.34046	0.23778	186504	86706	166133	79948.7	127201	71063.2	99797.6	2.15099	0.332638
RH3_00272	Purine nucleoside permease (NUP)	5.69667	0.00233	372961	170967	371510	159520	3232.29	59877.3	201994	2.18148	0.338751
RH1_03228	2,5-dichloro-2,5-cyclohexadiene-1,4-diol dehy	1.36306	0.23104	72941.2	33369.1	45436.1	31743.5	59079	9013.49	39572.1	2.18589	0.339628
RH1_01653	Cytochrome c1 precursor	1.61568	0.16709	205353	93744.8	198766	88631.3	140183	23087.9	111609	2.19056	0.340555
RH1_02461	Aminomethyltransferase	1.77423	0.1362	99653	44169.6	101804	41444.3	60852.9	18038.1	55483.4	2.25614	0.353367
RH1_03014	Oligoendopeptidase F, plasmid	1.59951	0.1706	136640	59802.5	127890	65199.6	93976.9	26562.5	76837.5	2.28485	0.358859
RH1_02279	putative L,D-transpeptidase ErfK/SrfK precurs	2.32638	0.06752	356537	155524	412941	145268	176063	25808.5	201013	2.29249	0.360307
RH1_03428	putative L,D-transpeptidase YbiS precursor	1.71421	0.14716	72254.5	29961.2	63954.4	38176.7	44833.8	19978.6	42293.3	2.4116	0.382305
RH1_00845	Xaa-Pro dipeptidase	1.28001	0.25671	543756	223593	245281	220925	517228	20036.7	320162	2.43189	0.385945
RH1_01641	hypothetical protein	1.47964	0.19904	66729.9	26493.3	73215.8	22253	54225.7	12350.3	40236.6	2.51875	0.401185
RH1_00669	Methanol dehydrogenase [cytochrome c] subunit	4.94659	0.0043	1.26729e+06	499599	1.19091e+06	413969	207571	200232	767691	2.53662	0.404255
RH1_00826	Lysine/ornithine decarboxylase	2.07727	0.09238	208453	81896.2	188834	84131	123545	20726.8	126557	2.54533	0.405744
RH1_00947	hypothetical protein	2.35733	0.06497	600927	234576	582265	222160	304674	84390	366351	2.56175	0.408537
RH1_00708	Murein hydrolase activator NlpD precursor	1.25792	0.26397	462814	179580	222920	180384	466025	8013.43	283235	2.57721	0.41115
RH1_02969	MltA-interacting protein MipA	2.38173	0.06303	128469	49623.1	131374	47386	66095.5	14791.4	78846.3	2.5889	0.413116
RH2_00285	Sensory transduction protein regX3	1.15749	0.29936	270318	100930	110900	98228.3	302156	17959	169388	2.67828	0.427856
RH1_00434	2,3,4,5-tetrahydropyridine-2,6-dicarboxylate	1.33156	0.24048	103640	38314.9	53390.4	39071.7	101486	3208.51	65325.1	2.70495	0.43216
RH5_00055	Response regulator PleD	1.70581	0.14876	50706	18495.9	33537.1	17907.6	35609.5	13166.6	32210.1	2.74147	0.437984
RH1_00737	NADH-quinone oxidoreductase subunit D	1.3046	0.24885	780913	267124	342245	256960	814416	31074.5	513789	2.92341	0.465889
RH1_02899	Outer membrane protein assembly factor BamD p	1.35205	0.2343	106547	36096.3	88158.4	35153.7	106532	13834.1	70450.4	2.95173	0.470077
RH1_03118	Trehalose synthase/amylase TreS	1.18051	0.29089	171887	57832.5	70569.3	47647.2	196851	28922	114055	2.97216	0.473072
RH1_01147	Rod shape-determining protein MreB	1.21239	0.27952	546759	174498	211360	185405	633547	42154.8	372261	3.13332	0.496005
RH1_00190	Spermidine/putrescine import ATP-binding prot	1.74537	0.14136	48442.4	14772.3	36723.9	14390.3	37858.1	10382.1	33670.1	3.27928	0.515778
RH2_00321	Glycine betaine transporter OpuD	2.07946	0.09212	34135.1	10147	31906.3	9710.2	21671.5	8191.76	23988.1	3.36407	0.526864
RH1_00540	Reaction center protein H chain	1.55452	0.18078	38725.6	11322.2	50250.9	8988.62	33859	11116.8	27403.4	3.42032	0.534067
RH1_02298	Acetyl-coenzyme A carboxylase carboxyl transf	1.19268	0.2865	378973	108986	112558	105619	468033	19337	269988	3.47728	0.54124
RH1_01070	Putative multidrug export ATP-binding/permeas	1.9712	0.10576	102319	27698.4	64391.6	29174.6	76007.4	15586.6	74620.5	3.69404	0.567501
RH3_00203	Outer membrane efflux protein	1.26145	0.26279	7.23753e+06	1.66476e+06	2.66095e+06	1.55817e+06	9.10327e+06	717391	5.57277e+06	4.34748	0.638238
RH3_00032	Autotransporter beta-domain protein	1.57997	0.17495	76691.6	14119.6	39912.4	14396.8	81676.3	5819.92	62572	5.43158	0.734927
RH2_00438	Glutathione-binding protein GsiB precursor	1.54838	0.18221	60432.4	6051.14	29202.1	5539.96	72685.5	1482.12	54381.3	9.98694	0.999432
