# Supplementary material for: Bacterial Survival under Extreme UV Radiation: A Comparative Proteomics Study of Rhodobacter sp., Isolated from High Altitude Wetlands in Chile
Source: Front Microbiol. 2017 Jun 26;8:1173. doi: 10.3389/fmicb.2017.01173 (PMC5483449; doi:10.3389/fmicb.2017.01173)
Supplement: Supplementary file 5 [file Data_Sheet_1.ZIP › Peptide summary.xlsx]

## Sheet: Field experiment
Peptide summary of field experiment samples
N	Unused	Total	%Cov	%Cov(50)	%Cov(95)	Accessions	Names	Used	Annotation	Contrib	Conf	Sequence	Modifications	Cleavages	dMass	Prec MW	Prec m/z	Theor MW	Theor m/z	Theor z	Sc	Spectrum	Specific	Time	PrecursorSignal	PrecursorElution
1	123.74	123.74	718100011348724	602699995040894	567300021648407	RH1_02142	DNA-directed RNA polymerase subunit beta'			2	990000009536743	ADLIDQAGVASVR			-0.00217087008059025	131369165039063	6578531	131369396972656	657854248046875	2	11	5.1.1.1695.21	1	606681	2560261	607021
1	123.74	123.74	718100011348724	602699995040894	567300021648407	RH1_02142	DNA-directed RNA polymerase subunit beta'			2	990000009536743	AELDEFNQK			0.00101946003269404	109250964355469	5472621	10925087890625	547261657714844	2	8	2.1.1.1466.21	1	425622	1335129	423707
1	123.74	123.74	718100011348724	602699995040894	567300021648407	RH1_02142	DNA-directed RNA polymerase subunit beta'			2	990000009536743	AGISFGKDDMLIPDTK		missed K-D@7	0.00274745002388954	170685754394531	5699598	170685498046875	569958923339844	3	9	2.1.1.1687.16	1	730252	4291804	731217
1	123.74	123.74	718100011348724	602699995040894	567300021648407	RH1_02142	DNA-directed RNA polymerase subunit beta'			2	990000009536743	APFELVNR			0.000498028006404638	944508483886719	4732615	944507995605469	473261260986328	2	11	12.1.1.1684.4	1	549273	884.05	550363
1	123.74	123.74	718100011348724	602699995040894	567300021648407	RH1_02142	DNA-directed RNA polymerase subunit beta'			2	990000009536743	CGVEVTLQK	Carbamidomethyl(C)@1; Gly->Pro@2		0.00156157999299467	107256030273438	5372874	107255871582031	53728662109375	2	12	4.1.1.1591.12	1	547471	4977787	545395
1	123.74	123.74	718100011348724	602699995040894	567300021648407	RH1_02142	DNA-directed RNA polymerase subunit beta'			2	990000009536743	DHAIIAEHDGYVR			0.0114663001149893	149473291015625	4992516	149472155761719	499247802734375	3	13	4.1.1.1511.12	1	437628	2449462	439603
1	123.74	123.74	718100011348724	602699995040894	567300021648407	RH1_02142	DNA-directed RNA polymerase subunit beta'			2	990000009536743	DQTVIEAR			0.000815255974885076	930477844238281	4662462	93047705078125	466245819091797	2	8	8.1.1.1394.8	0	298608	4738706	29.24
1	123.74	123.74	718100011348724	602699995040894	567300021648407	RH1_02142	DNA-directed RNA polymerase subunit beta'			2	990000009536743	DVQNVIDTVYR			-0.0011843399843201	132066625976563	6613404	132066735839844	661340942382813	2	13	3.1.1.1710.31	1	740971	9067186	740176
1	123.74	123.74	718100011348724	602699995040894	567300021648407	RH1_02142	DNA-directed RNA polymerase subunit beta'			2	990000009536743	EATGELKPK			-0.00086144998203963	971527893066406	4867712	971528747558594	486771667480469	2	5	2.1.1.1275.4	1	163565	1296885	162271
1	123.74	123.74	718100011348724	602699995040894	567300021648407	RH1_02142	DNA-directed RNA polymerase subunit beta'			2	990000009536743	EDTDEATGMTQK			0.00236148992553353	132454772949219	6632811	132454528808594	663279907226563	2	11	1.1.1.1347.15	1	261536	3828563	261626
1	123.74	123.74	718100011348724	602699995040894	567300021648407	RH1_02142	DNA-directed RNA polymerase subunit beta'			2	990000009536743	EFEQQYMDGLITQGEK			0.00486839981749654	191487194824219	6392979	191486694335938	639296264648438	3	10	8.1.1.1742.18	1	778446	4165982	780748
1	123.74	123.74	718100011348724	602699995040894	567300021648407	RH1_02142	DNA-directed RNA polymerase subunit beta'			2	990000009536743	EGLTVLEYFNSTHGAR	Gly->Pro@2		-0.00374679011292756	183290197753906	6119746	183290576171875	611975830078125	3	14	1.1.1.1814.6	1	906276	7711848	908556
1	123.74	123.74	718100011348724	602699995040894	567300021648407	RH1_02142	DNA-directed RNA polymerase subunit beta'			2	990000009536743	EMLSAIDLDATATQLR			-0.00032518501393497	17468818359375	8744482	174688220214844	874448364257813	2	14	2.1.1.1763.37	1	836161	5665534	837838
1	123.74	123.74	718100011348724	602699995040894	567300021648407	RH1_02142	DNA-directed RNA polymerase subunit beta'			2	990000009536743	ERPEVWDILDEVIR			0.00476781977340579	176792028808594	590314	176791552734375	590312438964844	3	12	1.1.1.1961.3	1	1110492	2249423	1108704
1	123.74	123.74	718100011348724	602699995040894	567300021648407	RH1_02142	DNA-directed RNA polymerase subunit beta'			2	990000009536743	ESVIFCDQIMGMGFR	Carbamidomethyl(C)@6		0.00471313996240497	178880444335938	8954095	178879968261719	895407165527344	2	13	3.1.1.1866.30	1	957279	3860758	959056
1	123.74	123.74	718100011348724	602699995040894	567300021648407	RH1_02142	DNA-directed RNA polymerase subunit beta'			2	990000009536743	FATSDLNDLYR			-0.0017124000005424	131362341308594	657819	131362512207031	657819885253906	2	14	3.1.1.1675.40	1	692754	2662293	694503
1	123.74	123.74	718100011348724	602699995040894	567300021648407	RH1_02142	DNA-directed RNA polymerase subunit beta'			2	990000009536743	FEILDSGETTLLK			-0.000473808002425358	146477062988281	7333926	146477111816406	733392883300781	2	13	2.1.1.1754.30	1	823361	1573107	823976
1	123.74	123.74	718100011348724	602699995040894	567300021648407	RH1_02142	DNA-directed RNA polymerase subunit beta'			2	990000009536743	FVDLVSGISVR			8040000000	1190666015625	5963403	119066589355469	596340209960938	2	11	2.1.1.1724.17	1	781499	1078539	776899
1	123.74	123.74	718100011348724	602699995040894	567300021648407	RH1_02142	DNA-directed RNA polymerase subunit beta'			2	990000009536743	GDYIMDGNPAPHDILR			0.00474295997992158	178284057617188	5952875	17828359375	595285888671875	3	11	5.1.1.1742.13	1	671347	5110519	670702
1	123.74	123.74	718100011348724	602699995040894	567300021648407	RH1_02142	DNA-directed RNA polymerase subunit beta'			2	990000009536743	GLMAKPNGEIIETPIISNFK	Deamidated(N)@7		-0.00325933005660772	217214672851563	7250562	217215014648438	725057312011719	3	17	1.1.1.1771.15	1	847009	445609	846011
1	123.74	123.74	718100011348724	602699995040894	567300021648407	RH1_02142	DNA-directed RNA polymerase subunit beta'			2	990000009536743	GNDLKPEVIIMDPVTGDPVR			-0.00771375978365541	216411206054688	722378	216411987304688	722380554199219	3	12	2.1.1.1724.35	1	781949	8825155	785208
1	123.74	123.74	718100011348724	602699995040894	567300021648407	RH1_02142	DNA-directed RNA polymerase subunit beta'			2	990000009536743	GTLVNQGEAVGIIAAQSIGEPGTQLTMR			-0.00326724001206458	28104560546875	937826	281045971679688	9378271484375	3	18	1.1.1.1856.17	1	965484	5920373	964185
1	123.74	123.74	718100011348724	602699995040894	567300021648407	RH1_02142	DNA-directed RNA polymerase subunit beta'			2	990000009536743	HIPVQEGDFVQK			0.0256296005100012	139574011230469	466254	139571472167969	466245483398438	3	12	3.1.1.1521.8	1	479307	1191095	477718
1	123.74	123.74	718100011348724	602699995040894	567300021648407	RH1_02142	DNA-directed RNA polymerase subunit beta'			2	990000009536743	IAADRDQTVIEAR		missed R-D@5	0.00136272003874183	14567646484375	4865955	145676342773438	486595092773438	3	10	2.1.1.1418.22	1	359604	1014829	359052
1	123.74	123.74	718100011348724	602699995040894	567300021648407	RH1_02142	DNA-directed RNA polymerase subunit beta'			2	990000009536743	IFGPIKDYECLCGK	Carbamidomethyl(C)@10; Carbamidomethyl(C)@12	missed K-D@6	-0.000569771975278854	169881042480469	5672774	169881091308594	567277587890625	3	14	9.1.1.1749.17	1	710232	9196727	709785
1	123.74	123.74	718100011348724	602699995040894	567300021648407	RH1_02142	DNA-directed RNA polymerase subunit beta'			2	990000009536743	IGLMLDMTLR	Gly->Pro@2		-0.000877823971677572	120165551757813	601835	120165625	60183544921875	2	10	1.1.1.1912.3	1	1042287	2329976	1043427
1	123.74	123.74	718100011348724	602699995040894	567300021648407	RH1_02142	DNA-directed RNA polymerase subunit beta'			2	990000009536743	ILGVEALANYMIDEVQDVYR			-0.0037962100468576	231015283203125	7710582	231015649414063	771059448242188	3	21	3.1.1.2117.10	1	130.48	4045979	1304498
1	123.74	123.74	718100011348724	602699995040894	567300021648407	RH1_02142	DNA-directed RNA polymerase subunit beta'			2	990000009536743	ILSWSYGEIK			-0.00173327000811696	119462670898438	5983206	119462841796875	598321533203125	2	9	9.1.1.1771.21	1	740819	1841563	744426
1	123.74	123.74	718100011348724	602699995040894	567300021648407	RH1_02142	DNA-directed RNA polymerase subunit beta'			2	990000009536743	ISLASPER			-0.00151423003990203	871474853515625	4367447	871476318359375	436745452880859	2	7	5.1.1.1549.4	1	404954	8307782	400625
1	123.74	123.74	718100011348724	602699995040894	567300021648407	RH1_02142	DNA-directed RNA polymerase subunit beta'			2	990000009536743	ITIEPVDDTVNSVEYMVPK			0.000716505979653448	214806665039063	7170295	214806591796875	717029296875	3	12	3.1.1.1838.22	1	918127	1080178	913268
1	123.74	123.74	718100011348724	602699995040894	567300021648407	RH1_02142	DNA-directed RNA polymerase subunit beta'			2	990000009536743	IVESFLESGNRPEWMILTVLPVIPPELRPLVPLDGGR			0.000356522999936715	41382666015625	1035574	413826513671875	103557360839844	4	14	2.1.1.2098.7	1	1300677	1126.37	1299719
1	123.74	123.74	718100011348724	602699995040894	567300021648407	RH1_02142	DNA-directed RNA polymerase subunit beta'			2	990000009536743	LFEWDPYTLPIIAEK			0.00253460998646915	183395788574219	9179862	183395532226563	917984924316406	2	15	1.1.1.1940.3	1	1081779	4745783	1083683
1	123.74	123.74	718100011348724	602699995040894	567300021648407	RH1_02142	DNA-directed RNA polymerase subunit beta'			2	990000009536743	LGIQAFEPILIEGK	Gly->Pro@2		0.00122970005031675	156690344238281	784459	156690209960938	784458312988281	2	19	1.1.1.1908.6	1	1037269	1053667	1040643
1	123.74	123.74	718100011348724	602699995040894	567300021648407	RH1_02142	DNA-directed RNA polymerase subunit beta'			2	990000009536743	LGNLLPLNAK	Gly->Pro@2		-0.00213316990993917	109166821289063	5468414	109167028808594	546842407226563	2	9	1.1.1.1724.11	1	781226	1045919	779536
1	123.74	123.74	718100011348724	602699995040894	567300021648407	RH1_02142	DNA-directed RNA polymerase subunit beta'			2	990000009536743	LIPAGTGGATSR			-0.00330327008850873	109959521484375	5508049	109959851074219	550806579589844	2	12	2.1.1.1389.20	1	320218	2872492	317854
1	123.74	123.74	718100011348724	602699995040894	567300021648407	RH1_02142	DNA-directed RNA polymerase subunit beta'			2	990000009536743	LVDVAQDCIVR	Carbamidomethyl(C)@8		0.000811482022982091	1286666015625	6443403	128666528320313	644339904785156	2	9	1.1.1.1569.26	1	567199	4632849	570261
1	123.74	123.74	718100011348724	602699995040894	567300021648407	RH1_02142	DNA-directed RNA polymerase subunit beta'			2	990000009536743	MALELFKPFIYSR			-0.000295706005999818	161386389160156	5389619	161386401367188	5389619140625	3	6	3.1.1.1869.3	1	960544	3372978	963221
1	123.74	123.74	718100011348724	602699995040894	567300021648407	RH1_02142	DNA-directed RNA polymerase subunit beta'			2	990000009536743	MLQEAVDALFDNGR	Deamidated(N)@12		0.00799148995429277	157874291992188	7903787	157873486328125	790374694824219	2	11	2.1.1.1809.22	1	899837	3171863	901563
1	123.74	123.74	718100011348724	602699995040894	567300021648407	RH1_02142	DNA-directed RNA polymerase subunit beta'			2	990000009536743	NANLLENANGEFIVMGR	Deamidated(N)@9		0.00703713018447161	186190625	6216427	186189929199219	621640380859375	3	12	2.1.1.1773.7	1	849125	4343929	850315
1	123.74	123.74	718100011348724	602699995040894	567300021648407	RH1_02142	DNA-directed RNA polymerase subunit beta'			2	990000009536743	NESGNPISYPMSVDAVLSVEDGQDVKPGDVVAR			0.00279292999766767	344365405273438	8619208	34436513671875	861920166015625	4	13	2.1.1.1812.28	1	904199	3795806	904339
1	123.74	123.74	718100011348724	602699995040894	567300021648407	RH1_02142	DNA-directed RNA polymerase subunit beta'			2	990000009536743	NMQIAIIDEAGQER			-0.00424453988671303	158676806640625	7943913	158677221679688	794393432617188	2	13	2.1.1.1659.47	1	692276	7769156	692466
1	123.74	123.74	718100011348724	602699995040894	567300021648407	RH1_02142	DNA-directed RNA polymerase subunit beta'			2	990000009536743	NQELSTNPFNPVAPVK		cleaved M-N@N-term	-0.000592437980230898	175389929199219	8779569	175389990234375	877957214355469	2	11	3.1.1.1669.51	1	684722	6711219	682042
1	123.74	123.74	718100011348724	602699995040894	567300021648407	RH1_02142	DNA-directed RNA polymerase subunit beta'			2	990000009536743	QIDDEGNEVIK			0.00149663002230227	125860571289063	6303101	125860412597656	630309326171875	2	10	2.1.1.1446.34	1	398598	6647013	397564
1	123.74	123.74	718100011348724	602699995040894	567300021648407	RH1_02142	DNA-directed RNA polymerase subunit beta'			2	990000009536743	QIDDEGNEVIKR	Gln->pyro-Glu@N-term	missed K-R@11	-0.00142152002081275	139767724609375	6998459	13976787109375	699846618652344	2	11	3.1.1.1529.48	1	491325	2643906	49149
1	123.74	123.74	718100011348724	602699995040894	567300021648407	RH1_02142	DNA-directed RNA polymerase subunit beta'			2	990000009536743	RADLIDQAGVASVR		missed R-A@1	-0.0024602001067251	146979248046875	4909381	146979504394531	49093896484375	3	13	1.1.1.1554.10	1	545838	4966826	542571
1	123.74	123.74	718100011348724	602699995040894	567300021648407	RH1_02142	DNA-directed RNA polymerase subunit beta'			2	990000009536743	RLVDVAQDCIVR	Carbamidomethyl(C)@9	missed R-L@1	-0.00314946006983519	144276306152344	4819283	144276635742188	481929412841797	3	10	4.1.1.1606.9	1	567901	2758397	567508
1	123.74	123.74	718100011348724	602699995040894	567300021648407	RH1_02142	DNA-directed RNA polymerase subunit beta'			2	990000009536743	RSEAESAAALAAPVQDVHEADSGLVDTVENR		missed R-S@1	-1900000000	320654370117188	8026432	32065439453125	802643249511719	4	15	1.1.1.1724.29	1	782026	4162132	779536
1	123.74	123.74	718100011348724	602699995040894	567300021648407	RH1_02142	DNA-directed RNA polymerase subunit beta'			2	990000009536743	SFISAASFQETTR			-0.000473071995656937	144369909667969	7228568	144369946289063	722856994628906	2	13	2.1.1.1641.39	1	667159	1385122	670319
1	123.74	123.74	718100011348724	602699995040894	567300021648407	RH1_02142	DNA-directed RNA polymerase subunit beta'			2	990000009536743	SPLTCEAEEGVCAMCYGR	Carbamidomethyl(C)@5; Carbamidomethyl(C)@12; Carbamidomethyl(C)@15		-0.000665483006741852	208883642578125	6972861	208883740234375	697286376953125	3	14	2.1.1.1692.30	1	737533	7907494	738148
1	123.74	123.74	718100011348724	602699995040894	567300021648407	RH1_02142	DNA-directed RNA polymerase subunit beta'			2	990000009536743	SVIVTGPELK			-0.000971771019976586	104160607910156	5218103	104160705566406	521810791015625	2	7	1.1.1.1536.12	1	520749	8821772	517659
1	123.74	123.74	718100011348724	602699995040894	567300021648407	RH1_02142	DNA-directed RNA polymerase subunit beta'			2	990000009536743	TANSGYLTR			-0.000736805028282106	981487243652344	4917509	981487976074219	491751251220703	2	10	9.1.1.1450.19	1	298345	1545709	293648
1	123.74	123.74	718100011348724	602699995040894	567300021648407	RH1_02142	DNA-directed RNA polymerase subunit beta'			2	990000009536743	TFHIGGIAQGGQQSFLEASQEGK			0.00162906001787633	238916772460938	7973965	238916625976563	79739599609375	3	14	1.1.1.1701.26	1	750162	6673654	744853
1	123.74	123.74	718100011348724	602699995040894	567300021648407	RH1_02142	DNA-directed RNA polymerase subunit beta'			2	990000009536743	VAADDILVPGTDEVVVAR			-0.00131823995616287	183797729492188	9199959	1837978515625	919996520996094	2	22	4.1.1.1760.27	1	781978	8073179	783455
1	123.74	123.74	718100011348724	602699995040894	567300021648407	RH1_02142	DNA-directed RNA polymerase subunit beta'			2	990000009536743	VAELFEAR			0.00143010995816439	933493469238281	467754	933492004394531	467753265380859	2	9	4.1.1.1577.9	1	52768	1081449	524688
1	123.74	123.74	718100011348724	602699995040894	567300021648407	RH1_02142	DNA-directed RNA polymerase subunit beta'			2	990000009536743	VATAEPILLGITK			-0.00194224994629622	132479467773438	6634046	132479663085938	663405578613281	2	15	2.1.1.1703.30	1	752733	2094646	753348
1	123.74	123.74	718100011348724	602699995040894	567300021648407	RH1_02142	DNA-directed RNA polymerase subunit beta'			2	990000009536743	VLTEASVQGK			-0.00305674993433058	103056286621094	5162887	103056591796875	516290222167969	2	12	1.1.1.1387.10	1	316112	9385241	318081
1	123.74	123.74	718100011348724	602699995040894	567300021648407	RH1_02142	DNA-directed RNA polymerase subunit beta'			2	990000009536743	WPIVNDVR	Deamidated(N)@5		0.0206764992326498	998539245605469	5002769	9985185546875	500266540527344	2	8	4.1.1.1675.14	1	663284	206719	664299
1	123.74	123.74	718100011348724	602699995040894	567300021648407	RH1_02142	DNA-directed RNA polymerase subunit beta'			2	990000009536743	YETTPGR			-7100000000	822387084960938	4122008	82238720703125	412200866699219	2	8	4.1.1.1330.3	1	18833	4354513	190224
1	123.74	123.74	718100011348724	602699995040894	567300021648407	RH1_02142	DNA-directed RNA polymerase subunit beta'			161978900432587	980499982833862	RITIEPVDDTVNSVEYMVPK		missed R-I@1	-0.0170117001980543	230415014648438	7690573	230416723632813	76906298828125	3	11	3.1.1.1798.32	0	862943	4646393	86482
1	123.74	123.74	718100011348724	602699995040894	567300021648407	RH1_02142	DNA-directed RNA polymerase subunit beta'			10604807138443	985400021076202	DITGGLPR			-0.0173305999487638	827432861328125	4147237	827450134277344	414732330322266	2	9	9.1.1.1571.3	0	464009	2044624	461207
1	123.74	123.74	718100011348724	602699995040894	567300021648407	RH1_02142	DNA-directed RNA polymerase subunit beta'			0.886056661605835	892099976539612	KKDVQNVIDTVYR		missed K-K@1; missed K-D@2	-0.00476846983656287	157685266113281	5266248	157685729980469	526626403808594	3	7	3.1.1.1602.17	1	591272	245562	592212
1	123.74	123.74	718100011348724	602699995040894	567300021648407	RH1_02142	DNA-directed RNA polymerase subunit beta'			0.860120892524719	885699987411499	GELIDER			0.00264212000183761	830416076660156	4162153	830413391113281	416213989257813	2	5	1.1.1.1400.4	1	333433	5851973	34014
1	123.74	123.74	718100011348724	602699995040894	567300021648407	RH1_02142	DNA-directed RNA polymerase subunit beta'			0.517126381397247	739199995994568	DGLFCAR	Carbamidomethyl(C)@5		-0.00198485003784299	837378295898438	4196964	837380310058594	419697448730469	2	5	2.1.1.1508.6	1	482694	7373081	481155
1	123.74	123.74	718100011348724	602699995040894	567300021648407	RH1_02142	DNA-directed RNA polymerase subunit beta'			0.484126150608063	717400014400482	MLQEAVDALFDNGRR		missed R-R@14	0.00203812005929649	173385400390625	5789586	173385192871094	578957885742188	3	6	9.1.1.1831.16	1	82375	2988779	826105
1	123.74	123.74	718100011348724	602699995040894	567300021648407	RH1_02142	DNA-directed RNA polymerase subunit beta'			0.424812167882919	990000009536743	RSEAESAAALAAPVQDVHEADSGLVDTVENRDE		missed R-S@1; missed R-D@31	-101092994213104	34496025390625	8634079	345061352539063	86366064453125	4	14	7.1.1.1704.37	1	782311	1755592	781262
1	123.74	123.74	718100011348724	602699995040894	567300021648407	RH1_02142	DNA-directed RNA polymerase subunit beta'			0.415668785572052	664799988269806	KPETINYR			-0.00727206002920866	101953289794922	5107737	101953997802734	510777282714844	2	6	9.1.1.1413.26	1	247991	2122896	246914
1	123.74	123.74	718100011348724	602699995040894	567300021648407	RH1_02142	DNA-directed RNA polymerase subunit beta'			0.27654430270195	524399995803833	IKQIDDEGNEVIK		missed K-Q@2	-0.00654128007590771	149977661132813	5009328	149978308105469	500934997558594	3	7	9.1.1.1532.16	1	410981	2410005	410544
1	123.74	123.74	718100011348724	602699995040894	567300021648407	RH1_02142	DNA-directed RNA polymerase subunit beta'			0.148130401968956	33500000834465	EHPVLLNR			0.00074827199568972	976546264648438	4892804	97654541015625	489279968261719	2	5	9.1.1.1470.11	1	325701	1772336	323887
1	123.74	123.74	718100011348724	602699995040894	567300021648407	RH1_02142	DNA-directed RNA polymerase subunit beta'			0.126679390668869	29559999704361	RVDFSGR		missed R-V@1	0.0190475005656481	835449096679688	4187318	835430053710938	418722290039063	2	4	2.1.1.1330.4	0	238519	3164331	242299
1	123.74	123.74	718100011348724	602699995040894	567300021648407	RH1_02142	DNA-directed RNA polymerase subunit beta'			0.0746879130601883	568099975585938	MNQELSTNPFNPVAPVK	Deamidated(N)@8		0.023258900269866	188594763183594	6296565	188592443847656	629648742675781	3	6	7.1.1.1661.13	1	72208	4520403	721736
1	123.74	123.74	718100011348724	602699995040894	567300021648407	RH1_02142	DNA-directed RNA polymerase subunit beta'			0.0390538051724434	891200006008148	VLTEASVQGKR	Carbamidomethyl@N-term	missed K-R@10	0.0214648991823196	124370983886719	6228622	12436884765625	622851501464844	2	8	5.1.1.1848.12	0	818159	2025267	820311
1	123.74	123.74	718100011348724	602699995040894	567300021648407	RH1_02142	DNA-directed RNA polymerase subunit beta'			0.0141246430575848	611599981784821	ILDEVIR		cleaved D-I@N-term	0.000682405021507293	856502502441406	4292585	856501831054688	429258178710938	2	5	8.1.1.1680.2	0	692119	2920638	690662
1	123.74	123.74	718100011348724	602699995040894	567300021648407	RH1_02142	DNA-directed RNA polymerase subunit beta'			0.0048037082888186	191300004720688	TEASVQGKR		cleaved L-T@N-term; missed K-R@8	-0.00355904991738498	974511047363281	4882628	974514526367188	488264526367188	2	4	5.1.1.1718.10	0	637825	1523875	627787
1	123.74	123.74	718100011348724	602699995040894	567300021648407	RH1_02142	DNA-directed RNA polymerase subunit beta'			0.00392634514719248	33270001411438	SFLEASQEGK		cleaved Q-S@N-term	-0.00408485997468233	10945205078125	5482675	10945244140625	548269470214844	2	6	2.1.1.1400.24	1	335405	2629155	33712
1	123.74	123.74	718100011348724	602699995040894	567300021648407	RH1_02142	DNA-directed RNA polymerase subunit beta'			0.00217691925354302	890799999237061	KGLADTALK	Gly->Pro@2	missed K-G@1	0.000451174011686817	955570678710938	4787926	955570251464844	478792388916016	2	8	5.1.1.1528.18	0	376441	3605078	378604
1	123.74	123.74	718100011348724	602699995040894	567300021648407	RH1_02142	DNA-directed RNA polymerase subunit beta'			0	990000009536743	ADLIDQAGVASVR			-0.0024807199370116	131369152832031	657853	131369396972656	657854248046875	2	11	6.1.1.1659.15	1	604653	2862606	605042
1	123.74	123.74	718100011348724	602699995040894	567300021648407	RH1_02142	DNA-directed RNA polymerase subunit beta'			0	990000009536743	ADLIDQAGVASVR			-0.0035379899200052	13136904296875	6578525	131369396972656	657854248046875	2	11	8.1.1.1613.18	1	600196	3364792	600686
1	123.74	123.74	718100011348724	602699995040894	567300021648407	RH1_02142	DNA-directed RNA polymerase subunit beta'			0	990000009536743	ADLIDQAGVASVR			-0.0035379899200052	13136904296875	6578525	131369396972656	657854248046875	2	9	8.1.1.1615.20	1	603065	3364792	600686
1	123.74	123.74	718100011348724	602699995040894	567300021648407	RH1_02142	DNA-directed RNA polymerase subunit beta'			0	990000009536743	ADLIDQAGVASVR			0.000167093996424228	131369409179688	6578543	131369396972656	657854248046875	2	13	10.1.1.1749.17	1	601541	3070213	603316
1	123.74	123.74	718100011348724	602699995040894	567300021648407	RH1_02142	DNA-directed RNA polymerase subunit beta'			0	990000009536743	ADLIDQAGVASVR			-0.000421336008002982	131369348144531	657854	131369396972656	657854248046875	2	11	2.1.1.1592.42	1	599496	1261515	597052
1	123.74	123.74	718100011348724	602699995040894	567300021648407	RH1_02142	DNA-directed RNA polymerase subunit beta'			0	990000009536743	ADLIDQAGVASVR			-0.00281211989931762	131369104003906	6578528	131369396972656	657854248046875	2	16	3.1.1.1608.34	1	600007	1055284	599115
1	123.74	123.74	718100011348724	602699995040894	567300021648407	RH1_02142	DNA-directed RNA polymerase subunit beta'			0	990000009536743	ADLIDQAGVASVR			-0.00112372997682542	131369287109375	4389049	131369396972656	438905242919922	3	11	3.1.1.1609.12	1	600813	2863111	599115
1	123.74	123.74	718100011348724	602699995040894	567300021648407	RH1_02142	DNA-directed RNA polymerase subunit beta'			0	990000009536743	ADLIDQAGVASVR			-0.00118422997184098	131369262695313	6578536	131369396972656	657854248046875	2	10	7.1.1.1574.23	1	602302	5056454	603973
1	123.74	123.74	718100011348724	602699995040894	567300021648407	RH1_02142	DNA-directed RNA polymerase subunit beta'			0	990000009536743	ADLIDQAGVASVR			0.00130031001754105	13136953125	4389057	131369396972656	438905242919922	3	8	2.1.1.1590.8	1	595887	371.61	59843
1	123.74	123.74	718100011348724	602699995040894	567300021648407	RH1_02142	DNA-directed RNA polymerase subunit beta'			0	990000009536743	ADLIDQAGVASVR			-0.0019523500232026	131369201660156	6578533	131369396972656	657854248046875	2	10	4.1.1.1630.27	1	601682	3855538	602022
1	123.74	123.74	718100011348724	602699995040894	567300021648407	RH1_02142	DNA-directed RNA polymerase subunit beta'			0	990000009536743	ADLIDQAGVASVR			-0.00112372997682542	131369287109375	4389049	131369396972656	438905242919922	3	9	3.1.1.1607.8	1	59795	2863111	599115
1	123.74	123.74	718100011348724	602699995040894	567300021648407	RH1_02142	DNA-directed RNA polymerase subunit beta'			0	990000009536743	ADLIDQAGVASVR			-0.000421336008002982	131369348144531	657854	131369396972656	657854248046875	2	10	2.1.1.1589.45	1	595434	1261515	597052
1	123.74	123.74	718100011348724	602699995040894	567300021648407	RH1_02142	DNA-directed RNA polymerase subunit beta'			0	990000009536743	ADLIDQAGVASVR			-0.00281211989931762	131369104003906	6578528	131369396972656	657854248046875	2	11	3.1.1.1605.39	1	595964	1055284	599115
1	123.74	123.74	718100011348724	602699995040894	567300021648407	RH1_02142	DNA-directed RNA polymerase subunit beta'			0	990000009536743	ADLIDQAGVASVR			-0.00112372997682542	131369287109375	4389049	131369396972656	438905242919922	3	7	3.1.1.1606.6	1	59652	2863111	599115
1	123.74	123.74	718100011348724	602699995040894	567300021648407	RH1_02142	DNA-directed RNA polymerase subunit beta'			0	990000009536743	ADLIDQAGVASVR			-0.00288424990139902	131369104003906	6578528	131369396972656	657854248046875	2	9	9.1.1.1666.40	1	595939	490948	599069
1	123.74	123.74	718100011348724	602699995040894	567300021648407	RH1_02142	DNA-directed RNA polymerase subunit beta'			0	973800003528595	ADLIDQAGVASVR			0.00130031001754105	13136953125	4389057	131369396972656	438905242919922	3	6	2.1.1.1593.11	1	600103	3127968	599811
1	123.74	123.74	718100011348724	602699995040894	567300021648407	RH1_02142	DNA-directed RNA polymerase subunit beta'			0	968299984931946	ADLIDQAGVASVR			0.00130031001754105	13136953125	4389057	131369396972656	438905242919922	3	6	2.1.1.1591.5	1	59719	371.61	59843
1	123.74	123.74	718100011348724	602699995040894	567300021648407	RH1_02142	DNA-directed RNA polymerase subunit beta'			0	91100001335144	ADLIDQAGVASVR			-0.00435012020170689	131368969726563	6578521	131369396972656	657854248046875	2	7	1.1.1.1594.22	1	601663	2640685	601953
1	123.74	123.74	718100011348724	602699995040894	567300021648407	RH1_02142	DNA-directed RNA polymerase subunit beta'			0	842999994754791	ADLIDQAGVASVR			-0.00288424990139902	131369104003906	6578528	131369396972656	657854248046875	2	7	9.1.1.1669.42	1	600137	490948	599069
1	123.74	123.74	718100011348724	602699995040894	567300021648407	RH1_02142	DNA-directed RNA polymerase subunit beta'			0	280800014734268	ADLIDQAGVASVR			-0.00118422997184098	131369262695313	6578536	131369396972656	657854248046875	2	4	7.1.1.1578.27	1	607881	5056454	603973
1	123.74	123.74	718100011348724	602699995040894	567300021648407	RH1_02142	DNA-directed RNA polymerase subunit beta'			0	228900000452995	ADLIDQAGVASVR			-0.00281211989931762	131369104003906	6578528	131369396972656	657854248046875	2	5	3.1.1.1611.39	1	604252	1055284	599115
1	123.74	123.74	718100011348724	602699995040894	567300021648407	RH1_02142	DNA-directed RNA polymerase subunit beta'			0	990000009536743	AELDEFNQK			0.000946250976994634	109250964355469	5472621	10925087890625	547261657714844	2	8	7.1.1.1450.19	1	431477	8245752	43054
1	123.74	123.74	718100011348724	602699995040894	567300021648407	RH1_02142	DNA-directed RNA polymerase subunit beta'			0	990000009536743	AELDEFNQK			-0.00028435600688681	109250842285156	5472615	10925087890625	547261657714844	2	8	12.1.1.1595.13	1	427324	3872292	429396
1	123.74	123.74	718100011348724	602699995040894	567300021648407	RH1_02142	DNA-directed RNA polymerase subunit beta'			0	988399982452393	AELDEFNQK			-4160000000	109250891113281	5472617	10925087890625	547261657714844	2	7	8.1.1.1488.25	1	428424	5601265	427384
1	123.74	123.74	718100011348724	602699995040894	567300021648407	RH1_02142	DNA-directed RNA polymerase subunit beta'			0	987800002098084	AELDEFNQK			-0.00251199002377689	109250622558594	5472604	10925087890625	547261657714844	2	6	5.1.1.1567.17	1	43041	3847313	432328
1	123.74	123.74	718100011348724	602699995040894	567300021648407	RH1_02142	DNA-directed RNA polymerase subunit beta'			0	986199975013733	AELDEFNQK			-0.000282655993942171	109250842285156	5472615	10925087890625	547261657714844	2	10	3.1.1.1483.24	1	427918	1455075	425804
1	123.74	123.74	718100011348724	602699995040894	567300021648407	RH1_02142	DNA-directed RNA polymerase subunit beta'			0	985199987888336	AELDEFNQK			-0.000282655993942171	109250842285156	5472615	10925087890625	547261657714844	2	8	3.1.1.1480.28	1	423762	1455075	425804
1	123.74	123.74	718100011348724	602699995040894	567300021648407	RH1_02142	DNA-directed RNA polymerase subunit beta'			0	965300023555756	AELDEFNQK			-0.00130136997904629	109250744628906	547261	10925087890625	547261657714844	2	8	4.1.1.1507.21	1	432284	7323782	430014
1	123.74	123.74	718100011348724	602699995040894	567300021648407	RH1_02142	DNA-directed RNA polymerase subunit beta'			0	962499976158142	AELDEFNQK			0.000929465983062983	109250964355469	5472621	10925087890625	547261657714844	2	7	1.1.1.1468.16	1	427703	4761856	428393
1	123.74	123.74	718100011348724	602699995040894	567300021648407	RH1_02142	DNA-directed RNA polymerase subunit beta'			0	957300007343292	AELDEFNQK			-4160000000	109250891113281	5472617	10925087890625	547261657714844	2	6	8.1.1.1485.17	1	424234	5601265	427384
1	123.74	123.74	718100011348724	602699995040894	567300021648407	RH1_02142	DNA-directed RNA polymerase subunit beta'			0	913500010967255	AELDEFNQK			-0.000266140996245667	109250842285156	5472615	10925087890625	547261657714844	2	6	6.1.1.1531.11	1	428263	3561844	430232
1	123.74	123.74	718100011348724	602699995040894	567300021648407	RH1_02142	DNA-directed RNA polymerase subunit beta'			0	909799993038177	AELDEFNQK			-0.00130136997904629	109250744628906	547261	10925087890625	547261657714844	2	7	4.1.1.1504.17	1	428096	7323782	430014
1	123.74	123.74	718100011348724	602699995040894	567300021648407	RH1_02142	DNA-directed RNA polymerase subunit beta'			0	887700021266937	AELDEFNQK			0.00101946003269404	109250964355469	5472621	10925087890625	547261657714844	2	6	2.1.1.1463.30	1	421716	1335129	423707
1	123.74	123.74	718100011348724	602699995040894	567300021648407	RH1_02142	DNA-directed RNA polymerase subunit beta'			0	878099977970123	AELDEFNQK			-0.00179353996645659	10925068359375	5472607	10925087890625	547261657714844	2	7	10.1.1.1623.12	1	42803	4228028	431183
1	123.74	123.74	718100011348724	602699995040894	567300021648407	RH1_02142	DNA-directed RNA polymerase subunit beta'			0	848800003528595	AELDEFNQK			-0.00131299998611212	109250744628906	547261	10925087890625	547261657714844	2	7	9.1.1.1541.37	1	423864	1241.26	42568
1	123.74	123.74	718100011348724	602699995040894	567300021648407	RH1_02142	DNA-directed RNA polymerase subunit beta'			0	80239999294281	AELDEFNQK			-0.00179353996645659	10925068359375	5472607	10925087890625	547261657714844	2	7	10.1.1.1626.15	1	432275	4228028	431183
1	123.74	123.74	718100011348724	602699995040894	567300021648407	RH1_02142	DNA-directed RNA polymerase subunit beta'			0	801900029182434	AELDEFNQK			-0.00028435600688681	109250842285156	5472615	10925087890625	547261657714844	2	5	12.1.1.1598.11	1	431568	3872292	429396
1	123.74	123.74	718100011348724	602699995040894	567300021648407	RH1_02142	DNA-directed RNA polymerase subunit beta'			0	614300012588501	AELDEFNQK			-0.00131299998611212	109250744628906	547261	10925087890625	547261657714844	2	6	9.1.1.1544.29	1	427795	1241.26	42568
1	123.74	123.74	718100011348724	602699995040894	567300021648407	RH1_02142	DNA-directed RNA polymerase subunit beta'			0	836499989032745	AGISFGKDDMLIPDTK	Gly->Pro@2	missed K-D@7	0.0030354899354279	174688928222656	5833037	174688623046875	583302673339844	3	12	9.1.1.1788.11	1	764108	929693	76381
1	123.74	123.74	718100011348724	602699995040894	567300021648407	RH1_02142	DNA-directed RNA polymerase subunit beta'			0	282000005245209	AGISFGKDDMLIPDTK	Gly->Pro@2	missed K-D@7	-0.000927134999074042	174688549804688	5833024	174688623046875	583302673339844	3	9	3.1.1.1728.14	0	76544	7244537	765069
1	123.74	123.74	718100011348724	602699995040894	567300021648407	RH1_02142	DNA-directed RNA polymerase subunit beta'			0	990000009536743	APFELVNR			-0.00106023997068405	944506896972656	4732607	944507995605469	473261260986328	2	7	8.1.1.1579.11	1	552721	1336.5	548279
1	123.74	123.74	718100011348724	602699995040894	567300021648407	RH1_02142	DNA-directed RNA polymerase subunit beta'			0	990000009536743	APFELVNR			0.0018218100303784	944509887695313	4732622	944507995605469	473261260986328	2	11	3.1.1.1568.15	1	544278	2476977	545269
1	123.74	123.74	718100011348724	602699995040894	567300021648407	RH1_02142	DNA-directed RNA polymerase subunit beta'			0	990000009536743	APFELVNR			-0.00106023997068405	944506896972656	4732607	944507995605469	473261260986328	2	9	8.1.1.1573.8	1	544523	1336.5	548279
1	123.74	123.74	718100011348724	602699995040894	567300021648407	RH1_02142	DNA-directed RNA polymerase subunit beta'			0	990000009536743	APFELVNR			-0.000769777980167419	944507263183594	4732609	944507995605469	473261260986328	2	8	6.1.1.1623.8	1	554334	7184475	552556
1	123.74	123.74	718100011348724	602699995040894	567300021648407	RH1_02142	DNA-directed RNA polymerase subunit beta'			0	990000009536743	APFELVNR			8720000000	944508056640625	4732613	944507995605469	473261260986328	2	10	9.1.1.1627.16	1	541521	2434945	542486
1	123.74	123.74	718100011348724	602699995040894	567300021648407	RH1_02142	DNA-directed RNA polymerase subunit beta'			0	990000009536743	APFELVNR			-0.00146972003858536	944506469726563	4732605	944507995605469	473261260986328	2	10	10.1.1.1712.8	1	549948	6847625	550789
1	123.74	123.74	718100011348724	602699995040894	567300021648407	RH1_02142	DNA-directed RNA polymerase subunit beta'			0	990000009536743	APFELVNR			8720000000	944508056640625	4732613	944507995605469	473261260986328	2	9	9.1.1.1630.13	1	545585	2434945	542486
1	123.74	123.74	718100011348724	602699995040894	567300021648407	RH1_02142	DNA-directed RNA polymerase subunit beta'			0	990000009536743	APFELVNR			-0.000769777980167419	944507263183594	4732609	944507995605469	473261260986328	2	8	6.1.1.1620.4	1	550057	7184475	552556
1	123.74	123.74	718100011348724	602699995040894	567300021648407	RH1_02142	DNA-directed RNA polymerase subunit beta'			0	990000009536743	APFELVNR			0.0010428000241518	944509094238281	4732618	944507995605469	473261260986328	2	9	4.1.1.1592.7	1	548454	1344487	549544
1	123.74	123.74	718100011348724	602699995040894	567300021648407	RH1_02142	DNA-directed RNA polymerase subunit beta'			0	989600002765656	APFELVNR			-0.00356514006853104	944504455566406	4732595	944507995605469	473261260986328	2	8	5.1.1.1660.10	1	557846	1044808	557401
1	123.74	123.74	718100011348724	602699995040894	567300021648407	RH1_02142	DNA-directed RNA polymerase subunit beta'			0	985300004482269	APFELVNR			-0.00106023997068405	944506896972656	4732607	944507995605469	473261260986328	2	8	8.1.1.1576.9	1	548723	1336.5	548279
1	123.74	123.74	718100011348724	602699995040894	567300021648407	RH1_02142	DNA-directed RNA polymerase subunit beta'			0	985199987888336	APFELVNR			0.000498028006404638	944508483886719	4732615	944507995605469	473261260986328	2	8	12.1.1.1687.3	1	553328	884.05	550363
1	123.74	123.74	718100011348724	602699995040894	567300021648407	RH1_02142	DNA-directed RNA polymerase subunit beta'			0	982200026512146	APFELVNR			-0.000285029003862292	944507690429688	4732611	944507995605469	473261260986328	2	8	2.1.1.1554.14	1	546336	2516035	54459
1	123.74	123.74	718100011348724	602699995040894	567300021648407	RH1_02142	DNA-directed RNA polymerase subunit beta'			0	973399996757507	APFELVNR			-0.000285029003862292	944507690429688	4732611	944507995605469	473261260986328	2	7	2.1.1.1551.15	1	54222	2516035	54459
1	123.74	123.74	718100011348724	602699995040894	567300021648407	RH1_02142	DNA-directed RNA polymerase subunit beta'			0	971499979496002	APFELVNR			-0.00146972003858536	944506469726563	4732605	944507995605469	473261260986328	2	7	10.1.1.1715.10	1	554054	6847625	550789
1	123.74	123.74	718100011348724	602699995040894	567300021648407	RH1_02142	DNA-directed RNA polymerase subunit beta'			0	952300012111664	APFELVNR			0.0010428000241518	944509094238281	4732618	944507995605469	473261260986328	2	7	4.1.1.1589.5	1	544256	1344487	549544
1	123.74	123.74	718100011348724	602699995040894	567300021648407	RH1_02142	DNA-directed RNA polymerase subunit beta'			0	951900005340576	APFELVNR			0.0018218100303784	944509887695313	4732622	944507995605469	473261260986328	2	7	3.1.1.1565.10	0	540012	2476977	545269
1	123.74	123.74	718100011348724	602699995040894	567300021648407	RH1_02142	DNA-directed RNA polymerase subunit beta'			0	929799973964691	APFELVNR			8720000000	944508056640625	4732613	944507995605469	473261260986328	2	7	9.1.1.1624.14	0	537327	2434945	542486
1	123.74	123.74	718100011348724	602699995040894	567300021648407	RH1_02142	DNA-directed RNA polymerase subunit beta'			0	926400005817413	APFELVNR			0.000498028006404638	944508483886719	4732615	944507995605469	473261260986328	2	7	12.1.1.1681.4	0	545114	884.05	550363
1	123.74	123.74	718100011348724	602699995040894	567300021648407	RH1_02142	DNA-directed RNA polymerase subunit beta'			0	814599990844727	APFELVNR			0.0018218100303784	944509887695313	4732622	944507995605469	473261260986328	2	7	3.1.1.1571.14	1	548395	2476977	545269
1	123.74	123.74	718100011348724	602699995040894	567300021648407	RH1_02142	DNA-directed RNA polymerase subunit beta'			0	717499971389771	APFELVNR			-0.000769777980167419	944507263183594	4732609	944507995605469	473261260986328	2	5	6.1.1.1617.6	1	545929	7184475	552556
1	123.74	123.74	718100011348724	602699995040894	567300021648407	RH1_02142	DNA-directed RNA polymerase subunit beta'			0	541400015354156	APFELVNR			-0.00124831998255104	944506652832031	4732606	944507995605469	473261260986328	2	4	7.1.1.1542.11	1	557311	1494.8	552868
1	123.74	123.74	718100011348724	602699995040894	567300021648407	RH1_02142	DNA-directed RNA polymerase subunit beta'			0	54040002822876	APFELVNR			-0.00356514006853104	944504455566406	4732595	944507995605469	473261260986328	2	4	5.1.1.1657.11	1	553545	1044808	557401
1	123.74	123.74	718100011348724	602699995040894	567300021648407	RH1_02142	DNA-directed RNA polymerase subunit beta'			0	470999985933304	APFELVNR			-0.00146972003858536	944506469726563	4732605	944507995605469	473261260986328	2	6	10.1.1.1709.5	0	545688	6847625	550789
1	123.74	123.74	718100011348724	602699995040894	567300021648407	RH1_02142	DNA-directed RNA polymerase subunit beta'			0	427799999713898	APFELVNR			-0.00103607005439699	944506896972656	4732607	944507995605469	473261260986328	2	4	1.1.1.1557.8	1	549717	1001594	550882
1	123.74	123.74	718100011348724	602699995040894	567300021648407	RH1_02142	DNA-directed RNA polymerase subunit beta'			0	390399992465973	APFELVNR			-0.00103607005439699	944506896972656	4732607	944507995605469	473261260986328	2	4	1.1.1.1560.8	1	553868	1001594	550882
1	123.74	123.74	718100011348724	602699995040894	567300021648407	RH1_02142	DNA-directed RNA polymerase subunit beta'			0	355199992656708	APFELVNR			0.0010428000241518	944509094238281	4732618	944507995605469	473261260986328	2	5	4.1.1.1595.9	1	55255	1344487	549544
1	123.74	123.74	718100011348724	602699995040894	567300021648407	RH1_02142	DNA-directed RNA polymerase subunit beta'			0	327399998903275	APFELVNR			-0.00103607005439699	944506896972656	4732607	944507995605469	473261260986328	2	4	1.1.1.1554.7	1	545688	1001594	550882
1	123.74	123.74	718100011348724	602699995040894	567300021648407	RH1_02142	DNA-directed RNA polymerase subunit beta'			0	278499990701675	APFELVNR	Deamidated(N)@7		0.0197631008923054	945511901855469	4737632	945492004394531	473753265380859	2	6	7.1.1.1537.7	1	550444	8159925	552868
1	123.74	123.74	718100011348724	602699995040894	567300021648407	RH1_02142	DNA-directed RNA polymerase subunit beta'			0	186599999666214	APFELVNR			-0.00356514006853104	944504455566406	4732595	944507995605469	473261260986328	2	4	5.1.1.1663.11	0	562093	1044808	557401
1	123.74	123.74	718100011348724	602699995040894	567300021648407	RH1_02142	DNA-directed RNA polymerase subunit beta'			0	990000009536743	CGVEVTLQK	Carbamidomethyl(C)@1; Gly->Pro@2		0.00073726597474888	107255944824219	537287	107255871582031	53728662109375	2	11	9.1.1.1629.25	1	544506	1221.82	542486
1	123.74	123.74	718100011348724	602699995040894	567300021648407	RH1_02142	DNA-directed RNA polymerase subunit beta'			0	990000009536743	CGVEVTLQK	Carbamidomethyl(C)@1; Gly->Pro@2		0.000113269998109899	107255883789063	5372867	107255871582031	53728662109375	2	9	8.1.1.1573.15	1	544873	6666003	544129
1	123.74	123.74	718100011348724	602699995040894	567300021648407	RH1_02142	DNA-directed RNA polymerase subunit beta'			0	918699979782104	CGVEVTLQK	Carbamidomethyl(C)@1		-0.0022360400762409	103252502441406	5172698	103252734375	51727099609375	2	7	9.1.1.1532.21	0	411231	4479711	414676
1	123.74	123.74	718100011348724	602699995040894	567300021648407	RH1_02142	DNA-directed RNA polymerase subunit beta'			0	854900002479553	CGVEVTLQK	Carbamidomethyl(C)@1; Gly->Pro@2		0.00073726597474888	107255944824219	537287	107255871582031	53728662109375	2	9	9.1.1.1626.26	1	54039	1221.82	542486
1	123.74	123.74	718100011348724	602699995040894	567300021648407	RH1_02142	DNA-directed RNA polymerase subunit beta'			0	646700024604797	CGVEVTLQK	Carbamidomethyl(C)@1; Gly->Pro@2		0.000113269998109899	107255883789063	5372867	107255871582031	53728662109375	2	7	8.1.1.1570.21	1	540773	6666003	544129
1	123.74	123.74	718100011348724	602699995040894	567300021648407	RH1_02142	DNA-directed RNA polymerase subunit beta'			0	490500003099442	CGVEVTLQK	Carbamidomethyl(C)@1; Gly->Pro@2		0.00156157999299467	107256030273438	5372874	107255871582031	53728662109375	2	8	4.1.1.1588.20	1	543473	4977787	545395
1	123.74	123.74	718100011348724	602699995040894	567300021648407	RH1_02142	DNA-directed RNA polymerase subunit beta'			0	335299998521805	CGVEVTLQK	Carbamidomethyl(C)@1; Gly->Pro@2		0.000151637999806553	107255883789063	5372867	107255871582031	53728662109375	2	6	6.1.1.1619.10	1	548896	2580841	547019
1	123.74	123.74	718100011348724	602699995040894	567300021648407	RH1_02142	DNA-directed RNA polymerase subunit beta'			0	317999988794327	DGLFCAR	Gly->Pro@2; Carbamidomethyl(C)@5		-0.00152767996769398	877410095214844	4397123	87741162109375	439713073730469	2	7	12.1.1.1686.7	1	552095	4202417	554518
1	123.74	123.74	718100011348724	602699995040894	567300021648407	RH1_02142	DNA-directed RNA polymerase subunit beta'			0	263900011777878	DGLFCAR	Gly->Pro@2; Carbamidomethyl(C)@5		-0.00152767996769398	877410095214844	4397123	87741162109375	439713073730469	2	7	12.1.1.1689.7	1	556244	4202417	554518
1	123.74	123.74	718100011348724	602699995040894	567300021648407	RH1_02142	DNA-directed RNA polymerase subunit beta'			0	248799994587898	DGLFCAR	Gly->Pro@2; Carbamidomethyl(C)@5		0.00207630009390414	877413696289063	4397141	87741162109375	439713073730469	2	8	9.1.1.1635.11	1	552431	1048071	552142
1	123.74	123.74	718100011348724	602699995040894	567300021648407	RH1_02142	DNA-directed RNA polymerase subunit beta'			0	990000009536743	DHAIIAEHDGYVR			100718998908997	149572863769531	4995835	149472155761719	499247802734375	3	8	4.1.1.1520.14	1	449799	414577	451851
1	123.74	123.74	718100011348724	602699995040894	567300021648407	RH1_02142	DNA-directed RNA polymerase subunit beta'			0	990000009536743	DHAIIAEHDGYVR			0.0195439998060465	149474108886719	4992543	149472155761719	499247802734375	3	13	9.1.1.1538.27	1	419482	1433861	413299
1	123.74	123.74	718100011348724	602699995040894	567300021648407	RH1_02142	DNA-directed RNA polymerase subunit beta'			0	990000009536743	DHAIIAEHDGYVR			0.0219989009201527	149474340820313	4992551	149472155761719	499247802734375	3	8	2.1.1.1463.24	1	421566	1327757	414082
1	123.74	123.74	718100011348724	602699995040894	567300021648407	RH1_02142	DNA-directed RNA polymerase subunit beta'			0	990000009536743	DHAIIAEHDGYVR			0.0214400999248028	149474291992188	4992549	149472155761719	499247802734375	3	9	3.1.1.1480.20	1	423562	1284054	416182
1	123.74	123.74	718100011348724	602699995040894	567300021648407	RH1_02142	DNA-directed RNA polymerase subunit beta'			0	990000009536743	DHAIIAEHDGYVR			-0.00083983299555257	1494720703125	4992475	149472155761719	499247802734375	3	8	7.1.1.1466.19	1	45307	3514701	45376
1	123.74	123.74	718100011348724	602699995040894	567300021648407	RH1_02142	DNA-directed RNA polymerase subunit beta'			0	990000009536743	DHAIIAEHDGYVR			0.0256954003125429	14947470703125	4992563	149472155761719	499247802734375	3	6	8.1.1.1491.20	1	432024	5670303	420494
1	123.74	123.74	718100011348724	602699995040894	567300021648407	RH1_02142	DNA-directed RNA polymerase subunit beta'			0	990000009536743	DHAIIAEHDGYVR			0.0219893995672464	149474340820313	4992551	149472155761719	499247802734375	3	9	3.1.1.1486.16	1	432068	9987256	417554
1	123.74	123.74	718100011348724	602699995040894	567300021648407	RH1_02142	DNA-directed RNA polymerase subunit beta'			0	990000009536743	DHAIIAEHDGYVR			0.0219989009201527	149474340820313	4992551	149472155761719	499247802734375	3	6	2.1.1.1466.18	1	425547	1327757	414082
1	123.74	123.74	718100011348724	602699995040894	567300021648407	RH1_02142	DNA-directed RNA polymerase subunit beta'			0	990000009536743	DHAIIAEHDGYVR			-0.00083983299555257	1494720703125	4992475	149472155761719	499247802734375	3	7	7.1.1.1469.19	1	457009	3514701	45376
1	123.74	123.74	718100011348724	602699995040894	567300021648407	RH1_02142	DNA-directed RNA polymerase subunit beta'			0	983699977397919	DHAIIAEHDGYVR			0.0106675997376442	149473205566406	4992513	149472155761719	499247802734375	3	6	6.1.1.1547.16	1	450117	1604462	447985
1	123.74	123.74	718100011348724	602699995040894	567300021648407	RH1_02142	DNA-directed RNA polymerase subunit beta'			0	952199995517731	DHAIIAEHDGYVR			0.0159734003245831	149473754882813	4992531	149472155761719	499247802734375	3	7	9.1.1.1546.23	1	430527	9981774	416049
1	123.74	123.74	718100011348724	602699995040894	567300021648407	RH1_02142	DNA-directed RNA polymerase subunit beta'			0	91839998960495	DHAIIAEHDGYVR			0.0214400999248028	149474291992188	4992549	149472155761719	499247802734375	3	7	3.1.1.1483.16	1	427593	1284054	416182
1	123.74	123.74	718100011348724	602699995040894	567300021648407	RH1_02142	DNA-directed RNA polymerase subunit beta'			0	812699973583221	DHAIIAEHDGYVR			0.00248862011358142	149472399902344	4992486	149472155761719	499247802734375	3	5	3.1.1.1493.17	1	441248	2934845	439466
1	123.74	123.74	718100011348724	602699995040894	567300021648407	RH1_02142	DNA-directed RNA polymerase subunit beta'			0	56.25	DHAIIAEHDGYVR			0.00333156995475292	149472485351563	4992489	149472155761719	499247802734375	3	5	1.1.1.1482.11	1	446776	2113994	44618
1	123.74	123.74	718100011348724	602699995040894	567300021648407	RH1_02142	DNA-directed RNA polymerase subunit beta'			0	54449999332428	DHAIIAEHDGYVR			0.0195439998060465	149474108886719	4992543	149472155761719	499247802734375	3	8	9.1.1.1535.21	0	415209	1433861	413299
1	123.74	123.74	718100011348724	602699995040894	567300021648407	RH1_02142	DNA-directed RNA polymerase subunit beta'			0	491699993610382	DHAIIAEHDGYVR			-0.0116104995831847	149470983886719	4992439	149472155761719	499247802734375	3	5	3.1.1.1501.20	0	452232	4047624	450365
1	123.74	123.74	718100011348724	602699995040894	567300021648407	RH1_02142	DNA-directed RNA polymerase subunit beta'			0	473699986934662	DHAIIAEHDGYVR			0.0250160004943609	149474645996094	4992561	149472155761719	499247802734375	3	6	4.1.1.1505.9	1	429074	4247883	42588
1	123.74	123.74	718100011348724	602699995040894	567300021648407	RH1_02142	DNA-directed RNA polymerase subunit beta'			0	787299990653992	DITGGLPR			-0.0210858006030321	827429077148438	4147218	827450134277344	414732330322266	2	7	10.1.1.1653.3	0	468115	8088458	465272
1	123.74	123.74	718100011348724	602699995040894	567300021648407	RH1_02142	DNA-directed RNA polymerase subunit beta'			0	745199978351593	DITGGLPR			-0.0207819994539022	827429443359375	414722	827450134277344	414732330322266	2	7	2.1.1.1491.5	0	459346	2718862	457859
1	123.74	123.74	718100011348724	602699995040894	567300021648407	RH1_02142	DNA-directed RNA polymerase subunit beta'			0	598399996757507	DITGGLPR			-0.0109240999445319	827439270019531	4147269	827450134277344	414732330322266	2	6	11.1.1.1473.4	0	46083	1376952	463461
1	123.74	123.74	718100011348724	602699995040894	567300021648407	RH1_02142	DNA-directed RNA polymerase subunit beta'			0	590099990367889	DITGGLPR			-0.0184722002595663	827431701660156	4147231	827450134277344	414732330322266	2	6	7.1.1.1476.3	0	466125	1538346	464686
1	123.74	123.74	718100011348724	602699995040894	567300021648407	RH1_02142	DNA-directed RNA polymerase subunit beta'			0	558099985122681	DITGGLPR			-0.02018460072577	827429870605469	4147222	827450134277344	414732330322266	2	5	5.1.1.1594.3	1	466552	8141225	467841
1	123.74	123.74	718100011348724	602699995040894	567300021648407	RH1_02142	DNA-directed RNA polymerase subunit beta'			0	537199974060059	DITGGLPR			-0.0205977000296116	827429443359375	414722	827450134277344	414732330322266	2	6	4.1.1.1533.3	0	466937	1235864	465503
1	123.74	123.74	718100011348724	602699995040894	567300021648407	RH1_02142	DNA-directed RNA polymerase subunit beta'			0	456499993801117	DITGGLPR			-0.0210858006030321	827429077148438	4147218	827450134277344	414732330322266	2	7	10.1.1.1650.3	1	464032	8088458	465272
1	123.74	123.74	718100011348724	602699995040894	567300021648407	RH1_02142	DNA-directed RNA polymerase subunit beta'			0	391999989748001	DITGGLPR			-0.02018460072577	827429870605469	4147222	827450134277344	414732330322266	2	5	5.1.1.1595.4	0	467946	8141225	467841
1	123.74	123.74	718100011348724	602699995040894	567300021648407	RH1_02142	DNA-directed RNA polymerase subunit beta'			0	356200009584427	DITGGLPR			-0.0195525996387005	8274306640625	4147226	827450134277344	414732330322266	2	5	1.1.1.1493.2	0	461247	1147431	46393
1	123.74	123.74	718100011348724	602699995040894	567300021648407	RH1_02142	DNA-directed RNA polymerase subunit beta'			0	990000009536743	DQTVIEAR			0.00105940003413707	930478088378906	4662463	93047705078125	466245819091797	2	8	8.1.1.1397.11	1	302768	4686243	301988
1	123.74	123.74	718100011348724	602699995040894	567300021648407	RH1_02142	DNA-directed RNA polymerase subunit beta'			0	990000009536743	DQTVIEAR			-0.00068204797571525	930476501464844	4662455	93047705078125	466245819091797	2	8	2.1.1.1375.14	1	300465	1221869	301356
1	123.74	123.74	718100011348724	602699995040894	567300021648407	RH1_02142	DNA-directed RNA polymerase subunit beta'			0	990000009536743	DQTVIEAR			0.000103051999758463	93047705078125	4662458	93047705078125	466245819091797	2	7	12.1.1.1504.9	1	301909	3231366	303821
1	123.74	123.74	718100011348724	602699995040894	567300021648407	RH1_02142	DNA-directed RNA polymerase subunit beta'			0	990000009536743	DQTVIEAR			-0.000120292999781668	93047705078125	4662458	93047705078125	466245819091797	2	7	6.1.1.1442.9	1	30552	3753409	304889
1	123.74	123.74	718100011348724	602699995040894	567300021648407	RH1_02142	DNA-directed RNA polymerase subunit beta'			0	990000009536743	DQTVIEAR			-0.000120292999781668	93047705078125	4662458	93047705078125	466245819091797	2	7	6.1.1.1439.8	0	301457	3753409	304889
1	123.74	123.74	718100011348724	602699995040894	567300021648407	RH1_02142	DNA-directed RNA polymerase subunit beta'			0	990000009536743	DQTVIEAR			-0.0016358100110665	930475463867188	466245	93047705078125	466245819091797	2	9	9.1.1.1453.12	0	302457	1005167	303247
1	123.74	123.74	718100011348724	602699995040894	567300021648407	RH1_02142	DNA-directed RNA polymerase subunit beta'			0	976100027561188	DQTVIEAR			-0.000315145996864885	930476684570313	4662456	93047705078125	466245819091797	2	7	3.1.1.1389.16	0	298718	951963	292529
1	123.74	123.74	718100011348724	602699995040894	567300021648407	RH1_02142	DNA-directed RNA polymerase subunit beta'			0	975399971008301	DQTVIEAR			0.00126084999646991	930478271484375	4662464	93047705078125	466245819091797	2	9	10.1.1.1535.6	1	306352	3443349	304194
1	123.74	123.74	718100011348724	602699995040894	567300021648407	RH1_02142	DNA-directed RNA polymerase subunit beta'			0	974200010299683	DQTVIEAR			0.000103051999758463	93047705078125	4662458	93047705078125	466245819091797	2	6	12.1.1.1507.9	0	305981	3231366	303821
1	123.74	123.74	718100011348724	602699995040894	567300021648407	RH1_02142	DNA-directed RNA polymerase subunit beta'			0	968500018119812	DQTVIEAR			-0.00284824008122087	930474243164063	4662444	93047705078125	466245819091797	2	6	1.1.1.1380.7	1	306014	374924	304297
1	123.74	123.74	718100011348724	602699995040894	567300021648407	RH1_02142	DNA-directed RNA polymerase subunit beta'			0	966600000858307	DQTVIEAR			0.000185174998478033	930477294921875	4662459	93047705078125	466245819091797	2	7	4.1.1.1413.8	0	302422	6288953	304631
1	123.74	123.74	718100011348724	602699995040894	567300021648407	RH1_02142	DNA-directed RNA polymerase subunit beta'			0	955799996852875	DQTVIEAR			0.00157963996753097	930478698730469	4662466	93047705078125	466245819091797	2	6	7.1.1.1360.8	1	307258	6718065	305329
1	123.74	123.74	718100011348724	602699995040894	567300021648407	RH1_02142	DNA-directed RNA polymerase subunit beta'			0	914399981498718	DQTVIEAR			0.00157963996753097	930478698730469	4662466	93047705078125	466245819091797	2	7	7.1.1.1357.6	0	303245	6718065	305329
1	123.74	123.74	718100011348724	602699995040894	567300021648407	RH1_02142	DNA-directed RNA polymerase subunit beta'			0	901000022888184	DQTVIEAR			-0.000214978994335979	930476867675781	4662457	93047705078125	466245819091797	2	6	5.1.1.1479.11	1	30921	4736791	307153
1	123.74	123.74	718100011348724	602699995040894	567300021648407	RH1_02142	DNA-directed RNA polymerase subunit beta'			0	88129997253418	DQTVIEAR			0.00133215996902436	930478454589844	4662465	93047705078125	466245819091797	2	4	2.1.1.1372.15	0	296265	9910789	291794
1	123.74	123.74	718100011348724	602699995040894	567300021648407	RH1_02142	DNA-directed RNA polymerase subunit beta'			0	857900023460388	DQTVIEAR			0.000185174998478033	930477294921875	4662459	93047705078125	466245819091797	2	8	4.1.1.1416.9	1	306782	6288953	304631
1	123.74	123.74	718100011348724	602699995040894	567300021648407	RH1_02142	DNA-directed RNA polymerase subunit beta'			0	765600025653839	DQTVIEAR			-0.00284824008122087	930474243164063	4662444	93047705078125	466245819091797	2	4	1.1.1.1377.9	1	30208	374924	304297
1	123.74	123.74	718100011348724	602699995040894	567300021648407	RH1_02142	DNA-directed RNA polymerase subunit beta'			0	741999983787537	DQTVIEAR			0.000295206991722807	930477294921875	4662459	93047705078125	466245819091797	2	8	3.1.1.1392.14	1	302769	1229483	303459
1	123.74	123.74	718100011348724	602699995040894	567300021648407	RH1_02142	DNA-directed RNA polymerase subunit beta'			0	682900011539459	DQTVIEAR			0.00126084999646991	930478271484375	4662464	93047705078125	466245819091797	2	8	10.1.1.1532.3	1	302083	3443349	304194
1	123.74	123.74	718100011348724	602699995040894	567300021648407	RH1_02142	DNA-directed RNA polymerase subunit beta'			0	361200004816055	DQTVIEAR			-0.000214978994335979	930476867675781	4662457	93047705078125	466245819091797	2	5	5.1.1.1476.12	1	305168	4736791	307153
1	123.74	123.74	718100011348724	602699995040894	567300021648407	RH1_02142	DNA-directed RNA polymerase subunit beta'			0	249300003051758	DQTVIEAR			-0.00125465996097773	930475891113281	4662452	93047705078125	466245819091797	2	4	11.1.1.1359.14	1	304351	7573295	303997
1	123.74	123.74	718100011348724	602699995040894	567300021648407	RH1_02142	DNA-directed RNA polymerase subunit beta'			0	990000009536743	DVQNVIDTVYR			-0.00522506004199386	132066223144531	6613384	132066735839844	661340942382813	2	11	4.1.1.1731.18	1	741257	4374659	743287
1	123.74	123.74	718100011348724	602699995040894	567300021648407	RH1_02142	DNA-directed RNA polymerase subunit beta'			0	990000009536743	DVQNVIDTVYR			-0.00522506004199386	132066223144531	6613384	132066735839844	661340942382813	2	12	4.1.1.1734.20	1	745522	4374659	743287
1	123.74	123.74	718100011348724	602699995040894	567300021648407	RH1_02142	DNA-directed RNA polymerase subunit beta'			0	990000009536743	DVQNVIDTVYR			-0.00101034005638212	132066650390625	6613405	132066735839844	661340942382813	2	12	7.1.1.1677.22	1	744659	5617732	74391
1	123.74	123.74	718100011348724	602699995040894	567300021648407	RH1_02142	DNA-directed RNA polymerase subunit beta'			0	990000009536743	DVQNVIDTVYR			-0.00100866996217519	132066650390625	6613405	132066735839844	661340942382813	2	10	8.1.1.1716.19	1	742851	325063	740569
1	123.74	123.74	718100011348724	602699995040894	567300021648407	RH1_02142	DNA-directed RNA polymerase subunit beta'			0	990000009536743	DVQNVIDTVYR			-0.00132867996580899	1320666015625	6613403	132066735839844	661340942382813	2	10	12.1.1.1823.14	1	742299	2210065	742764
1	123.74	123.74	718100011348724	602699995040894	567300021648407	RH1_02142	DNA-directed RNA polymerase subunit beta'			0	990000009536743	DVQNVIDTVYR			0.000602794985752553	132066784667969	6613412	132066735839844	661340942382813	2	12	2.1.1.1692.24	1	737383	1098744	738148
1	123.74	123.74	718100011348724	602699995040894	567300021648407	RH1_02142	DNA-directed RNA polymerase subunit beta'			0	990000009536743	DVQNVIDTVYR			-0.00100866996217519	132066650390625	6613405	132066735839844	661340942382813	2	9	8.1.1.1713.25	1	73864	325063	740569
1	123.74	123.74	718100011348724	602699995040894	567300021648407	RH1_02142	DNA-directed RNA polymerase subunit beta'			0	990000009536743	DVQNVIDTVYR			-0.000956934993155301	132066650390625	6613405	132066735839844	661340942382813	2	11	9.1.1.1770.30	1	739659	6545311	738888
1	123.74	123.74	718100011348724	602699995040894	567300021648407	RH1_02142	DNA-directed RNA polymerase subunit beta'			0	990000009536743	DVQNVIDTVYR			0.00206323992460966	132066943359375	661342	132066735839844	661340942382813	2	9	6.1.1.1759.10	1	743087	2154582	745066
1	123.74	123.74	718100011348724	602699995040894	567300021648407	RH1_02142	DNA-directed RNA polymerase subunit beta'			0	990000009536743	DVQNVIDTVYR			-0.000627532019279897	132066662597656	6613406	132066735839844	661340942382813	2	11	10.1.1.1851.15	1	742906	2691065	743446
1	123.74	123.74	718100011348724	602699995040894	567300021648407	RH1_02142	DNA-directed RNA polymerase subunit beta'			0	990000009536743	DVQNVIDTVYR			-0.0011843399843201	132066625976563	6613404	132066735839844	661340942382813	2	8	3.1.1.1707.33	1	736866	9067186	740176
1	123.74	123.74	718100011348724	602699995040894	567300021648407	RH1_02142	DNA-directed RNA polymerase subunit beta'			0	990000009536743	DVQNVIDTVYR			0.000602794985752553	132066784667969	6613412	132066735839844	661340942382813	2	7	2.1.1.1689.31	1	73.34	1098744	738148
1	123.74	123.74	718100011348724	602699995040894	567300021648407	RH1_02142	DNA-directed RNA polymerase subunit beta'			0	990000009536743	DVQNVIDTVYR			-0.000956934993155301	132066650390625	6613405	132066735839844	661340942382813	2	8	9.1.1.1767.37	1	735673	6545311	738888
1	123.74	123.74	718100011348724	602699995040894	567300021648407	RH1_02142	DNA-directed RNA polymerase subunit beta'			0	989400029182434	DVQNVIDTVYR			-0.00283474009484053	132066442871094	6613395	132066735839844	661340942382813	2	9	11.1.1.1675.27	1	740535	3086407	741225
1	123.74	123.74	718100011348724	602699995040894	567300021648407	RH1_02142	DNA-directed RNA polymerase subunit beta'			0	968500018119812	DVQNVIDTVYR			-0.00309131992980838	132066430664063	6613394	132066735839844	661340942382813	2	7	1.1.1.1698.19	1	745501	3118364	743463
1	123.74	123.74	718100011348724	602699995040894	567300021648407	RH1_02142	DNA-directed RNA polymerase subunit beta'			0	963699996471405	DVQNVIDTVYR			-0.00168084003962576	132066564941406	6613401	132066735839844	661340942382813	2	7	5.1.1.1796.15	1	746702	2283444	746992
1	123.74	123.74	718100011348724	602699995040894	567300021648407	RH1_02142	DNA-directed RNA polymerase subunit beta'			0	937600016593933	DVQNVIDTVYR			0.000602794985752553	132066784667969	6613412	132066735839844	661340942382813	2	7	2.1.1.1695.32	1	741733	1098744	738148
1	123.74	123.74	718100011348724	602699995040894	567300021648407	RH1_02142	DNA-directed RNA polymerase subunit beta'			0	93639999628067	DVQNVIDTVYR			-0.00223681004717946	13206650390625	6613398	132066735839844	661340942382813	2	6	1.1.1.1695.14	1	741382	2517162	74068
1	123.74	123.74	718100011348724	602699995040894	567300021648407	RH1_02142	DNA-directed RNA polymerase subunit beta'			0	934099972248077	DVQNVIDTVYR			-0.00101034005638212	132066650390625	6613405	132066735839844	661340942382813	2	6	7.1.1.1674.21	1	740743	5617732	74391
1	123.74	123.74	718100011348724	602699995040894	567300021648407	RH1_02142	DNA-directed RNA polymerase subunit beta'			0	905200004577637	DVQNVIDTVYR			-0.000627532019279897	132066662597656	6613406	132066735839844	661340942382813	2	8	10.1.1.1854.10	1	746921	2691065	743446
1	123.74	123.74	718100011348724	602699995040894	567300021648407	RH1_02142	DNA-directed RNA polymerase subunit beta'			0	770699977874756	DVQNVIDTVYR			-0.0011843399843201	132066625976563	6613404	132066735839844	661340942382813	2	6	3.1.1.1713.32	1	745143	9067186	740176
1	123.74	123.74	718100011348724	602699995040894	567300021648407	RH1_02142	DNA-directed RNA polymerase subunit beta'			0	706499993801117	DVQNVIDTVYR			-0.00101034005638212	132066650390625	6613405	132066735839844	661340942382813	2	5	7.1.1.1680.27	1	748813	5617732	74391
1	123.74	123.74	718100011348724	602699995040894	567300021648407	RH1_02142	DNA-directed RNA polymerase subunit beta'			0	18359999358654	DVQNVIDTVYR			-0.00588655984029174	132066149902344	661338	132066735839844	661340942382813	2	5	11.1.1.1678.31	1	744785	2726914	743991
1	123.74	123.74	718100011348724	602699995040894	567300021648407	RH1_02142	DNA-directed RNA polymerase subunit beta'			0	990000009536743	EDTDEATGMTQK			-0.00149187003262341	132454382324219	6632792	132454528808594	663279907226563	2	13	2.1.1.1344.18	1	258685	7981262	260157
1	123.74	123.74	718100011348724	602699995040894	567300021648407	RH1_02142	DNA-directed RNA polymerase subunit beta'			0	990000009536743	EDTDEATGMTQK			-0.00149187003262341	132454382324219	6632792	132454528808594	663279907226563	2	11	2.1.1.1347.23	1	262823	7981262	260157
1	123.74	123.74	718100011348724	602699995040894	567300021648407	RH1_02142	DNA-directed RNA polymerase subunit beta'			0	990000009536743	EDTDEATGMTQK			-0.00185839994810522	132454345703125	663279	132454528808594	663279907226563	2	12	3.1.1.1364.26	1	264947	8216166	26228
1	123.74	123.74	718100011348724	602699995040894	567300021648407	RH1_02142	DNA-directed RNA polymerase subunit beta'			0	990000009536743	EDTDEATGMTQK			-0.0033570600207895	132454211425781	6632783	132454528808594	663279907226563	2	15	4.1.1.1387.11	1	267215	3876544	26743
1	123.74	123.74	718100011348724	602699995040894	567300021648407	RH1_02142	DNA-directed RNA polymerase subunit beta'			0	990000009536743	EDTDEATGMTQK			0.00159809994511306	1324546875	6632807	132454528808594	663279907226563	2	13	5.1.1.1446.9	1	264336	282666	264426
1	123.74	123.74	718100011348724	602699995040894	567300021648407	RH1_02142	DNA-directed RNA polymerase subunit beta'			0	990000009536743	EDTDEATGMTQK			0.00161975994706154	1324546875	6632807	132454528808594	663279907226563	2	14	7.1.1.1325.7	1	259775	581368	261251
1	123.74	123.74	718100011348724	602699995040894	567300021648407	RH1_02142	DNA-directed RNA polymerase subunit beta'			0	990000009536743	EDTDEATGMTQK			0.00161975994706154	1324546875	6632807	132454528808594	663279907226563	2	11	7.1.1.1328.10	1	263926	581368	261251
1	123.74	123.74	718100011348724	602699995040894	567300021648407	RH1_02142	DNA-directed RNA polymerase subunit beta'			0	990000009536743	EDTDEATGMTQK			0.00212023011408746	132454724121094	6632809	132454528808594	663279907226563	2	12	8.1.1.1365.14	1	259185	4698206	259275
1	123.74	123.74	718100011348724	602699995040894	567300021648407	RH1_02142	DNA-directed RNA polymerase subunit beta'			0	990000009536743	EDTDEATGMTQK			9880000000	132454553222656	663.28	132454528808594	663279907226563	2	15	9.1.1.1424.25	1	263155	1008998	263395
1	123.74	123.74	718100011348724	602699995040894	567300021648407	RH1_02142	DNA-directed RNA polymerase subunit beta'			0	990000009536743	EDTDEATGMTQK			-0.000741545984055847	132454443359375	6632795	132454528808594	663279907226563	2	13	10.1.1.1504.8	1	264144	222.5	264234
1	123.74	123.74	718100011348724	602699995040894	567300021648407	RH1_02142	DNA-directed RNA polymerase subunit beta'			0	990000009536743	EDTDEATGMTQK			0.000988170970231295	132454626464844	6632804	132454528808594	663279907226563	2	9	11.1.1.1328.20	1	262699	309681	262789
1	123.74	123.74	718100011348724	602699995040894	567300021648407	RH1_02142	DNA-directed RNA polymerase subunit beta'			0	990000009536743	EDTDEATGMTQK			-0.00185839994810522	132454345703125	663279	132454528808594	663279907226563	2	13	3.1.1.1361.19	1	260809	8216166	26228
1	123.74	123.74	718100011348724	602699995040894	567300021648407	RH1_02142	DNA-directed RNA polymerase subunit beta'			0	990000009536743	EDTDEATGMTQK			-0.00240414007566869	132454284667969	6632787	132454528808594	663279907226563	2	13	12.1.1.1474.7	1	26078	3375486	26107
1	123.74	123.74	718100011348724	602699995040894	567300021648407	RH1_02142	DNA-directed RNA polymerase subunit beta'			0	990000009536743	EDTDEATGMTQK			0.00212023011408746	132454724121094	6632809	132454528808594	663279907226563	2	7	8.1.1.1368.13	1	263325	4698206	259275
1	123.74	123.74	718100011348724	602699995040894	567300021648407	RH1_02142	DNA-directed RNA polymerase subunit beta'			0	978600025177002	EDTDEATGMTQK			0.00236148992553353	132454772949219	6632811	132454528808594	663279907226563	2	6	1.1.1.1350.18	1	26.56	3828563	261626
1	123.74	123.74	718100011348724	602699995040894	567300021648407	RH1_02142	DNA-directed RNA polymerase subunit beta'			0	934199988842011	EDTDEATGMTQK			0.00290541001595557	132454821777344	6632814	132454528808594	663279907226563	2	8	6.1.1.1410.13	1	262078	2354449	260784
1	123.74	123.74	718100011348724	602699995040894	567300021648407	RH1_02142	DNA-directed RNA polymerase subunit beta'			0	990000009536743	EFEQQYMDGLITQGEK			-0.00142928003333509	191486547851563	6392958	191486694335938	639296264648438	3	14	7.1.1.1705.20	1	783299	6020447	784039
1	123.74	123.74	718100011348724	602699995040894	567300021648407	RH1_02142	DNA-directed RNA polymerase subunit beta'			0	990000009536743	EFEQQYMDGLITQGEK			-0.00472718011587858	19148623046875	9584384	191486694335938	958440734863281	2	10	7.1.1.1705.33	1	783949	2699118	784039
1	123.74	123.74	718100011348724	602699995040894	567300021648407	RH1_02142	DNA-directed RNA polymerase subunit beta'			0	990000009536743	EFEQQYMDGLITQGEK			0.00329360994510353	191487048339844	6392974	191486694335938	639296264648438	3	11	4.1.1.1763.13	1	785334	3921617	783455
1	123.74	123.74	718100011348724	602699995040894	567300021648407	RH1_02142	DNA-directed RNA polymerase subunit beta'			0	990000009536743	EFEQQYMDGLITQGEK			-0.00363496993668377	191486315917969	639295	191486694335938	639296264648438	3	12	10.1.1.1880.10	1	782876	2358988	782253
1	123.74	123.74	718100011348724	602699995040894	567300021648407	RH1_02142	DNA-directed RNA polymerase subunit beta'			0	990000009536743	EFEQQYMDGLITQGEK			0.00329360994510353	191487048339844	6392974	191486694335938	639296264648438	3	12	4.1.1.1760.15	1	781378	3921617	783455
1	123.74	123.74	718100011348724	602699995040894	567300021648407	RH1_02142	DNA-directed RNA polymerase subunit beta'			0	990000009536743	EFEQQYMDGLITQGEK			-0.000245034985709935	191486682128906	6392962	191486694335938	639296264648438	3	10	3.1.1.1739.21	1	780854	8331598	778925
1	123.74	123.74	718100011348724	602699995040894	567300021648407	RH1_02142	DNA-directed RNA polymerase subunit beta'			0	990000009536743	EFEQQYMDGLITQGEK			-0.00267648999579251	19148642578125	9584394	191486694335938	958440734863281	2	8	3.1.1.1740.46	1	782938	4211042	778925
1	123.74	123.74	718100011348724	602699995040894	567300021648407	RH1_02142	DNA-directed RNA polymerase subunit beta'			0	990000009536743	EFEQQYMDGLITQGEK			-0.000245034985709935	191486682128906	6392962	191486694335938	639296264648438	3	9	3.1.1.1736.27	1	77685	8331598	778925
1	123.74	123.74	718100011348724	602699995040894	567300021648407	RH1_02142	DNA-directed RNA polymerase subunit beta'			0	982900023460388	EFEQQYMDGLITQGEK			-0.00154198997188359	191486535644531	6392957	191486694335938	639296264648438	3	9	6.1.1.1788.13	1	783105	2274502	782455
1	123.74	123.74	718100011348724	602699995040894	567300021648407	RH1_02142	DNA-directed RNA polymerase subunit beta'			0	980099976062775	EFEQQYMDGLITQGEK			0.000822880014311522	191486767578125	6392965	191486694335938	639296264648438	3	7	2.1.1.1722.18	1	778755	7893633	776899
1	123.74	123.74	718100011348724	602699995040894	567300021648407	RH1_02142	DNA-directed RNA polymerase subunit beta'			0	969600021839142	EFEQQYMDGLITQGEK			-0.0007734369719401	191486633300781	9584404	191486694335938	958440734863281	2	7	9.1.1.1799.50	1	780334	368545	779063
1	123.74	123.74	718100011348724	602699995040894	567300021648407	RH1_02142	DNA-directed RNA polymerase subunit beta'			0	958700001239777	EFEQQYMDGLITQGEK			0.00047507300041616	191486730957031	6392964	191486694335938	639296264648438	3	8	9.1.1.1801.26	1	782502	731329	779063
1	123.74	123.74	718100011348724	602699995040894	567300021648407	RH1_02142	DNA-directed RNA polymerase subunit beta'			0	896700024604797	EFEQQYMDGLITQGEK			0.00172735995147377	191486865234375	6392968	191486694335938	639296264648438	3	7	1.1.1.1726.19	1	784353	3572559	782316
1	123.74	123.74	718100011348724	602699995040894	567300021648407	RH1_02142	DNA-directed RNA polymerase subunit beta'			0	844500005245209	EFEQQYMDGLITQGEK			0.000822880014311522	191486767578125	6392965	191486694335938	639296264648438	3	7	2.1.1.1719.21	1	774673	7893633	776899
1	123.74	123.74	718100011348724	602699995040894	567300021648407	RH1_02142	DNA-directed RNA polymerase subunit beta'			0	830399990081787	EFEQQYMDGLITQGEK			0.000511359015945345	191486730957031	6392964	191486694335938	639296264648438	3	7	12.1.1.1852.9	1	782022	2762431	781573
1	123.74	123.74	718100011348724	602699995040894	567300021648407	RH1_02142	DNA-directed RNA polymerase subunit beta'			0	824199974536896	EFEQQYMDGLITQGEK			-0.00155160995200276	191486547851563	958.44	191486694335938	958440734863281	2	6	2.1.1.1718.49	1	774036	3721516	776899
1	123.74	123.74	718100011348724	602699995040894	567300021648407	RH1_02142	DNA-directed RNA polymerase subunit beta'			0	782400012016296	EFEQQYMDGLITQGEK			0.00047507300041616	191486730957031	6392964	191486694335938	639296264648438	3	7	9.1.1.1800.25	1	781094	731329	779063
1	123.74	123.74	718100011348724	602699995040894	567300021648407	RH1_02142	DNA-directed RNA polymerase subunit beta'			0	671500027179718	EFEQQYMDGLITQGEK			0.00047507300041616	191486730957031	6392964	191486694335938	639296264648438	3	6	9.1.1.1802.23	1	783812	731329	779063
1	123.74	123.74	718100011348724	602699995040894	567300021648407	RH1_02142	DNA-directed RNA polymerase subunit beta'			0	255100011825562	EFEQQYMDGLITQGEK			0.00486839981749654	191487194824219	6392979	191486694335938	639296264648438	3	5	8.1.1.1745.19	1	782629	4165982	780748
1	123.74	123.74	718100011348724	602699995040894	567300021648407	RH1_02142	DNA-directed RNA polymerase subunit beta'			0	17509999871254	EFEQQYMDGLITQGEK			-0.00075091200415045	191486633300781	9584404	191486694335938	958440734863281	2	5	4.1.1.1762.25	1	784749	1863668	783455
1	123.74	123.74	718100011348724	602699995040894	567300021648407	RH1_02142	DNA-directed RNA polymerase subunit beta'			0	990000009536743	EGLTVLEYFNSTHGAR	Gly->Pro@2		-0.00374679011292756	183290197753906	6119746	183290576171875	611975830078125	3	15	1.1.1.1817.5	1	910273	7711848	908556
1	123.74	123.74	718100011348724	602699995040894	567300021648407	RH1_02142	DNA-directed RNA polymerase subunit beta'			0	990000009536743	EGLTVLEYFNSTHGAR	Gly->Pro@2		-0.00233798008412123	183290344238281	6119751	183290576171875	611975830078125	3	18	3.1.1.1827.13	1	902517	1190713	903557
1	123.74	123.74	718100011348724	602699995040894	567300021648407	RH1_02142	DNA-directed RNA polymerase subunit beta'			0	990000009536743	EGLTVLEYFNSTHGAR	Gly->Pro@2		-0.000846586015541106	183290490722656	6119756	183290576171875	611975830078125	3	19	4.1.1.1851.3	1	907024	7822076	908214
1	123.74	123.74	718100011348724	602699995040894	567300021648407	RH1_02142	DNA-directed RNA polymerase subunit beta'			0	990000009536743	EGLTVLEYFNSTHGAR	Gly->Pro@2		-0.00200887001119554	183290380859375	6119752	183290576171875	611975830078125	3	18	8.1.1.1836.3	1	908627	8916118	905554
1	123.74	123.74	718100011348724	602699995040894	567300021648407	RH1_02142	DNA-directed RNA polymerase subunit beta'			0	990000009536743	EGLTVLEYFNSTHGAR	Gly->Pro@2		-0.00239844992756844	183290307617188	611975	183290576171875	611975830078125	3	17	9.1.1.1885.7	1	898445	1762079	902408
1	123.74	123.74	718100011348724	602699995040894	567300021648407	RH1_02142	DNA-directed RNA polymerase subunit beta'			0	990000009536743	EGLTVLEYFNSTHGAR	Gly->Pro@2		-0.00239844992756844	183290307617188	611975	183290576171875	611975830078125	3	17	9.1.1.1888.9	1	902656	1762079	902408
1	123.74	123.74	718100011348724	602699995040894	567300021648407	RH1_02142	DNA-directed RNA polymerase subunit beta'			0	990000009536743	EGLTVLEYFNSTHGAR	Gly->Pro@2; Deamidated(N)@10		0.00880559999495745	183389868164063	6123068	183388977050781	612303833007813	3	13	8.1.1.1840.5	1	914232	2095554	913887
1	123.74	123.74	718100011348724	602699995040894	567300021648407	RH1_02142	DNA-directed RNA polymerase subunit beta'			0	990000009536743	EGLTVLEYFNSTHGAR	Gly->Pro@2		-0.00798747036606073	183289782714844	6119732	183290576171875	611975830078125	3	14	5.1.1.1917.6	1	913956	4833001	914671
1	123.74	123.74	718100011348724	602699995040894	567300021648407	RH1_02142	DNA-directed RNA polymerase subunit beta'			0	990000009536743	EGLTVLEYFNSTHGAR			0.00529476022347808	17928798828125	5986339	179287438964844	598632080078125	3	10	2.1.1.1739.21	1	802338	8435274	801793
1	123.74	123.74	718100011348724	602699995040894	567300021648407	RH1_02142	DNA-directed RNA polymerase subunit beta'			0	990000009536743	EGLTVLEYFNSTHGAR	Gly->Pro@2		-0.000846586015541106	183290490722656	6119756	183290576171875	611975830078125	3	15	4.1.1.1854.7	1	911489	7822076	908214
1	123.74	123.74	718100011348724	602699995040894	567300021648407	RH1_02142	DNA-directed RNA polymerase subunit beta'			0	990000009536743	EGLTVLEYFNSTHGAR	Gly->Pro@2		-0.00200887001119554	183290380859375	6119752	183290576171875	611975830078125	3	14	8.1.1.1833.5	1	904514	8916118	905554
1	123.74	123.74	718100011348724	602699995040894	567300021648407	RH1_02142	DNA-directed RNA polymerase subunit beta'			0	990000009536743	EGLTVLEYFNSTHGAR	Gly->Pro@2		-0.00234730006195605	183290307617188	611975	183290576171875	611975830078125	3	16	7.1.1.1796.6	1	909201	8403769	910266
1	123.74	123.74	718100011348724	602699995040894	567300021648407	RH1_02142	DNA-directed RNA polymerase subunit beta'			0	990000009536743	EGLTVLEYFNSTHGAR	Gly->Pro@2		-0.00692442012950778	183289868164063	6119735	183290576171875	611975830078125	3	15	6.1.1.1879.4	1	909146	3965033	90872
1	123.74	123.74	718100011348724	602699995040894	567300021648407	RH1_02142	DNA-directed RNA polymerase subunit beta'			0	990000009536743	EGLTVLEYFNSTHGAR	Gly->Pro@2		-0.00550513993948698	183290014648438	611974	183290576171875	611975830078125	3	16	12.1.1.1945.2	1	910672	5050101	907645
1	123.74	123.74	718100011348724	602699995040894	567300021648407	RH1_02142	DNA-directed RNA polymerase subunit beta'			0	988200008869171	EGLTVLEYFNSTHGAR	Gly->Pro@2		-0.00550513993948698	183290014648438	611974	183290576171875	611975830078125	3	13	12.1.1.1942.4	1	906605	5050101	907645
1	123.74	123.74	718100011348724	602699995040894	567300021648407	RH1_02142	DNA-directed RNA polymerase subunit beta'			0	966199994087219	EGLTVLEYFNSTHGAR	Gly->Pro@2; Deamidated(N)@10		0.00973821990191936	183389953613281	6123071	183388977050781	612303833007813	3	10	3.1.1.1835.9	1	913517	4619591	914657
1	123.74	123.74	718100011348724	602699995040894	567300021648407	RH1_02142	DNA-directed RNA polymerase subunit beta'			0	888800024986267	EGLTVLEYFNSTHGAR	Gly->Pro@2; Deamidated(N)@10		0.00921129994094372	183389880371094	6123069	183388977050781	612303833007813	3	12	4.1.1.1858.8	1	917025	2141501	91794
1	123.74	123.74	718100011348724	602699995040894	567300021648407	RH1_02142	DNA-directed RNA polymerase subunit beta'			0	850000023841858	EGLTVLEYFNSTHGAR	Gly->Pro@2; Deamidated(N)@10		0.0139613999053836	183390356445313	6123085	183388977050781	612303833007813	3	9	7.1.1.1803.8	1	919006	348351	915826
1	123.74	123.74	718100011348724	602699995040894	567300021648407	RH1_02142	DNA-directed RNA polymerase subunit beta'			0	771499991416931	EGLTVLEYFNSTHGAR			0.000592180993407965	179287512207031	5986323	179287438964844	598632080078125	3	7	3.1.1.1755.16	1	802858	5134221	80244
1	123.74	123.74	718100011348724	602699995040894	567300021648407	RH1_02142	DNA-directed RNA polymerase subunit beta'			0	731000006198883	EGLTVLEYFNSTHGAR			-0.000679705990478396	179287353515625	5986318	179287438964844	598632080078125	3	4	7.1.1.1727.13	1	813484	3619648	815912
1	123.74	123.74	718100011348724	602699995040894	567300021648407	RH1_02142	DNA-directed RNA polymerase subunit beta'			0	556100010871887	EGLTVLEYFNSTHGAR			0.000592180993407965	179287512207031	5986323	179287438964844	598632080078125	3	6	3.1.1.1758.16	1	807013	5134221	80244
1	123.74	123.74	718100011348724	602699995040894	567300021648407	RH1_02142	DNA-directed RNA polymerase subunit beta'			0	479499995708466	EGLTVLEYFNSTHGAR	Gly->Pro@2		-0.00837364979088306	183289721679688	9174559	183290576171875	917460144042969	2	9	3.1.1.1828.34	1	904704	1965248	902172
1	123.74	123.74	718100011348724	602699995040894	567300021648407	RH1_02142	DNA-directed RNA polymerase subunit beta'			0	228000000119209	EGLTVLEYFNSTHGAR	Acetyl@N-term; Deamidated(N)@10		0.0412756986916065	183591040039063	6129774	183586901855469	612963623046875	3	9	9.1.1.1886.12	1	899955	4294718	903795
1	123.74	123.74	718100011348724	602699995040894	567300021648407	RH1_02142	DNA-directed RNA polymerase subunit beta'			0	990000009536743	EMLSAIDLDATATQLR			-0.00132623000536114	1746880859375	8744477	174688220214844	874448364257813	2	17	3.1.1.1782.32	1	841065	6071792	842641
1	123.74	123.74	718100011348724	602699995040894	567300021648407	RH1_02142	DNA-directed RNA polymerase subunit beta'			0	990000009536743	EMLSAIDLDATATQLR			0.00272939004935324	1746884765625	5833022	174688220214844	583301330566406	3	11	3.1.1.1784.9	1	842887	7339282	842641
1	123.74	123.74	718100011348724	602699995040894	567300021648407	RH1_02142	DNA-directed RNA polymerase subunit beta'			0	990000009536743	EMLSAIDLDATATQLR			-0.00132623000536114	1746880859375	8744477	174688220214844	874448364257813	2	13	3.1.1.1787.31	1	848043	6071792	842641
1	123.74	123.74	718100011348724	602699995040894	567300021648407	RH1_02142	DNA-directed RNA polymerase subunit beta'			0	990000009536743	EMLSAIDLDATATQLR			0.00591694982722402	174688806152344	5833033	174688220214844	583301330566406	3	11	4.1.1.1806.7	1	84473	3609306	84577
1	123.74	123.74	718100011348724	602699995040894	567300021648407	RH1_02142	DNA-directed RNA polymerase subunit beta'			0	990000009536743	EMLSAIDLDATATQLR			0.00124062004033476	174688366699219	5833018	174688220214844	583301330566406	3	10	1.1.1.1768.9	1	842245	2960557	843235
1	123.74	123.74	718100011348724	602699995040894	567300021648407	RH1_02142	DNA-directed RNA polymerase subunit beta'			0	990000009536743	EMLSAIDLDATATQLR			-0.00431497022509575	17468779296875	8744462	174688220214844	874448364257813	2	11	9.1.1.1842.44	1	839728	4648542	842742
1	123.74	123.74	718100011348724	602699995040894	567300021648407	RH1_02142	DNA-directed RNA polymerase subunit beta'			0	990000009536743	EMLSAIDLDATATQLR			0.00302989990450442	174688549804688	5833024	174688220214844	583301330566406	3	8	9.1.1.1845.18	1	843214	5038574	842742
1	123.74	123.74	718100011348724	602699995040894	567300021648407	RH1_02142	DNA-directed RNA polymerase subunit beta'			0	990000009536743	EMLSAIDLDATATQLR			-0.000371245987480506	17468818359375	8744482	174688220214844	874448364257813	2	9	1.1.1.1767.29	1	841756	2337592	841846
1	123.74	123.74	718100011348724	602699995040894	567300021648407	RH1_02142	DNA-directed RNA polymerase subunit beta'			0	990000009536743	EMLSAIDLDATATQLR			0.00124062004033476	174688366699219	5833018	174688220214844	583301330566406	3	9	1.1.1.1769.5	1	843582	2960557	843235
1	123.74	123.74	718100011348724	602699995040894	567300021648407	RH1_02142	DNA-directed RNA polymerase subunit beta'			0	989099979400635	EMLSAIDLDATATQLR			0.00427378015592694	174688659667969	5833028	174688220214844	583301330566406	3	6	7.1.1.1749.9	1	843986	4344694	846464
1	123.74	123.74	718100011348724	602699995040894	567300021648407	RH1_02142	DNA-directed RNA polymerase subunit beta'			0	975000023841858	EMLSAIDLDATATQLR			0.00427378015592694	174688659667969	5833028	174688220214844	583301330566406	3	6	7.1.1.1752.8	1	848147	4344694	846464
1	123.74	123.74	718100011348724	602699995040894	567300021648407	RH1_02142	DNA-directed RNA polymerase subunit beta'			0	951900005340576	EMLSAIDLDATATQLR			0.00272939004935324	1746884765625	5833022	174688220214844	583301330566406	3	6	3.1.1.1788.7	1	84838	7339282	842641
1	123.74	123.74	718100011348724	602699995040894	567300021648407	RH1_02142	DNA-directed RNA polymerase subunit beta'			0	930000007152557	EMLSAIDLDATATQLR			0.00610549980774522	174688842773438	5833034	174688220214844	583301330566406	3	6	2.1.1.1766.12	1	839543	6863483	837838
1	123.74	123.74	718100011348724	602699995040894	567300021648407	RH1_02142	DNA-directed RNA polymerase subunit beta'			0	921000003814697	EMLSAIDLDATATQLR			0.00610549980774522	174688842773438	5833034	174688220214844	583301330566406	3	6	2.1.1.1765.16	1	838259	6863483	837838
1	123.74	123.74	718100011348724	602699995040894	567300021648407	RH1_02142	DNA-directed RNA polymerase subunit beta'			0	821600019931793	EMLSAIDLDATATQLR			0.000187052006367594	174688244628906	8744485	174688220214844	874448364257813	2	6	11.1.1.1750.46	1	844783	2602622	844998
1	123.74	123.74	718100011348724	602699995040894	567300021648407	RH1_02142	DNA-directed RNA polymerase subunit beta'			0	506699979305267	EMLSAIDLDATATQLR			0.00414683017879725	174688623046875	5833027	174688220214844	583301330566406	3	5	8.1.1.1788.12	1	842271	3594276	843111
1	123.74	123.74	718100011348724	602699995040894	567300021648407	RH1_02142	DNA-directed RNA polymerase subunit beta'			0	990000009536743	ERPEVWDILDEVIR			-0.000188096993952058	176791528320313	5903124	176791552734375	590312438964844	3	13	2.1.1.1942.2	1	1083687	5143156	1094663
1	123.74	123.74	718100011348724	602699995040894	567300021648407	RH1_02142	DNA-directed RNA polymerase subunit beta'			0	990000009536743	ERPEVWDILDEVIR			0.000178121001226828	176791564941406	5903125	176791552734375	590312438964844	3	15	2.1.1.1945.2	1	1087911	5549711	1098828
1	123.74	123.74	718100011348724	602699995040894	567300021648407	RH1_02142	DNA-directed RNA polymerase subunit beta'			0	990000009536743	ERPEVWDILDEVIR			0.000178121001226828	176791564941406	5903125	176791552734375	590312438964844	3	14	2.1.1.1948.3	1	1092034	560607	1098828
1	123.74	123.74	718100011348724	602699995040894	567300021648407	RH1_02142	DNA-directed RNA polymerase subunit beta'			0	990000009536743	ERPEVWDILDEVIR			0.000178121001226828	176791564941406	5903125	176791552734375	590312438964844	3	16	2.1.1.1951.3	1	109.63	560607	1098828
1	123.74	123.74	718100011348724	602699995040894	567300021648407	RH1_02142	DNA-directed RNA polymerase subunit beta'			0	990000009536743	ERPEVWDILDEVIR			0.000178121001226828	176791564941406	5903125	176791552734375	590312438964844	3	13	2.1.1.1954.3	1	1100365	560607	1098828
1	123.74	123.74	718100011348724	602699995040894	567300021648407	RH1_02142	DNA-directed RNA polymerase subunit beta'			0	990000009536743	ERPEVWDILDEVIR			0.000178121001226828	176791564941406	5903125	176791552734375	590312438964844	3	13	2.1.1.1957.2	1	1104504	5606069	1098828
1	123.74	123.74	718100011348724	602699995040894	567300021648407	RH1_02142	DNA-directed RNA polymerase subunit beta'			0	990000009536743	ERPEVWDILDEVIR			0.000158573995577171	176791564941406	5903125	176791552734375	590312438964844	3	13	3.1.1.1961.3	1	1088478	3732748	1092474
1	123.74	123.74	718100011348724	602699995040894	567300021648407	RH1_02142	DNA-directed RNA polymerase subunit beta'			0	990000009536743	ERPEVWDILDEVIR			0.000158573995577171	176791564941406	5903125	176791552734375	590312438964844	3	15	3.1.1.1964.3	1	1092673	3732748	1092474
1	123.74	123.74	718100011348724	602699995040894	567300021648407	RH1_02142	DNA-directed RNA polymerase subunit beta'			0	990000009536743	ERPEVWDILDEVIR			0.0010741000296548	176791662597656	5903128	176791552734375	590312438964844	3	15	3.1.1.1967.2	1	1096765	3907695	109942
1	123.74	123.74	718100011348724	602699995040894	567300021648407	RH1_02142	DNA-directed RNA polymerase subunit beta'			0	990000009536743	ERPEVWDILDEVIR			0.0010741000296548	176791662597656	5903128	176791552734375	590312438964844	3	12	3.1.1.1970.2	1	1100908	3907695	109942
1	123.74	123.74	718100011348724	602699995040894	567300021648407	RH1_02142	DNA-directed RNA polymerase subunit beta'			0	990000009536743	ERPEVWDILDEVIR			0.0010741000296548	176791662597656	5903128	176791552734375	590312438964844	3	13	3.1.1.1975.2	1	1107881	3907695	109942
1	123.74	123.74	718100011348724	602699995040894	567300021648407	RH1_02142	DNA-directed RNA polymerase subunit beta'			0	990000009536743	ERPEVWDILDEVIR			0.00155471998732537	176791711425781	590313	176791552734375	590312438964844	3	17	4.1.1.1986.3	1	1094921	2976882	1097251
1	123.74	123.74	718100011348724	602699995040894	567300021648407	RH1_02142	DNA-directed RNA polymerase subunit beta'			0	990000009536743	ERPEVWDILDEVIR			0.00155471998732537	176791711425781	590313	176791552734375	590312438964844	3	15	4.1.1.1990.2	1	1101326	2976882	1097251
1	123.74	123.74	718100011348724	602699995040894	567300021648407	RH1_02142	DNA-directed RNA polymerase subunit beta'			0	990000009536743	ERPEVWDILDEVIR			0.00155471998732537	176791711425781	590313	176791552734375	590312438964844	3	15	4.1.1.1993.2	1	1104443	2976882	1097251
1	123.74	123.74	718100011348724	602699995040894	567300021648407	RH1_02142	DNA-directed RNA polymerase subunit beta'			0	990000009536743	ERPEVWDILDEVIR			0.00226334994658828	176791772460938	5903132	176791552734375	590312438964844	3	13	6.1.1.2023.2	1	1109069	2436723	1106063
1	123.74	123.74	718100011348724	602699995040894	567300021648407	RH1_02142	DNA-directed RNA polymerase subunit beta'			0	990000009536743	ERPEVWDILDEVIR			0.00666109984740615	176792224121094	5903147	176791552734375	590312438964844	3	15	7.1.1.1939.2	1	1108059	3381351	1113325
1	123.74	123.74	718100011348724	602699995040894	567300021648407	RH1_02142	DNA-directed RNA polymerase subunit beta'			0	990000009536743	ERPEVWDILDEVIR			0.00666109984740615	176792224121094	5903147	176791552734375	590312438964844	3	13	7.1.1.1943.2	1	1113501	3381351	1113325
1	123.74	123.74	718100011348724	602699995040894	567300021648407	RH1_02142	DNA-directed RNA polymerase subunit beta'			0	990000009536743	ERPEVWDILDEVIR			0.00666109984740615	176792224121094	5903147	176791552734375	590312438964844	3	11	7.1.1.1948.3	1	1120576	3381351	1113325
1	123.74	123.74	718100011348724	602699995040894	567300021648407	RH1_02142	DNA-directed RNA polymerase subunit beta'			0	990000009536743	ERPEVWDILDEVIR			-0.000627272995188832	176791516113281	5903123	176791552734375	590312438964844	3	13	8.1.1.1969.2	1	109348	345795	109591
1	123.74	123.74	718100011348724	602699995040894	567300021648407	RH1_02142	DNA-directed RNA polymerase subunit beta'			0	990000009536743	ERPEVWDILDEVIR			-0.000627272995188832	176791516113281	5903123	176791552734375	590312438964844	3	15	8.1.1.1972.2	1	1097549	345795	109591
1	123.74	123.74	718100011348724	602699995040894	567300021648407	RH1_02142	DNA-directed RNA polymerase subunit beta'			0	990000009536743	ERPEVWDILDEVIR			-0.000627272995188832	176791516113281	5903123	176791552734375	590312438964844	3	14	8.1.1.1975.2	1	1101646	345795	109591
1	123.74	123.74	718100011348724	602699995040894	567300021648407	RH1_02142	DNA-directed RNA polymerase subunit beta'			0	990000009536743	ERPEVWDILDEVIR			0.00133117998484522	17679169921875	5903129	176791552734375	590312438964844	3	15	9.1.1.2020.4	1	1086118	4076304	1092802
1	123.74	123.74	718100011348724	602699995040894	567300021648407	RH1_02142	DNA-directed RNA polymerase subunit beta'			0	990000009536743	ERPEVWDILDEVIR			0.00133117998484522	17679169921875	5903129	176791552734375	590312438964844	3	15	9.1.1.2023.5	1	1090344	4076304	1092802
1	123.74	123.74	718100011348724	602699995040894	567300021648407	RH1_02142	DNA-directed RNA polymerase subunit beta'			0	990000009536743	ERPEVWDILDEVIR			0.00133117998484522	17679169921875	5903129	176791552734375	590312438964844	3	14	9.1.1.2026.4	1	1094394	4076304	1092802
1	123.74	123.74	718100011348724	602699995040894	567300021648407	RH1_02142	DNA-directed RNA polymerase subunit beta'			0	990000009536743	ERPEVWDILDEVIR			0.00133117998484522	17679169921875	5903129	176791552734375	590312438964844	3	16	9.1.1.2029.3	1	1098561	4076304	1092802
1	123.74	123.74	718100011348724	602699995040894	567300021648407	RH1_02142	DNA-directed RNA polymerase subunit beta'			0	990000009536743	ERPEVWDILDEVIR			0.00133117998484522	17679169921875	5903129	176791552734375	590312438964844	3	13	9.1.1.2032.3	1	1102681	4076304	1092802
1	123.74	123.74	718100011348724	602699995040894	567300021648407	RH1_02142	DNA-directed RNA polymerase subunit beta'			0	990000009536743	ERPEVWDILDEVIR			0.00161153997760266	176791711425781	590313	176791552734375	590312438964844	3	9	11.1.1.1942.3	1	1109991	2337588	1111231
1	123.74	123.74	718100011348724	602699995040894	567300021648407	RH1_02142	DNA-directed RNA polymerase subunit beta'			0	990000009536743	ERPEVWDILDEVIR			0.000178121001226828	176791564941406	5903125	176791552734375	590312438964844	3	8	2.1.1.1960.2	1	1108647	5606069	1098828
1	123.74	123.74	718100011348724	602699995040894	567300021648407	RH1_02142	DNA-directed RNA polymerase subunit beta'			0	990000009536743	ESVIFCDQIMGMGFR	Carbamidomethyl(C)@6		0.00471313996240497	178880444335938	8954095	178879968261719	895407165527344	2	11	3.1.1.1869.32	1	961494	3860758	959056
1	123.74	123.74	718100011348724	602699995040894	567300021648407	RH1_02142	DNA-directed RNA polymerase subunit beta'			0	990000009536743	ESVIFCDQIMGMGFR	Carbamidomethyl(C)@6		-0.00169220997486264	178879809570313	8954063	178879968261719	895407165527344	2	14	9.1.1.1927.29	1	957456	4413467	957946
1	123.74	123.74	718100011348724	602699995040894	567300021648407	RH1_02142	DNA-directed RNA polymerase subunit beta'			0	990000009536743	ESVIFCDQIMGMGFR	Carbamidomethyl(C)@6		0.00559550011530519	178880529785156	8954099	178879968261719	895407165527344	2	10	7.1.1.1833.22	1	961395	2520376	963072
1	123.74	123.74	718100011348724	602699995040894	567300021648407	RH1_02142	DNA-directed RNA polymerase subunit beta'			0	990000009536743	ESVIFCDQIMGMGFR	Carbamidomethyl(C)@6		0.00332580995745957	178880310058594	8954088	178879968261719	895407165527344	2	8	2.1.1.1852.28	1	959525	3863293	955699
1	123.74	123.74	718100011348724	602699995040894	567300021648407	RH1_02142	DNA-directed RNA polymerase subunit beta'			0	962599992752075	ESVIFCDQIMGMGFR	Carbamidomethyl(C)@6		0.00559550011530519	178880529785156	8954099	178879968261719	895407165527344	2	8	7.1.1.1836.19	1	965612	2520376	963072
1	123.74	123.74	718100011348724	602699995040894	567300021648407	RH1_02142	DNA-directed RNA polymerase subunit beta'			0	704599976539612	ESVIFCDQIMGMGFR	Carbamidomethyl(C)@6		0.00623486004769802	178880578613281	5972759	178879968261719	597273864746094	3	5	7.1.1.1833.7	1	960645	1804169	961685
1	123.74	123.74	718100011348724	602699995040894	567300021648407	RH1_02142	DNA-directed RNA polymerase subunit beta'			0	990000009536743	FATSDLNDLYR			-0.0014212200185284	131362390136719	6578192	131362512207031	657819885253906	2	13	12.1.1.1791.16	1	698059	8848998	696988
1	123.74	123.74	718100011348724	602699995040894	567300021648407	RH1_02142	DNA-directed RNA polymerase subunit beta'			0	990000009536743	FATSDLNDLYR			-0.00117606995627284	13136240234375	6578193	131362512207031	657819885253906	2	13	8.1.1.1682.17	1	695818	1359288	696208
1	123.74	123.74	718100011348724	602699995040894	567300021648407	RH1_02142	DNA-directed RNA polymerase subunit beta'			0	990000009536743	FATSDLNDLYR			-0.000892904994543642	131362426757813	6578194	131362512207031	657819885253906	2	14	9.1.1.1735.33	1	691235	3046591	693161
1	123.74	123.74	718100011348724	602699995040894	567300021648407	RH1_02142	DNA-directed RNA polymerase subunit beta'			0	990000009536743	FATSDLNDLYR			-0.0016061799833551	131362365722656	6578191	131362512207031	657819885253906	2	14	10.1.1.1818.10	1	697551	7579048	697641
1	123.74	123.74	718100011348724	602699995040894	567300021648407	RH1_02142	DNA-directed RNA polymerase subunit beta'			0	990000009536743	FATSDLNDLYR			-0.00288595003075898	131362231445313	6578184	131362512207031	657819885253906	2	12	2.1.1.1661.30	1	69462	2703315	692466
1	123.74	123.74	718100011348724	602699995040894	567300021648407	RH1_02142	DNA-directed RNA polymerase subunit beta'			0	990000009536743	FATSDLNDLYR			0.000519906985573471	131362573242188	6578201	131362512207031	657819885253906	2	13	4.1.1.1699.17	1	697219	1389708	697534
1	123.74	123.74	718100011348724	602699995040894	567300021648407	RH1_02142	DNA-directed RNA polymerase subunit beta'			0	990000009536743	FATSDLNDLYR			0.00380959990434349	131362902832031	6578218	131362512207031	657819885253906	2	14	5.1.1.1764.18	1	702205	907817	702595
1	123.74	123.74	718100011348724	602699995040894	567300021648407	RH1_02142	DNA-directed RNA polymerase subunit beta'			0	990000009536743	FATSDLNDLYR			-0.0015514399856329	131362365722656	6578191	131362512207031	657819885253906	2	11	7.1.1.1644.22	1	699052	1539094	699542
1	123.74	123.74	718100011348724	602699995040894	567300021648407	RH1_02142	DNA-directed RNA polymerase subunit beta'			0	990000009536743	FATSDLNDLYR			-0.0015514399856329	131362365722656	6578191	131362512207031	657819885253906	2	13	7.1.1.1643.23	1	697716	1539094	699542
1	123.74	123.74	718100011348724	602699995040894	567300021648407	RH1_02142	DNA-directed RNA polymerase subunit beta'			0	990000009536743	FATSDLNDLYR			0.000422848999733105	131362573242188	6578201	131362512207031	657819885253906	2	10	6.1.1.1730.11	1	703048	8138376	699277
1	123.74	123.74	718100011348724	602699995040894	567300021648407	RH1_02142	DNA-directed RNA polymerase subunit beta'			0	990000009536743	FATSDLNDLYR			-0.0016061799833551	131362365722656	6578191	131362512207031	657819885253906	2	13	10.1.1.1821.8	1	701543	7579048	697641
1	123.74	123.74	718100011348724	602699995040894	567300021648407	RH1_02142	DNA-directed RNA polymerase subunit beta'			0	990000009536743	FATSDLNDLYR			-0.000838683976326138	131362451171875	6578195	131362512207031	657819885253906	2	11	1.1.1.1666.24	1	701113	1242841	697639
1	123.74	123.74	718100011348724	602699995040894	567300021648407	RH1_02142	DNA-directed RNA polymerase subunit beta'			0	990000009536743	FATSDLNDLYR			-0.00288595003075898	131362231445313	6578184	131362512207031	657819885253906	2	13	2.1.1.1658.34	1	690567	2703315	692466
1	123.74	123.74	718100011348724	602699995040894	567300021648407	RH1_02142	DNA-directed RNA polymerase subunit beta'			0	990000009536743	FATSDLNDLYR			0.000422848999733105	131362573242188	6578201	131362512207031	657819885253906	2	13	6.1.1.1727.17	1	699037	8138376	699277
1	123.74	123.74	718100011348724	602699995040894	567300021648407	RH1_02142	DNA-directed RNA polymerase subunit beta'			0	990000009536743	FATSDLNDLYR			-0.000838683976326138	131362451171875	6578195	131362512207031	657819885253906	2	12	1.1.1.1663.34	1	697124	1242841	697639
1	123.74	123.74	718100011348724	602699995040894	567300021648407	RH1_02142	DNA-directed RNA polymerase subunit beta'			0	990000009536743	FATSDLNDLYR			0.000519906985573471	131362573242188	6578201	131362512207031	657819885253906	2	11	4.1.1.1702.25	1	701355	1389708	697534
1	123.74	123.74	718100011348724	602699995040894	567300021648407	RH1_02142	DNA-directed RNA polymerase subunit beta'			0	990000009536743	FATSDLNDLYR			-0.00117606995627284	13136240234375	6578193	131362512207031	657819885253906	2	9	8.1.1.1685.16	1	699778	1359288	696208
1	123.74	123.74	718100011348724	602699995040894	567300021648407	RH1_02142	DNA-directed RNA polymerase subunit beta'			0	990000009536743	FATSDLNDLYR			-0.000224301998969167	131362512207031	6578198	131362512207031	657819885253906	2	10	11.1.1.1643.35	1	696403	2163544	696893
1	123.74	123.74	718100011348724	602699995040894	567300021648407	RH1_02142	DNA-directed RNA polymerase subunit beta'			0	977999985218048	FATSDLNDLYR			0.00380959990434349	131362902832031	6578218	131362512207031	657819885253906	2	10	5.1.1.1765.23	1	703592	907817	702595
1	123.74	123.74	718100011348724	602699995040894	567300021648407	RH1_02142	DNA-directed RNA polymerase subunit beta'			0	930000007152557	FATSDLNDLYR	Deamidated(N)@7		0.0212993994355202	131463049316406	6583225	131460925292969	658311889648438	2	10	2.1.1.1660.36	0	693385	1104331	692466
1	123.74	123.74	718100011348724	602699995040894	567300021648407	RH1_02142	DNA-directed RNA polymerase subunit beta'			0	841000020503998	FATSDLNDLYR			0.000633350980933756	131362573242188	4388825	131362512207031	43888232421875	3	5	9.1.1.1737.3	1	693258	1993808	693161
1	123.74	123.74	718100011348724	602699995040894	567300021648407	RH1_02142	DNA-directed RNA polymerase subunit beta'			0	683099985122681	FATSDLNDLYR			0.00542995007708669	131363073730469	4388842	131362512207031	43888232421875	3	5	3.1.1.1677.4	1	694621	1557906	694503
1	123.74	123.74	718100011348724	602699995040894	567300021648407	RH1_02142	DNA-directed RNA polymerase subunit beta'			0	605300009250641	FATSDLNDLYR			-0.000224301998969167	131362512207031	6578198	131362512207031	657819885253906	2	6	11.1.1.1646.35	1	700562	2163544	696893
1	123.74	123.74	718100011348724	602699995040894	567300021648407	RH1_02142	DNA-directed RNA polymerase subunit beta'			0	990000009536743	FEILDSGETTLLK			-0.00375965004786849	146476745605469	733391	146477111816406	733392883300781	2	14	4.1.1.1796.14	1	831203	1124745	831893
1	123.74	123.74	718100011348724	602699995040894	567300021648407	RH1_02142	DNA-directed RNA polymerase subunit beta'			0	990000009536743	FEILDSGETTLLK			-0.000578993000090122	146477062988281	7333926	146477111816406	733392883300781	2	14	12.1.1.1886.6	1	829291	5449605	828493
1	123.74	123.74	718100011348724	602699995040894	567300021648407	RH1_02142	DNA-directed RNA polymerase subunit beta'			0	990000009536743	FEILDSGETTLLK			-0.00129965995438397	146476989746094	7333922	146477111816406	733392883300781	2	12	3.1.1.1771.35	1	82552	1650932	82601
1	123.74	123.74	718100011348724	602699995040894	567300021648407	RH1_02142	DNA-directed RNA polymerase subunit beta'			0	990000009536743	FEILDSGETTLLK			-0.00375965004786849	146476745605469	733391	146477111816406	733392883300781	2	12	4.1.1.1799.14	1	835444	1124745	831893
1	123.74	123.74	718100011348724	602699995040894	567300021648407	RH1_02142	DNA-directed RNA polymerase subunit beta'			0	990000009536743	FEILDSGETTLLK			-0.00249281991273165	146476867675781	7333916	146477111816406	733392883300781	2	10	8.1.1.1780.14	1	831613	9866825	826449
1	123.74	123.74	718100011348724	602699995040894	567300021648407	RH1_02142	DNA-directed RNA polymerase subunit beta'			0	990000009536743	FEILDSGETTLLK			-0.00128256995230913	146476989746094	7333922	146477111816406	733392883300781	2	14	10.1.1.1916.7	1	832794	5892626	830755
1	123.74	123.74	718100011348724	602699995040894	567300021648407	RH1_02142	DNA-directed RNA polymerase subunit beta'			0	990000009536743	FEILDSGETTLLK			-0.00129965995438397	146476989746094	7333922	146477111816406	733392883300781	2	11	3.1.1.1774.32	1	829606	1650932	82601
1	123.74	123.74	718100011348724	602699995040894	567300021648407	RH1_02142	DNA-directed RNA polymerase subunit beta'			0	990000009536743	FEILDSGETTLLK			-0.000381469988496974	146477087402344	7333927	146477111816406	733392883300781	2	14	7.1.1.1739.16	1	830721	1220173	831186
1	123.74	123.74	718100011348724	602699995040894	567300021648407	RH1_02142	DNA-directed RNA polymerase subunit beta'			0	990000009536743	FEILDSGETTLLK			-0.00249281991273165	146476867675781	7333916	146477111816406	733392883300781	2	12	8.1.1.1777.13	1	827397	9866825	826449
1	123.74	123.74	718100011348724	602699995040894	567300021648407	RH1_02142	DNA-directed RNA polymerase subunit beta'			0	990000009536743	FEILDSGETTLLK			-0.00203194003552198	146476904296875	7333918	146477111816406	733392883300781	2	11	9.1.1.1829.37	1	82.15	1802349	824715
1	123.74	123.74	718100011348724	602699995040894	567300021648407	RH1_02142	DNA-directed RNA polymerase subunit beta'			0	990000009536743	FEILDSGETTLLK			-0.000578993000090122	146477062988281	7333926	146477111816406	733392883300781	2	13	12.1.1.1883.5	1	825076	5449605	828493
1	123.74	123.74	718100011348724	602699995040894	567300021648407	RH1_02142	DNA-directed RNA polymerase subunit beta'			0	990000009536743	FEILDSGETTLLK			0.000297496997518465	1464771484375	733393	146477111816406	733392883300781	2	11	6.1.1.1824.14	1	833405	5489377	832379
1	123.74	123.74	718100011348724	602699995040894	567300021648407	RH1_02142	DNA-directed RNA polymerase subunit beta'			0	990000009536743	FEILDSGETTLLK			-0.00128256995230913	146476989746094	7333922	146477111816406	733392883300781	2	13	10.1.1.1913.12	1	82915	5892626	830755
1	123.74	123.74	718100011348724	602699995040894	567300021648407	RH1_02142	DNA-directed RNA polymerase subunit beta'			0	990000009536743	FEILDSGETTLLK			-0.00249281991273165	146476867675781	7333916	146477111816406	733392883300781	2	10	8.1.1.1774.13	1	823283	9866825	826449
1	123.74	123.74	718100011348724	602699995040894	567300021648407	RH1_02142	DNA-directed RNA polymerase subunit beta'			0	990000009536743	FEILDSGETTLLK			-0.000381469988496974	146477087402344	7333927	146477111816406	733392883300781	2	9	7.1.1.1736.14	1	826479	1220173	831186
1	123.74	123.74	718100011348724	602699995040894	567300021648407	RH1_02142	DNA-directed RNA polymerase subunit beta'			0	990000009536743	FEILDSGETTLLK			-0.00203194003552198	146476904296875	7333918	146477111816406	733392883300781	2	12	9.1.1.1832.33	1	825565	1802349	824715
1	123.74	123.74	718100011348724	602699995040894	567300021648407	RH1_02142	DNA-directed RNA polymerase subunit beta'			0	990000009536743	FEILDSGETTLLK			-0.00375965004786849	146476745605469	733391	146477111816406	733392883300781	2	10	4.1.1.1793.17	1	827139	1124745	831893
1	123.74	123.74	718100011348724	602699995040894	567300021648407	RH1_02142	DNA-directed RNA polymerase subunit beta'			0	990000009536743	FEILDSGETTLLK			-0.00129965995438397	146476989746094	7333922	146477111816406	733392883300781	2	8	3.1.1.1768.28	1	821181	1650932	82601
1	123.74	123.74	718100011348724	602699995040894	567300021648407	RH1_02142	DNA-directed RNA polymerase subunit beta'			0	990000009536743	FEILDSGETTLLK			-0.000473808002425358	146477062988281	7333926	146477111816406	733392883300781	2	8	2.1.1.1757.33	1	827595	1573107	823976
1	123.74	123.74	718100011348724	602699995040894	567300021648407	RH1_02142	DNA-directed RNA polymerase subunit beta'			0	990000009536743	FEILDSGETTLLK			-0.00086944701615721	14647705078125	7333925	146477111816406	733392883300781	2	9	5.1.1.1863.10	1	839418	6302149	83.42
1	123.74	123.74	718100011348724	602699995040894	567300021648407	RH1_02142	DNA-directed RNA polymerase subunit beta'			0	987399995326996	FEILDSGETTLLK			-0.00086944701615721	14647705078125	7333925	146477111816406	733392883300781	2	11	5.1.1.1860.7	1	834874	6302149	83.42
1	123.74	123.74	718100011348724	602699995040894	567300021648407	RH1_02142	DNA-directed RNA polymerase subunit beta'			0	982400000095367	FEILDSGETTLLK			-0.00086944701615721	14647705078125	7333925	146477111816406	733392883300781	2	8	5.1.1.1857.5	1	830485	6302149	83.42
1	123.74	123.74	718100011348724	602699995040894	567300021648407	RH1_02142	DNA-directed RNA polymerase subunit beta'			0	977699995040894	FEILDSGETTLLK			0.000297496997518465	1464771484375	733393	146477111816406	733392883300781	2	10	6.1.1.1821.9	1	829134	5489377	832379
1	123.74	123.74	718100011348724	602699995040894	567300021648407	RH1_02142	DNA-directed RNA polymerase subunit beta'			0	971700012683868	FEILDSGETTLLK			-0.00105829001404345	146477014160156	489264	146477111816406	489264343261719	3	5	3.1.1.1773.4	1	82752	1793353	82601
1	123.74	123.74	718100011348724	602699995040894	567300021648407	RH1_02142	DNA-directed RNA polymerase subunit beta'			0	945599973201752	FEILDSGETTLLK			-0.00132150994613767	146476989746094	7333922	146477111816406	733392883300781	2	10	1.1.1.1758.16	1	828754	8418292	827954
1	123.74	123.74	718100011348724	602699995040894	567300021648407	RH1_02142	DNA-directed RNA polymerase subunit beta'			0	836899995803833	FEILDSGETTLLK			-0.000473808002425358	146477062988281	7333926	146477111816406	733392883300781	2	6	2.1.1.1751.34	1	819297	1573107	823976
1	123.74	123.74	718100011348724	602699995040894	567300021648407	RH1_02142	DNA-directed RNA polymerase subunit beta'			0	759800016880035	FEILDSGETTLLK			-0.000578993000090122	146477062988281	7333926	146477111816406	733392883300781	2	7	12.1.1.1889.8	1	833458	5449605	828493
1	123.74	123.74	718100011348724	602699995040894	567300021648407	RH1_02142	DNA-directed RNA polymerase subunit beta'			0	699500024318695	FEILDSGETTLLK			-0.00129965995438397	146476989746094	7333922	146477111816406	733392883300781	2	5	3.1.1.1777.30	1	833714	1650932	82601
1	123.74	123.74	718100011348724	602699995040894	567300021648407	RH1_02142	DNA-directed RNA polymerase subunit beta'			0	672599971294403	FEILDSGETTLLK			-0.00105829001404345	146477014160156	489264	146477111816406	489264343261719	3	5	3.1.1.1772.4	1	826132	1793353	82601
1	123.74	123.74	718100011348724	602699995040894	567300021648407	RH1_02142	DNA-directed RNA polymerase subunit beta'			0	669099986553192	FEILDSGETTLLK			-0.00489282980561256	146476623535156	4892627	146477111816406	489264343261719	3	4	9.1.1.1833.7	1	826301	1942512	824715
1	123.74	123.74	718100011348724	602699995040894	567300021648407	RH1_02142	DNA-directed RNA polymerase subunit beta'			0	609099984169006	FEILDSGETTLLK			-0.000381469988496974	146477087402344	7333927	146477111816406	733392883300781	2	6	7.1.1.1742.22	1	834914	1220173	831186
1	123.74	123.74	718100011348724	602699995040894	567300021648407	RH1_02142	DNA-directed RNA polymerase subunit beta'			0	990000009536743	FVDLVSGISVR			8040000000	1190666015625	5963403	119066589355469	596340209960938	2	11	2.1.1.1718.17	1	773186	1078539	776899
1	123.74	123.74	718100011348724	602699995040894	567300021648407	RH1_02142	DNA-directed RNA polymerase subunit beta'			0	990000009536743	FVDLVSGISVR			9330000000	1190666015625	5963403	119066589355469	596340209960938	2	11	3.1.1.1738.16	1	779344	1118386	778925
1	123.74	123.74	718100011348724	602699995040894	567300021648407	RH1_02142	DNA-directed RNA polymerase subunit beta'			0	990000009536743	FVDLVSGISVR			9330000000	1190666015625	5963403	119066589355469	596340209960938	2	10	3.1.1.1744.15	1	787624	1118386	778925
1	123.74	123.74	718100011348724	602699995040894	567300021648407	RH1_02142	DNA-directed RNA polymerase subunit beta'			0	990000009536743	FVDLVSGISVR			-0.00320219993591309	119066271972656	5963386	119066589355469	596340209960938	2	12	4.1.1.1759.9	1	779739	6648306	783455
1	123.74	123.74	718100011348724	602699995040894	567300021648407	RH1_02142	DNA-directed RNA polymerase subunit beta'			0	990000009536743	FVDLVSGISVR			-0.00320219993591309	119066271972656	5963386	119066589355469	596340209960938	2	13	4.1.1.1762.9	1	783899	6648306	783455
1	123.74	123.74	718100011348724	602699995040894	567300021648407	RH1_02142	DNA-directed RNA polymerase subunit beta'			0	990000009536743	FVDLVSGISVR			-0.00320219993591309	119066271972656	5963386	119066589355469	596340209960938	2	12	4.1.1.1765.8	1	788005	6648306	783455
1	123.74	123.74	718100011348724	602699995040894	567300021648407	RH1_02142	DNA-directed RNA polymerase subunit beta'			0	990000009536743	FVDLVSGISVR			-0.00141005998011678	119066442871094	5963395	119066589355469	596340209960938	2	12	6.1.1.1791.10	1	787114	4204662	785231
1	123.74	123.74	718100011348724	602699995040894	567300021648407	RH1_02142	DNA-directed RNA polymerase subunit beta'			0	990000009536743	FVDLVSGISVR			-0.000949117005802691	11906650390625	5963398	119066589355469	596340209960938	2	10	8.1.1.1747.12	1	785399	7052623	780748
1	123.74	123.74	718100011348724	602699995040894	567300021648407	RH1_02142	DNA-directed RNA polymerase subunit beta'			0	990000009536743	FVDLVSGISVR			-0.0026942000258714	119066333007813	5963389	119066589355469	596340209960938	2	11	9.1.1.1801.18	1	782302	1222275	777676
1	123.74	123.74	718100011348724	602699995040894	567300021648407	RH1_02142	DNA-directed RNA polymerase subunit beta'			0	990000009536743	FVDLVSGISVR			-0.002082210034132	119066381835938	5963392	119066589355469	596340209960938	2	11	10.1.1.1882.10	1	785749	3364693	783641
1	123.74	123.74	718100011348724	602699995040894	567300021648407	RH1_02142	DNA-directed RNA polymerase subunit beta'			0	990000009536743	FVDLVSGISVR			-0.0007569839945063	11906650390625	5963398	119066589355469	596340209960938	2	9	12.1.1.1851.9	1	780633	4397654	782962
1	123.74	123.74	718100011348724	602699995040894	567300021648407	RH1_02142	DNA-directed RNA polymerase subunit beta'			0	990000009536743	FVDLVSGISVR			-0.0007569839945063	11906650390625	5963398	119066589355469	596340209960938	2	10	12.1.1.1854.8	1	784743	4397654	782962
1	123.74	123.74	718100011348724	602699995040894	567300021648407	RH1_02142	DNA-directed RNA polymerase subunit beta'			0	990000009536743	FVDLVSGISVR			8040000000	1190666015625	5963403	119066589355469	596340209960938	2	11	2.1.1.1721.18	1	77737	1078539	776899
1	123.74	123.74	718100011348724	602699995040894	567300021648407	RH1_02142	DNA-directed RNA polymerase subunit beta'			0	990000009536743	FVDLVSGISVR			9330000000	1190666015625	5963403	119066589355469	596340209960938	2	10	3.1.1.1741.19	1	783572	1118386	778925
1	123.74	123.74	718100011348724	602699995040894	567300021648407	RH1_02142	DNA-directed RNA polymerase subunit beta'			0	990000009536743	FVDLVSGISVR			0.000134039000840858	1190666015625	5963403	119066589355469	596340209960938	2	9	5.1.1.1825.11	1	786168	5429415	789979
1	123.74	123.74	718100011348724	602699995040894	567300021648407	RH1_02142	DNA-directed RNA polymerase subunit beta'			0	990000009536743	FVDLVSGISVR			-0.000949117005802691	11906650390625	5963398	119066589355469	596340209960938	2	10	8.1.1.1744.12	1	781344	7052623	780748
1	123.74	123.74	718100011348724	602699995040894	567300021648407	RH1_02142	DNA-directed RNA polymerase subunit beta'			0	990000009536743	FVDLVSGISVR			-0.00169385003391653	119066430664063	5963394	119066589355469	596340209960938	2	8	7.1.1.1710.18	1	790057	8471667	785426
1	123.74	123.74	718100011348724	602699995040894	567300021648407	RH1_02142	DNA-directed RNA polymerase subunit beta'			0	990000009536743	FVDLVSGISVR			-0.000949117005802691	11906650390625	5963398	119066589355469	596340209960938	2	9	8.1.1.1741.11	1	777133	7052623	780748
1	123.74	123.74	718100011348724	602699995040894	567300021648407	RH1_02142	DNA-directed RNA polymerase subunit beta'			0	990000009536743	FVDLVSGISVR			-0.0026942000258714	119066333007813	5963389	119066589355469	596340209960938	2	9	9.1.1.1804.21	1	786534	1222275	777676
1	123.74	123.74	718100011348724	602699995040894	567300021648407	RH1_02142	DNA-directed RNA polymerase subunit beta'			0	990000009536743	FVDLVSGISVR			-0.002082210034132	119066381835938	5963392	119066589355469	596340209960938	2	11	10.1.1.1879.9	1	781488	3364693	783641
1	123.74	123.74	718100011348724	602699995040894	567300021648407	RH1_02142	DNA-directed RNA polymerase subunit beta'			0	990000009536743	FVDLVSGISVR			-0.0026942000258714	119066333007813	5963389	119066589355469	596340209960938	2	11	9.1.1.1798.20	1	778198	1222275	777676
1	123.74	123.74	718100011348724	602699995040894	567300021648407	RH1_02142	DNA-directed RNA polymerase subunit beta'			0	990000009536743	FVDLVSGISVR			-0.00141005998011678	119066442871094	5963395	119066589355469	596340209960938	2	8	6.1.1.1788.9	1	782905	4204662	785231
1	123.74	123.74	718100011348724	602699995040894	567300021648407	RH1_02142	DNA-directed RNA polymerase subunit beta'			0	990000009536743	FVDLVSGISVR			-0.00169385003391653	119066430664063	5963394	119066589355469	596340209960938	2	8	7.1.1.1707.17	1	785874	8471667	785426
1	123.74	123.74	718100011348724	602699995040894	567300021648407	RH1_02142	DNA-directed RNA polymerase subunit beta'			0	990000009536743	FVDLVSGISVR			-0.000368879991583526	119066552734375	596.34	119066589355469	596340209960938	2	10	1.1.1.1727.13	1	785642	6087505	783704
1	123.74	123.74	718100011348724	602699995040894	567300021648407	RH1_02142	DNA-directed RNA polymerase subunit beta'			0	990000009536743	FVDLVSGISVR			0.000134039000840858	1190666015625	5963403	119066589355469	596340209960938	2	9	5.1.1.1828.10	1	790476	5429415	789979
1	123.74	123.74	718100011348724	602699995040894	567300021648407	RH1_02142	DNA-directed RNA polymerase subunit beta'			0	990000009536743	FVDLVSGISVR			-0.000368879991583526	119066552734375	596.34	119066589355469	596340209960938	2	9	1.1.1.1724.16	1	781376	6087505	783704
1	123.74	123.74	718100011348724	602699995040894	567300021648407	RH1_02142	DNA-directed RNA polymerase subunit beta'			0	990000009536743	FVDLVSGISVR			-0.00169385003391653	119066430664063	5963394	119066589355469	596340209960938	2	7	7.1.1.1704.18	1	781736	8471667	785426
1	123.74	123.74	718100011348724	602699995040894	567300021648407	RH1_02142	DNA-directed RNA polymerase subunit beta'			0	990000009536743	FVDLVSGISVR			-0.0026942000258714	119066333007813	5963389	119066589355469	596340209960938	2	9	9.1.1.1795.24	1	774139	1222275	777676
1	123.74	123.74	718100011348724	602699995040894	567300021648407	RH1_02142	DNA-directed RNA polymerase subunit beta'			0	990000009536743	FVDLVSGISVR			-0.000368879991583526	119066552734375	596.34	119066589355469	596340209960938	2	8	1.1.1.1730.11	1	78981	6087505	783704
1	123.74	123.74	718100011348724	602699995040894	567300021648407	RH1_02142	DNA-directed RNA polymerase subunit beta'			0	990000009536743	FVDLVSGISVR			9330000000	1190666015625	5963403	119066589355469	596340209960938	2	9	3.1.1.1735.16	1	775188	1118386	778925
1	123.74	123.74	718100011348724	602699995040894	567300021648407	RH1_02142	DNA-directed RNA polymerase subunit beta'			0	990000009536743	FVDLVSGISVR			-0.00014194700634107	119066564941406	5963401	119066589355469	596340209960938	2	9	11.1.1.1705.19	1	781808	4456226	781314
1	123.74	123.74	718100011348724	602699995040894	567300021648407	RH1_02142	DNA-directed RNA polymerase subunit beta'			0	9060999751091	FVDLVSGISVR			0.000134039000840858	1190666015625	5963403	119066589355469	596340209960938	2	6	5.1.1.1831.9	1	794691	5429415	789979
1	123.74	123.74	718100011348724	602699995040894	567300021648407	RH1_02142	DNA-directed RNA polymerase subunit beta'			0	743799984455109	FVDLVSGISVR			-0.00169385003391653	119066430664063	5963394	119066589355469	596340209960938	2	5	7.1.1.1713.16	1	794193	8471667	785426
1	123.74	123.74	718100011348724	602699995040894	567300021648407	RH1_02142	DNA-directed RNA polymerase subunit beta'			0	990000009536743	GDYIMDGNPAPHDILR			-0.000218000001041219	178283569335938	5952858	17828359375	595285888671875	3	10	7.1.1.1617.24	1	661358	9665983	664884
1	123.74	123.74	718100011348724	602699995040894	567300021648407	RH1_02142	DNA-directed RNA polymerase subunit beta'			0	990000009536743	GDYIMDGNPAPHDILR			0.00309178000316024	178283898925781	5952869	17828359375	595285888671875	3	12	4.1.1.1670.20	1	65666	7611419	660173
1	123.74	123.74	718100011348724	602699995040894	567300021648407	RH1_02142	DNA-directed RNA polymerase subunit beta'			0	990000009536743	GDYIMDGNPAPHDILR			0.00184186000842601	178283801269531	5952866	17828359375	595285888671875	3	10	9.1.1.1703.28	1	646825	1460626	65164
1	123.74	123.74	718100011348724	602699995040894	567300021648407	RH1_02142	DNA-directed RNA polymerase subunit beta'			0	990000009536743	GDYIMDGNPAPHDILR			-0.000218000001041219	178283569335938	5952858	17828359375	595285888671875	3	11	7.1.1.1620.18	1	665374	9665983	664884
1	123.74	123.74	718100011348724	602699995040894	567300021648407	RH1_02142	DNA-directed RNA polymerase subunit beta'			0	990000009536743	GDYIMDGNPAPHDILR			0.00309947994537652	178283898925781	5952869	17828359375	595285888671875	3	9	8.1.1.1656.20	1	659369	7405168	658852
1	123.74	123.74	718100011348724	602699995040894	567300021648407	RH1_02142	DNA-directed RNA polymerase subunit beta'			0	990000009536743	GDYIMDGNPAPHDILR			0.00198930990882218	178283801269531	5952866	17828359375	595285888671875	3	11	3.1.1.1644.28	1	649581	1414.07	654394
1	123.74	123.74	718100011348724	602699995040894	567300021648407	RH1_02142	DNA-directed RNA polymerase subunit beta'			0	990000009536743	GDYIMDGNPAPHDILR			-0.00120401999447495	178283471679688	5952855	17828359375	595285888671875	3	11	6.1.1.1701.13	1	662547	4548235	664617
1	123.74	123.74	718100011348724	602699995040894	567300021648407	RH1_02142	DNA-directed RNA polymerase subunit beta'			0	990000009536743	GDYIMDGNPAPHDILR			-0.000218000001041219	178283569335938	5952858	17828359375	595285888671875	3	10	7.1.1.1623.21	1	669728	9665983	664884
1	123.74	123.74	718100011348724	602699995040894	567300021648407	RH1_02142	DNA-directed RNA polymerase subunit beta'			0	990000009536743	GDYIMDGNPAPHDILR			0.00309947994537652	178283898925781	5952869	17828359375	595285888671875	3	9	8.1.1.1659.13	1	663559	7405168	658852
1	123.74	123.74	718100011348724	602699995040894	567300021648407	RH1_02142	DNA-directed RNA polymerase subunit beta'			0	990000009536743	GDYIMDGNPAPHDILR			0.00217109988443553	178283801269531	5952866	17828359375	595285888671875	3	11	2.1.1.1630.28	1	651665	1389654	653712
1	123.74	123.74	718100011348724	602699995040894	567300021648407	RH1_02142	DNA-directed RNA polymerase subunit beta'			0	990000009536743	GDYIMDGNPAPHDILR			0.00198930990882218	178283801269531	5952866	17828359375	595285888671875	3	12	3.1.1.1647.29	1	653754	1414.07	654394
1	123.74	123.74	718100011348724	602699995040894	567300021648407	RH1_02142	DNA-directed RNA polymerase subunit beta'			0	990000009536743	GDYIMDGNPAPHDILR			0.00249569001607597	178283825683594	5952867	17828359375	595285888671875	3	10	1.1.1.1642.17	1	667654	6118839	664337
1	123.74	123.74	718100011348724	602699995040894	567300021648407	RH1_02142	DNA-directed RNA polymerase subunit beta'			0	990000009536743	GDYIMDGNPAPHDILR			0.00184186000842601	178283801269531	5952866	17828359375	595285888671875	3	11	9.1.1.1706.24	1	650876	1460626	65164
1	123.74	123.74	718100011348724	602699995040894	567300021648407	RH1_02142	DNA-directed RNA polymerase subunit beta'			0	990000009536743	GDYIMDGNPAPHDILR			0.00309947994537652	178283898925781	5952869	17828359375	595285888671875	3	7	8.1.1.1653.19	1	655189	7405168	658852
1	123.74	123.74	718100011348724	602699995040894	567300021648407	RH1_02142	DNA-directed RNA polymerase subunit beta'			0	990000009536743	GDYIMDGNPAPHDILR			0.00249569001607597	178283825683594	5952867	17828359375	595285888671875	3	9	1.1.1.1636.17	1	659646	6118839	664337
1	123.74	123.74	718100011348724	602699995040894	567300021648407	RH1_02142	DNA-directed RNA polymerase subunit beta'			0	990000009536743	GDYIMDGNPAPHDILR			0.00198930990882218	178283801269531	5952866	17828359375	595285888671875	3	11	3.1.1.1650.30	1	657928	1414.07	654394
1	123.74	123.74	718100011348724	602699995040894	567300021648407	RH1_02142	DNA-directed RNA polymerase subunit beta'			0	990000009536743	GDYIMDGNPAPHDILR			0.00249569001607597	178283825683594	5952867	17828359375	595285888671875	3	9	1.1.1.1639.22	1	663797	6118839	664337
1	123.74	123.74	718100011348724	602699995040894	567300021648407	RH1_02142	DNA-directed RNA polymerase subunit beta'			0	990000009536743	GDYIMDGNPAPHDILR			0.00110522005707026	178283715820313	5952863	17828359375	595285888671875	3	12	10.1.1.1793.9	1	662103	412846	660171
1	123.74	123.74	718100011348724	602699995040894	567300021648407	RH1_02142	DNA-directed RNA polymerase subunit beta'			0	988099992275238	GDYIMDGNPAPHDILR			0.00184186000842601	178283801269531	5952866	17828359375	595285888671875	3	9	9.1.1.1710.31	1	656586	1460626	65164
1	123.74	123.74	718100011348724	602699995040894	567300021648407	RH1_02142	DNA-directed RNA polymerase subunit beta'			0	98470002412796	GDYIMDGNPAPHDILR			-0.00120401999447495	178283471679688	5952855	17828359375	595285888671875	3	9	6.1.1.1704.10	1	666686	4548235	664617
1	123.74	123.74	718100011348724	602699995040894	567300021648407	RH1_02142	DNA-directed RNA polymerase subunit beta'			0	975300014019012	GDYIMDGNPAPHDILR			0.00110522005707026	178283715820313	5952863	17828359375	595285888671875	3	9	10.1.1.1790.12	1	657995	412846	660171
1	123.74	123.74	718100011348724	602699995040894	567300021648407	RH1_02142	DNA-directed RNA polymerase subunit beta'			0	966400027275085	GDYIMDGNPAPHDILR			0.00217109988443553	178283801269531	5952866	17828359375	595285888671875	3	8	2.1.1.1633.36	1	656013	1389654	653712
1	123.74	123.74	718100011348724	602699995040894	567300021648407	RH1_02142	DNA-directed RNA polymerase subunit beta'			0	94980001449585	GDYIMDGNPAPHDILR			0.00195561000145972	178283801269531	5952866	17828359375	595285888671875	3	8	12.1.1.1765.20	1	66187	5083311	66236
1	123.74	123.74	718100011348724	602699995040894	567300021648407	RH1_02142	DNA-directed RNA polymerase subunit beta'			0	916499972343445	GDYIMDGNPAPHDILR			0.00309178000316024	178283898925781	5952869	17828359375	595285888671875	3	8	4.1.1.1676.15	1	664733	7611419	660173
1	123.74	123.74	718100011348724	602699995040894	567300021648407	RH1_02142	DNA-directed RNA polymerase subunit beta'			0	915499985218048	GDYIMDGNPAPHDILR			0.00217109988443553	178283801269531	5952866	17828359375	595285888671875	3	6	2.1.1.1626.33	1	646259	1389654	653712
1	123.74	123.74	718100011348724	602699995040894	567300021648407	RH1_02142	DNA-directed RNA polymerase subunit beta'			0	912599980831146	GDYIMDGNPAPHDILR			0.00309178000316024	178283898925781	5952869	17828359375	595285888671875	3	10	4.1.1.1673.15	1	660717	7611419	660173
1	123.74	123.74	718100011348724	602699995040894	567300021648407	RH1_02142	DNA-directed RNA polymerase subunit beta'			0	84909999370575	GDYIMDGNPAPHDILR			0.00195561000145972	178283801269531	5952866	17828359375	595285888671875	3	7	12.1.1.1762.13	1	657601	5083311	66236
1	123.74	123.74	718100011348724	602699995040894	567300021648407	RH1_02142	DNA-directed RNA polymerase subunit beta'			0	84689998626709	GDYIMDGNPAPHDILR	Ile->Asn@4; Oxidation(M)@5		0.0505506992340088	179984008789063	600954	179978967285156	600937194824219	3	11	9.1.1.1651.38	1	575223	2904347	574254
1	123.74	123.74	718100011348724	602699995040894	567300021648407	RH1_02142	DNA-directed RNA polymerase subunit beta'			0	80460000038147	GDYIMDGNPAPHDILR			0.00474295997992158	178284057617188	5952875	17828359375	595285888671875	3	6	5.1.1.1745.14	1	675552	5110519	670702
1	123.74	123.74	718100011348724	602699995040894	567300021648407	RH1_02142	DNA-directed RNA polymerase subunit beta'			0	614799976348877	GDYIMDGNPAPHDILR	Oxidation(M)@5		0.00448965979740024	179883544921875	6006191	179883081054688	600617553710938	3	6	3.1.1.1592.32	1	577832	3073764	575631
1	123.74	123.74	718100011348724	602699995040894	567300021648407	RH1_02142	DNA-directed RNA polymerase subunit beta'			0	486299991607666	GDYIMDGNPAPHDILR			0.00612581009045243	178284228515625	595288	17828359375	595285888671875	3	6	11.1.1.1619.27	1	662974	5204794	660898
1	123.74	123.74	718100011348724	602699995040894	567300021648407	RH1_02142	DNA-directed RNA polymerase subunit beta'			0	431499987840652	GDYIMDGNPAPHDILR			0.00195561000145972	178283801269531	5952866	17828359375	595285888671875	3	5	12.1.1.1768.13	1	665743	5083311	66236
1	123.74	123.74	718100011348724	602699995040894	567300021648407	RH1_02142	DNA-directed RNA polymerase subunit beta'			0	829900026321411	GELIDER			0.00422223983332515	830417663574219	4162161	830413391113281	416213989257813	2	6	6.1.1.1465.4	1	336908	4327614	340756
1	123.74	123.74	718100011348724	602699995040894	567300021648407	RH1_02142	DNA-directed RNA polymerase subunit beta'			0	768199980258942	GELIDER			0.00268463999964297	830416076660156	4162153	830413391113281	416213989257813	2	7	7.1.1.1385.4	1	341406	8589791	341142
1	123.74	123.74	718100011348724	602699995040894	567300021648407	RH1_02142	DNA-directed RNA polymerase subunit beta'			0	71670001745224	GELIDER			0.00268463999964297	830416076660156	4162153	830413391113281	416213989257813	2	5	7.1.1.1381.5	1	335864	8589791	341142
1	123.74	123.74	718100011348724	602699995040894	567300021648407	RH1_02142	DNA-directed RNA polymerase subunit beta'			0	309700012207031	GELIDER			0.00383681990206242	830417297363281	4162159	830413391113281	416213989257813	2	6	9.1.1.1481.5	1	34055	1791541	336282
1	123.74	123.74	718100011348724	602699995040894	567300021648407	RH1_02142	DNA-directed RNA polymerase subunit beta'			0	990000009536743	GLMAKPNGEIIETPIISNFK	Deamidated(N)@7		0.00299651990644634	217215307617188	7250583	217215014648438	725057312011719	3	15	3.1.1.1783.23	1	841851	9994854	842641
1	123.74	123.74	718100011348724	602699995040894	567300021648407	RH1_02142	DNA-directed RNA polymerase subunit beta'			0	990000009536743	GLMAKPNGEIIETPIISNFK	Deamidated(N)@7		-0.00326426001265645	217214672851563	7250562	217215014648438	725057312011719	3	21	7.1.1.1753.14	1	850085	7289458	852012
1	123.74	123.74	718100011348724	602699995040894	567300021648407	RH1_02142	DNA-directed RNA polymerase subunit beta'			0	990000009536743	GLMAKPNGEIIETPIISNFK	Deamidated(N)@7		-0.00326426001265645	217214672851563	7250562	217215014648438	725057312011719	3	16	7.1.1.1756.13	1	854348	7289458	852012
1	123.74	123.74	718100011348724	602699995040894	567300021648407	RH1_02142	DNA-directed RNA polymerase subunit beta'			0	990000009536743	GLMAKPNGEIIETPIISNFK	Deamidated(N)@7		-0.00402220012620091	217214624023438	725056	217215014648438	725057312011719	3	15	8.1.1.1792.16	1	848194	600175	845884
1	123.74	123.74	718100011348724	602699995040894	567300021648407	RH1_02142	DNA-directed RNA polymerase subunit beta'			0	990000009536743	GLMAKPNGEIIETPIISNFK	Deamidated(N)@7		-0.000151846994413063	217215014648438	7250573	217215014648438	725057312011719	3	13	5.1.1.1874.10	1	854198	4846376	856427
1	123.74	123.74	718100011348724	602699995040894	567300021648407	RH1_02142	DNA-directed RNA polymerase subunit beta'			0	990000009536743	GLMAKPNGEIIETPIISNFK	Deamidated(N)@7		-0.00326938997022808	217214672851563	7250562	217215014648438	725057312011719	3	15	6.1.1.1837.8	1	851357	3554356	850434
1	123.74	123.74	718100011348724	602699995040894	567300021648407	RH1_02142	DNA-directed RNA polymerase subunit beta'			0	990000009536743	GLMAKPNGEIIETPIISNFK	Deamidated(N)@7		-0.000151846994413063	217215014648438	7250573	217215014648438	725057312011719	3	10	5.1.1.1877.13	1	858463	4846376	856427
1	123.74	123.74	718100011348724	602699995040894	567300021648407	RH1_02142	DNA-directed RNA polymerase subunit beta'			0	990000009536743	GLMAKPNGEIIETPIISNFK	Deamidated(N)@7		-0.00053770502563566	217214965820313	7250571	217215014648438	725057312011719	3	12	2.1.1.1763.18	1	835536	1116781	839223
1	123.74	123.74	718100011348724	602699995040894	567300021648407	RH1_02142	DNA-directed RNA polymerase subunit beta'			0	990000009536743	GLMAKPNGEIIETPIISNFK	Deamidated(N)@7		0.00299651990644634	217215307617188	7250583	217215014648438	725057312011719	3	11	3.1.1.1780.24	1	83772	9994854	842641
1	123.74	123.74	718100011348724	602699995040894	567300021648407	RH1_02142	DNA-directed RNA polymerase subunit beta'			0	990000009536743	GLMAKPNGEIIETPIISNFK	Deamidated(N)@7		-0.00053770502563566	217214965820313	7250571	217215014648438	725057312011719	3	12	2.1.1.1770.23	1	845465	1116781	839223
1	123.74	123.74	718100011348724	602699995040894	567300021648407	RH1_02142	DNA-directed RNA polymerase subunit beta'			0	961099982261658	GLMAKPNGEIIETPIISNFK	Deamidated(N)@7		2790000000	217215014648438	7250573	217215014648438	725057312011719	3	11	4.1.1.1805.15	1	843746	5837686	848544
1	123.74	123.74	718100011348724	602699995040894	567300021648407	RH1_02142	DNA-directed RNA polymerase subunit beta'			0	944000005722046	GLMAKPNGEIIETPIISNFK			198780000209808	217315380859375	7253919	2171166015625	724729309082031	3	12	9.1.1.1841.30	1	837968	8222009	838583
1	123.74	123.74	718100011348724	602699995040894	567300021648407	RH1_02142	DNA-directed RNA polymerase subunit beta'			0	693099975585938	GLMAKPNGEIIETPIISNFK	Deamidated(N)@7		-0.00326426001265645	217214672851563	7250562	217215014648438	725057312011719	3	7	7.1.1.1759.16	0	858365	7289458	852012
1	123.74	123.74	718100011348724	602699995040894	567300021648407	RH1_02142	DNA-directed RNA polymerase subunit beta'			0	472400009632111	GLMAKPNGEIIETPIISNFK	Deamidated(N)@7		-0.00238112988881767	217214770507813	7250565	217215014648438	725057312011719	3	6	9.1.1.1838.25	1	833684	8978799	841357
1	123.74	123.74	718100011348724	602699995040894	567300021648407	RH1_02142	DNA-directed RNA polymerase subunit beta'			0	990000009536743	GNDLKPEVIIMDPVTGDPVR			-0.00771375978365541	216411206054688	722378	216411987304688	722380554199219	3	10	2.1.1.1721.37	1	777845	8825155	785208
1	123.74	123.74	718100011348724	602699995040894	567300021648407	RH1_02142	DNA-directed RNA polymerase subunit beta'			0	990000009536743	GNDLKPEVIIMDPVTGDPVR			-0.00912642013281584	216411059570313	7223775	216411987304688	722380554199219	3	14	3.1.1.1739.33	1	781154	8809001	785846
1	123.74	123.74	718100011348724	602699995040894	567300021648407	RH1_02142	DNA-directed RNA polymerase subunit beta'			0	990000009536743	GNDLKPEVIIMDPVTGDPVR			-0.00912642013281584	216411059570313	7223775	216411987304688	722380554199219	3	15	3.1.1.1742.37	1	785407	8809001	785846
1	123.74	123.74	718100011348724	602699995040894	567300021648407	RH1_02142	DNA-directed RNA polymerase subunit beta'			0	990000009536743	GNDLKPEVIIMDPVTGDPVR			-0.00912642013281584	216411059570313	7223775	216411987304688	722380554199219	3	13	3.1.1.1747.38	1	792345	8809001	785846
1	123.74	123.74	718100011348724	602699995040894	567300021648407	RH1_02142	DNA-directed RNA polymerase subunit beta'			0	990000009536743	GNDLKPEVIIMDPVTGDPVR			-0.00782836973667145	216411206054688	7223779	216411987304688	722380554199219	3	16	4.1.1.1766.20	1	789892	5600548	791771
1	123.74	123.74	718100011348724	602699995040894	567300021648407	RH1_02142	DNA-directed RNA polymerase subunit beta'			0	990000009536743	GNDLKPEVIIMDPVTGDPVR			-0.00782836973667145	216411206054688	7223779	216411987304688	722380554199219	3	15	4.1.1.1769.27	1	794053	5600548	791771
1	123.74	123.74	718100011348724	602699995040894	567300021648407	RH1_02142	DNA-directed RNA polymerase subunit beta'			0	990000009536743	GNDLKPEVIIMDPVTGDPVR			-0.00570545997470617	21641142578125	7223787	216411987304688	722380554199219	3	12	6.1.1.1795.12	1	793014	2965117	79494
1	123.74	123.74	718100011348724	602699995040894	567300021648407	RH1_02142	DNA-directed RNA polymerase subunit beta'			0	990000009536743	GNDLKPEVIIMDPVTGDPVR			-0.00291206990368664	216411694335938	7223796	216411987304688	722380554199219	3	17	7.1.1.1712.28	1	793256	7598701	796518
1	123.74	123.74	718100011348724	602699995040894	567300021648407	RH1_02142	DNA-directed RNA polymerase subunit beta'			0	990000009536743	GNDLKPEVIIMDPVTGDPVR			-0.00291206990368664	216411694335938	7223796	216411987304688	722380554199219	3	15	7.1.1.1715.26	1	797264	7598701	796518
1	123.74	123.74	718100011348724	602699995040894	567300021648407	RH1_02142	DNA-directed RNA polymerase subunit beta'			0	990000009536743	GNDLKPEVIIMDPVTGDPVR			-0.0106189996004105	216410913085938	722377	216411987304688	722380554199219	3	12	8.1.1.1747.20	1	785799	5150816	789062
1	123.74	123.74	718100011348724	602699995040894	567300021648407	RH1_02142	DNA-directed RNA polymerase subunit beta'			0	990000009536743	GNDLKPEVIIMDPVTGDPVR			-0.0106189996004105	216410913085938	722377	216411987304688	722380554199219	3	13	8.1.1.1750.19	1	790007	5150816	789062
1	123.74	123.74	718100011348724	602699995040894	567300021648407	RH1_02142	DNA-directed RNA polymerase subunit beta'			0	990000009536743	GNDLKPEVIIMDPVTGDPVR			-0.00372255011461675	216411596679688	7223793	216411987304688	722380554199219	3	13	9.1.1.1799.30	1	779834	9686107	784602
1	123.74	123.74	718100011348724	602699995040894	567300021648407	RH1_02142	DNA-directed RNA polymerase subunit beta'			0	990000009536743	GNDLKPEVIIMDPVTGDPVR			-0.00372255011461675	216411596679688	7223793	216411987304688	722380554199219	3	16	9.1.1.1802.36	1	784137	9686107	784602
1	123.74	123.74	718100011348724	602699995040894	567300021648407	RH1_02142	DNA-directed RNA polymerase subunit beta'			0	990000009536743	GNDLKPEVIIMDPVTGDPVR			-0.00317796994931996	216411669921875	7223795	216411987304688	722380554199219	3	18	12.1.1.1858.11	1	79079	3301461	791279
1	123.74	123.74	718100011348724	602699995040894	567300021648407	RH1_02142	DNA-directed RNA polymerase subunit beta'			0	990000009536743	GNDLKPEVIIMDPVTGDPVR			-0.00951508991420269	21641103515625	7223774	216411987304688	722380554199219	3	15	1.1.1.1733.18	1	794353	4363524	793429
1	123.74	123.74	718100011348724	602699995040894	567300021648407	RH1_02142	DNA-directed RNA polymerase subunit beta'			0	990000009536743	GNDLKPEVIIMDPVTGDPVR			-0.00291206990368664	216411694335938	7223796	216411987304688	722380554199219	3	10	7.1.1.1709.26	1	789046	7598701	796518
1	123.74	123.74	718100011348724	602699995040894	567300021648407	RH1_02142	DNA-directed RNA polymerase subunit beta'			0	990000009536743	GNDLKPEVIIMDPVTGDPVR			-0.0145950997248292	216410522460938	7223757	216411987304688	722380554199219	3	14	10.1.1.1888.10	1	794249	2910709	793352
1	123.74	123.74	718100011348724	602699995040894	567300021648407	RH1_02142	DNA-directed RNA polymerase subunit beta'			0	990000009536743	GNDLKPEVIIMDPVTGDPVR			-0.00951508991420269	21641103515625	7223774	216411987304688	722380554199219	3	11	1.1.1.1730.19	1	79021	4363524	793429
1	123.74	123.74	718100011348724	602699995040894	567300021648407	RH1_02142	DNA-directed RNA polymerase subunit beta'			0	990000009536743	GNDLKPEVIIMDPVTGDPVR			-0.00291206990368664	216411694335938	7223796	216411987304688	722380554199219	3	10	7.1.1.1719.28	1	802897	7598701	796518
1	123.74	123.74	718100011348724	602699995040894	567300021648407	RH1_02142	DNA-directed RNA polymerase subunit beta'			0	990000009536743	GNDLKPEVIIMDPVTGDPVR	Lys->Gln@5		0.0265733003616333	216411010742188	7223773	216408349609375	722368408203125	3	12	5.1.1.1836.14	1	801776	2848776	801081
1	123.74	123.74	718100011348724	602699995040894	567300021648407	RH1_02142	DNA-directed RNA polymerase subunit beta'			0	990000009536743	GNDLKPEVIIMDPVTGDPVR			-0.00570545997470617	21641142578125	7223787	216411987304688	722380554199219	3	10	6.1.1.1798.17	1	797394	2965117	79494
1	123.74	123.74	718100011348724	602699995040894	567300021648407	RH1_02142	DNA-directed RNA polymerase subunit beta'			0	990000009536743	GNDLKPEVIIMDPVTGDPVR			-0.0098121901974082	216411010742188	7223773	216411987304688	722380554199219	3	9	5.1.1.1833.16	1	797717	2848776	801081
1	123.74	123.74	718100011348724	602699995040894	567300021648407	RH1_02142	DNA-directed RNA polymerase subunit beta'			0	952400028705597	GNDLKPEVIIMDPVTGDPVR			0.00579896010458469	216412573242188	7223825	216411987304688	722380554199219	3	7	9.1.1.1796.37	1	77585	1336864	774904
1	123.74	123.74	718100011348724	602699995040894	567300021648407	RH1_02142	DNA-directed RNA polymerase subunit beta'			0	93010002374649	GNDLKPEVIIMDPVTGDPVR			-0.00835673976689577	2164111328125	7223777	216411987304688	722380554199219	3	8	11.1.1.1712.30	1	791772	3327123	792387
1	123.74	123.74	718100011348724	602699995040894	567300021648407	RH1_02142	DNA-directed RNA polymerase subunit beta'			0	990000009536743	GTLVNQGEAVGIIAAQSIGEPGTQLTMR			0.00733083998784423	281046704101563	9378296	281045971679688	9378271484375	3	18	2.1.1.1847.20	1	952759	1189815	957086
1	123.74	123.74	718100011348724	602699995040894	567300021648407	RH1_02142	DNA-directed RNA polymerase subunit beta'			0	990000009536743	GTLVNQGEAVGIIAAQSIGEPGTQLTMR			0.00733083998784423	281046704101563	9378296	281045971679688	9378271484375	3	20	2.1.1.1853.21	1	961163	1189815	957086
1	123.74	123.74	718100011348724	602699995040894	567300021648407	RH1_02142	DNA-directed RNA polymerase subunit beta'			0	990000009536743	GTLVNQGEAVGIIAAQSIGEPGTQLTMR			-0.00034486100776121	281045922851563	937827	281045971679688	9378271484375	3	16	3.1.1.1872.28	1	965854	1261763	960444
1	123.74	123.74	718100011348724	602699995040894	567300021648407	RH1_02142	DNA-directed RNA polymerase subunit beta'			0	990000009536743	GTLVNQGEAVGIIAAQSIGEPGTQLTMR			0.00208471994847059	28104619140625	9378279	281045971679688	9378271484375	3	23	4.1.1.1891.13	1	963668	7187842	962368
1	123.74	123.74	718100011348724	602699995040894	567300021648407	RH1_02142	DNA-directed RNA polymerase subunit beta'			0	990000009536743	GTLVNQGEAVGIIAAQSIGEPGTQLTMR			-0.00330606009811163	28104560546875	937826	281045971679688	9378271484375	3	15	5.1.1.1957.14	1	97008	535569	968881
1	123.74	123.74	718100011348724	602699995040894	567300021648407	RH1_02142	DNA-directed RNA polymerase subunit beta'			0	990000009536743	GTLVNQGEAVGIIAAQSIGEPGTQLTMR			0.00148513994645327	28104609375	9378276	281045971679688	9378271484375	3	20	7.1.1.1833.24	1	96152	8691914	964462
1	123.74	123.74	718100011348724	602699995040894	567300021648407	RH1_02142	DNA-directed RNA polymerase subunit beta'			0	990000009536743	GTLVNQGEAVGIIAAQSIGEPGTQLTMR			-0.00123239995446056	281045825195313	9378267	281045971679688	9378271484375	3	20	9.1.1.1926.42	1	956267	1458408	959335
1	123.74	123.74	718100011348724	602699995040894	567300021648407	RH1_02142	DNA-directed RNA polymerase subunit beta'			0	990000009536743	GTLVNQGEAVGIIAAQSIGEPGTQLTMR			-0.00123239995446056	281045825195313	9378267	281045971679688	9378271484375	3	17	9.1.1.1929.32	1	960433	1458408	959335
1	123.74	123.74	718100011348724	602699995040894	567300021648407	RH1_02142	DNA-directed RNA polymerase subunit beta'			0	990000009536743	GTLVNQGEAVGIIAAQSIGEPGTQLTMR			0.00694782007485628	2810466796875	9378295	281045971679688	9378271484375	3	17	12.1.1.1983.9	1	964472	4588635	961798
1	123.74	123.74	718100011348724	602699995040894	567300021648407	RH1_02142	DNA-directed RNA polymerase subunit beta'			0	990000009536743	GTLVNQGEAVGIIAAQSIGEPGTQLTMR			0.00148513994645327	28104609375	9378276	281045971679688	9378271484375	3	13	7.1.1.1838.20	1	96854	8691914	964462
1	123.74	123.74	718100011348724	602699995040894	567300021648407	RH1_02142	DNA-directed RNA polymerase subunit beta'			0	990000009536743	GTLVNQGEAVGIIAAQSIGEPGTQLTMR			0.00322713004425168	281046264648438	9378282	281045971679688	9378271484375	3	13	8.1.1.1874.22	1	962388	7242358	961093
1	123.74	123.74	718100011348724	602699995040894	567300021648407	RH1_02142	DNA-directed RNA polymerase subunit beta'			0	990000009536743	GTLVNQGEAVGIIAAQSIGEPGTQLTMR			-0.00123239995446056	281045825195313	9378267	281045971679688	9378271484375	3	12	9.1.1.1933.31	1	966086	1458408	959335
1	123.74	123.74	718100011348724	602699995040894	567300021648407	RH1_02142	DNA-directed RNA polymerase subunit beta'			0	990000009536743	GTLVNQGEAVGIIAAQSIGEPGTQLTMR			-0.00350802997127175	28104560546875	937826	281045971679688	9378271484375	3	10	11.1.1.1837.36	1	965096	5098113	964152
1	123.74	123.74	718100011348724	602699995040894	567300021648407	RH1_02142	DNA-directed RNA polymerase subunit beta'			0	990000009536743	HIPVQEGDFVQK			0.00306366989389062	139571765136719	4662465	139571472167969	466245483398438	3	7	8.1.1.1528.8	1	482222	6087477	484767
1	123.74	123.74	718100011348724	602699995040894	567300021648407	RH1_02142	DNA-directed RNA polymerase subunit beta'			0	990000009536743	HIPVQEGDFVQK			0.00411368999630213	139571887207031	4662469	139571472167969	466245483398438	3	8	2.1.1.1507.15	1	481542	1074798	477023
1	123.74	123.74	718100011348724	602699995040894	567300021648407	RH1_02142	DNA-directed RNA polymerase subunit beta'			0	990000009536743	HIPVQEGDFVQK			0.0256296005100012	139574011230469	466254	139571472167969	466245483398438	3	10	3.1.1.1527.12	1	48767	1191095	477718
1	123.74	123.74	718100011348724	602699995040894	567300021648407	RH1_02142	DNA-directed RNA polymerase subunit beta'			0	990000009536743	HIPVQEGDFVQK			0.00400670012459159	139571850585938	4662468	139571472167969	466245483398438	3	9	10.1.1.1671.10	1	493161	3657692	488526
1	123.74	123.74	718100011348724	602699995040894	567300021648407	RH1_02142	DNA-directed RNA polymerase subunit beta'			0	990000009536743	HIPVQEGDFVQK			0.00306366989389062	139571765136719	4662465	139571472167969	466245483398438	3	9	8.1.1.1531.7	1	48634	6087477	484767
1	123.74	123.74	718100011348724	602699995040894	567300021648407	RH1_02142	DNA-directed RNA polymerase subunit beta'			0	990000009536743	HIPVQEGDFVQK			0.00329471006989479	139571801757813	4662466	139571472167969	466245483398438	3	7	7.1.1.1491.13	1	486915	6319588	487955
1	123.74	123.74	718100011348724	602699995040894	567300021648407	RH1_02142	DNA-directed RNA polymerase subunit beta'			0	990000009536743	HIPVQEGDFVQK			0.0323462001979351	13957470703125	4662563	139571472167969	466245483398438	3	11	9.1.1.1579.8	1	475107	1344.61	473516
1	123.74	123.74	718100011348724	602699995040894	567300021648407	RH1_02142	DNA-directed RNA polymerase subunit beta'			0	990000009536743	HIPVQEGDFVQK			0.0302071999758482	139574499511719	4662556	139571472167969	466245483398438	3	11	3.1.1.1518.10	0	475228	1126897	476343
1	123.74	123.74	718100011348724	602699995040894	567300021648407	RH1_02142	DNA-directed RNA polymerase subunit beta'			0	990000009536743	HIPVQEGDFVQK			0.00411368999630213	139571887207031	4662469	139571472167969	466245483398438	3	7	2.1.1.1507.14	1	481517	1074798	477023
1	123.74	123.74	718100011348724	602699995040894	567300021648407	RH1_02142	DNA-directed RNA polymerase subunit beta'			0	990000009536743	HIPVQEGDFVQK			-0.00302256993018091	139571166992188	4662445	139571472167969	466245483398438	3	7	7.1.1.1500.4	1	499182	6236862	494848
1	123.74	123.74	718100011348724	602699995040894	567300021648407	RH1_02142	DNA-directed RNA polymerase subunit beta'			0	989300012588501	HIPVQEGDFVQK			0.000713608984369785	139571520996094	4662457	139571472167969	466245483398438	3	8	12.1.1.1638.8	1	485771	3312583	488142
1	123.74	123.74	718100011348724	602699995040894	567300021648407	RH1_02142	DNA-directed RNA polymerase subunit beta'			0	98879998922348	HIPVQEGDFVQK			0.00400670012459159	139571850585938	4662468	139571472167969	466245483398438	3	9	10.1.1.1668.11	1	489067	3657692	488526
1	123.74	123.74	718100011348724	602699995040894	567300021648407	RH1_02142	DNA-directed RNA polymerase subunit beta'			0	984799981117249	HIPVQEGDFVQK			0.00400670012459159	139571850585938	4662468	139571472167969	466245483398438	3	8	10.1.1.1665.9	1	484822	3657692	488526
1	123.74	123.74	718100011348724	602699995040894	567300021648407	RH1_02142	DNA-directed RNA polymerase subunit beta'			0	946099996566772	HIPVQEGDFVQK			0.00811017956584692	139572277832031	4662482	139571472167969	466245483398438	3	7	5.1.1.1618.7	1	499567	3304096	497997
1	123.74	123.74	718100011348724	602699995040894	567300021648407	RH1_02142	DNA-directed RNA polymerase subunit beta'			0	944999992847443	HIPVQEGDFVQK			0.00596373993903399	1395720703125	4662475	139571472167969	466245483398438	3	7	4.1.1.1548.12	1	487723	6050189	48603
1	123.74	123.74	718100011348724	602699995040894	567300021648407	RH1_02142	DNA-directed RNA polymerase subunit beta'			0	944199979305267	HIPVQEGDFVQK			0.0323462001979351	13957470703125	4662563	139571472167969	466245483398438	3	8	9.1.1.1574.16	1	468431	1344.61	473516
1	123.74	123.74	718100011348724	602699995040894	567300021648407	RH1_02142	DNA-directed RNA polymerase subunit beta'			0	934099972248077	HIPVQEGDFVQK			0.00596373993903399	1395720703125	4662475	139571472167969	466245483398438	3	7	4.1.1.1545.10	1	483534	6050189	48603
1	123.74	123.74	718100011348724	602699995040894	567300021648407	RH1_02142	DNA-directed RNA polymerase subunit beta'			0	90530002117157	HIPVQEGDFVQK			0.0256296005100012	139574011230469	466254	139571472167969	466245483398438	3	8	3.1.1.1515.10	1	471111	1191095	477718
1	123.74	123.74	718100011348724	602699995040894	567300021648407	RH1_02142	DNA-directed RNA polymerase subunit beta'			0	894500017166138	HIPVQEGDFVQK			0.0053006699308753	139572009277344	4662473	139571472167969	466245483398438	3	6	2.1.1.1510.10	1	485548	1075317	477023
1	123.74	123.74	718100011348724	602699995040894	567300021648407	RH1_02142	DNA-directed RNA polymerase subunit beta'			0	846800029277802	HIPVQEGDFVQK			0.0256296005100012	139574011230469	466254	139571472167969	466245483398438	3	7	3.1.1.1524.10	1	483488	1191095	477718
1	123.74	123.74	718100011348724	602699995040894	567300021648407	RH1_02142	DNA-directed RNA polymerase subunit beta'			0	77810001373291	HIPVQEGDFVQK			0.000713608984369785	139571520996094	4662457	139571472167969	466245483398438	3	8	12.1.1.1641.10	1	490012	3312583	488142
1	123.74	123.74	718100011348724	602699995040894	567300021648407	RH1_02142	DNA-directed RNA polymerase subunit beta'			0	719799995422363	HIPVQEGDFVQK			0.00852681044489145	139572338867188	4662484	139571472167969	466245483398438	3	6	6.1.1.1580.10	1	494841	292898	493119
1	123.74	123.74	718100011348724	602699995040894	567300021648407	RH1_02142	DNA-directed RNA polymerase subunit beta'			0	708299994468689	HIPVQEGDFVQK			0.00411368999630213	139571887207031	4662469	139571472167969	466245483398438	3	6	2.1.1.1501.12	1	473203	1074798	477023
1	123.74	123.74	718100011348724	602699995040894	567300021648407	RH1_02142	DNA-directed RNA polymerase subunit beta'			0	689599990844727	HIPVQEGDFVQK			0.0256296005100012	139574011230469	466254	139571472167969	466245483398438	3	6	3.1.1.1524.11	1	483513	1191095	477718
1	123.74	123.74	718100011348724	602699995040894	567300021648407	RH1_02142	DNA-directed RNA polymerase subunit beta'			0	625800013542175	HIPVQEGDFVQK			0.0323462001979351	13957470703125	4662563	139571472167969	466245483398438	3	10	9.1.1.1578.17	0	473955	1344.61	473516
1	123.74	123.74	718100011348724	602699995040894	567300021648407	RH1_02142	DNA-directed RNA polymerase subunit beta'			0	550599992275238	HIPVQEGDFVQK			0.00379414996132255	139571850585938	4662468	139571472167969	466245483398438	3	6	1.1.1.1511.9	1	486284	4601489	487224
1	123.74	123.74	718100011348724	602699995040894	567300021648407	RH1_02142	DNA-directed RNA polymerase subunit beta'			0	523599982261658	HIPVQEGDFVQK			0.00411368999630213	139571887207031	4662469	139571472167969	466245483398438	3	5	2.1.1.1504.11	1	477311	1074798	477023
1	123.74	123.74	718100011348724	602699995040894	567300021648407	RH1_02142	DNA-directed RNA polymerase subunit beta'			0	500299990177155	HIPVQEGDFVQK			0.00379414996132255	139571850585938	4662468	139571472167969	466245483398438	3	7	1.1.1.1514.8	1	49033	4601489	487224
1	123.74	123.74	718100011348724	602699995040894	567300021648407	RH1_02142	DNA-directed RNA polymerase subunit beta'			0	364499986171722	HIPVQEGDFVQK			0.0323462001979351	13957470703125	4662563	139571472167969	466245483398438	3	6	9.1.1.1582.13	0	479367	1344.61	473516
1	123.74	123.74	718100011348724	602699995040894	567300021648407	RH1_02142	DNA-directed RNA polymerase subunit beta'			0	255699992179871	HIPVQEGDFVQK			0.00411368999630213	139571887207031	4662469	139571472167969	466245483398438	3	5	2.1.1.1498.17	1	469207	1074798	477023
1	123.74	123.74	718100011348724	602699995040894	567300021648407	RH1_02142	DNA-directed RNA polymerase subunit beta'			0	150299996137619	HIPVQEGDFVQK			-0.00302256993018091	139571166992188	4662445	139571472167969	466245483398438	3	4	7.1.1.1497.5	0	494988	6236862	494848
1	123.74	123.74	718100011348724	602699995040894	567300021648407	RH1_02142	DNA-directed RNA polymerase subunit beta'			0	990000009536743	IAADRDQTVIEAR		missed R-D@5	0.00451696012169123	145676794433594	4865966	145676342773438	486595092773438	3	10	3.1.1.1436.23	1	363113	8750121	361169
1	123.74	123.74	718100011348724	602699995040894	567300021648407	RH1_02142	DNA-directed RNA polymerase subunit beta'			0	990000009536743	IAADRDQTVIEAR		missed R-D@5	0.00431319000199437	145676770019531	4865965	145676342773438	486595092773438	3	9	12.1.1.1553.9	1	369049	3377618	367242
1	123.74	123.74	718100011348724	602699995040894	567300021648407	RH1_02142	DNA-directed RNA polymerase subunit beta'			0	990000009536743	IAADRDQTVIEAR		missed R-D@5	0.000826611998490989	145676440429688	4865954	145676342773438	486595092773438	3	9	8.1.1.1440.9	1	361787	6264426	363921
1	123.74	123.74	718100011348724	602699995040894	567300021648407	RH1_02142	DNA-directed RNA polymerase subunit beta'			0	990000009536743	IAADRDQTVIEAR		missed R-D@5	-0.00252810004167259	14567607421875	4865942	145676342773438	486595092773438	3	10	4.1.1.1460.21	1	367255	507735	367945
1	123.74	123.74	718100011348724	602699995040894	567300021648407	RH1_02142	DNA-directed RNA polymerase subunit beta'			0	990000009536743	IAADRDQTVIEAR		missed R-D@5	0.000826611998490989	145676440429688	4865954	145676342773438	486595092773438	3	9	8.1.1.1443.11	1	365829	6264426	363921
1	123.74	123.74	718100011348724	602699995040894	567300021648407	RH1_02142	DNA-directed RNA polymerase subunit beta'			0	990000009536743	IAADRDQTVIEAR		missed R-D@5	0.00170526001602411	145676501464844	4865956	145676342773438	486595092773438	3	9	7.1.1.1406.11	1	370484	698.15	368582
1	123.74	123.74	718100011348724	602699995040894	567300021648407	RH1_02142	DNA-directed RNA polymerase subunit beta'			0	987399995326996	IAADRDQTVIEAR		missed R-D@5	5640000000	145676342773438	4865951	145676342773438	486595092773438	3	9	10.1.1.1580.7	1	368197	2980699	370356
1	123.74	123.74	718100011348724	602699995040894	567300021648407	RH1_02142	DNA-directed RNA polymerase subunit beta'			0	971000015735626	IAADRDQTVIEAR		missed R-D@5	0.00281741004437208	145676623535156	486596	145676342773438	486595092773438	3	8	5.1.1.1528.20	1	376541	6011221	375856
1	123.74	123.74	718100011348724	602699995040894	567300021648407	RH1_02142	DNA-directed RNA polymerase subunit beta'			0	941600024700165	IAADRDQTVIEAR		missed R-D@5	0.00264457007870078	145676586914063	4865959	145676342773438	486595092773438	3	8	9.1.1.1496.19	0	361461	1174977	358247
1	123.74	123.74	718100011348724	602699995040894	567300021648407	RH1_02142	DNA-directed RNA polymerase subunit beta'			0	895399987697601	IAADRDQTVIEAR		missed R-D@5	0.00170526001602411	145676501464844	4865956	145676342773438	486595092773438	3	6	7.1.1.1403.17	1	36647	698.15	368582
1	123.74	123.74	718100011348724	602699995040894	567300021648407	RH1_02142	DNA-directed RNA polymerase subunit beta'			0	809000015258789	IAADRDQTVIEAR		missed R-D@5	0.000745792989619076	145676403808594	4865953	145676342773438	486595092773438	3	7	1.1.1.1425.14	1	368132	5795712	367648
1	123.74	123.74	718100011348724	602699995040894	567300021648407	RH1_02142	DNA-directed RNA polymerase subunit beta'			0	759299993515015	IAADRDQTVIEAR		missed R-D@5	0.00431319000199437	145676770019531	4865965	145676342773438	486595092773438	3	6	12.1.1.1550.11	1	365033	3377618	367242
1	123.74	123.74	718100011348724	602699995040894	567300021648407	RH1_02142	DNA-directed RNA polymerase subunit beta'			0	410299986600876	IAADRDQTVIEAR		missed R-D@5	0.000660636986140162	145676403808594	4865953	145676342773438	486595092773438	3	5	6.1.1.1488.14	1	368717	4041582	372252
1	123.74	123.74	718100011348724	602699995040894	567300021648407	RH1_02142	DNA-directed RNA polymerase subunit beta'			0	990000009536743	IFGPIKDYECLCGK	Carbamidomethyl(C)@10; Carbamidomethyl(C)@12	missed K-D@6	0.000161628006026149	169881091308594	5672776	169881091308594	567277587890625	3	11	3.1.1.1689.16	1	711533	7795085	713882
1	123.74	123.74	718100011348724	602699995040894	567300021648407	RH1_02142	DNA-directed RNA polymerase subunit beta'			0	990000009536743	IFGPIKDYECLCGK	Carbamidomethyl(C)@10; Carbamidomethyl(C)@12	missed K-D@6	0.000161628006026149	169881091308594	5672776	169881091308594	567277587890625	3	10	3.1.1.1692.19	1	715757	7795085	713882
1	123.74	123.74	718100011348724	602699995040894	567300021648407	RH1_02142	DNA-directed RNA polymerase subunit beta'			0	990000009536743	IFGPIKDYECLCGK	Carbamidomethyl(C)@10; Carbamidomethyl(C)@12	missed K-D@6	-0.00349946995265782	169880749511719	5672764	169881091308594	567277587890625	3	10	9.1.1.1752.19	1	714438	9217682	711171
1	123.74	123.74	718100011348724	602699995040894	567300021648407	RH1_02142	DNA-directed RNA polymerase subunit beta'			0	990000009536743	IFGPIKDYECLCGK	Carbamidomethyl(C)@10; Carbamidomethyl(C)@12	missed K-D@6	100487995147705	169981567382813	5676125	169881091308594	567277587890625	3	11	2.1.1.1673.20	1	710984	6398141	713232
1	123.74	123.74	718100011348724	602699995040894	567300021648407	RH1_02142	DNA-directed RNA polymerase subunit beta'			0	990000009536743	IFGPIKDYECLCGK	Carbamidomethyl(C)@10; Carbamidomethyl(C)@12	missed K-D@6	-0.00166724994778633	169880908203125	567277	169881091308594	567277587890625	3	9	2.1.1.1676.14	1	714984	8290024	714616
1	123.74	123.74	718100011348724	602699995040894	567300021648407	RH1_02142	DNA-directed RNA polymerase subunit beta'			0	984000027179718	IFGPIKDYECLCGK	Carbamidomethyl(C)@10; Carbamidomethyl(C)@12	missed K-D@6	-0.000547857023775578	169881042480469	5672774	169881091308594	567277587890625	3	9	4.1.1.1721.10	1	72709	4349611	723873
1	123.74	123.74	718100011348724	602699995040894	567300021648407	RH1_02142	DNA-directed RNA polymerase subunit beta'			0	957799971103668	IFGPIKDYECLCGK	Carbamidomethyl(C)@10; Carbamidomethyl(C)@12	missed K-D@6	-0.00210367003455758	169880895996094	5672769	169881091308594	567277587890625	3	8	10.1.1.1839.10	1	72595	2607852	724017
1	123.74	123.74	718100011348724	602699995040894	567300021648407	RH1_02142	DNA-directed RNA polymerase subunit beta'			0	911400020122528	IFGPIKDYECLCGK	Carbamidomethyl(C)@10; Carbamidomethyl(C)@12	missed K-D@6	-0.00163068994879723	169880908203125	567277	169881091308594	567277587890625	3	8	8.1.1.1696.12	1	714775	5303328	721154
1	123.74	123.74	718100011348724	602699995040894	567300021648407	RH1_02142	DNA-directed RNA polymerase subunit beta'			0	90939998626709	IFGPIKDYECLCGK	Carbamidomethyl(C)@10; Carbamidomethyl(C)@12	missed K-D@6	-0.00163068994879723	169880908203125	567277	169881091308594	567277587890625	3	7	8.1.1.1699.8	1	71868	5303328	721154
1	123.74	123.74	718100011348724	602699995040894	567300021648407	RH1_02142	DNA-directed RNA polymerase subunit beta'			0	908599972724915	IFGPIKDYECLCGK	Carbamidomethyl(C)@10; Carbamidomethyl(C)@12	missed K-D@6	0.000161628006026149	169881091308594	5672776	169881091308594	567277587890625	3	7	3.1.1.1695.22	1	719979	7795085	713882
1	123.74	123.74	718100011348724	602699995040894	567300021648407	RH1_02142	DNA-directed RNA polymerase subunit beta'			0	867999970912933	IFGPIKDYECLCGK	Carbamidomethyl(C)@10; Carbamidomethyl(C)@12	missed K-D@6	-0.00319698988460004	169880798339844	5672766	169881091308594	567277587890625	3	7	7.1.1.1666.14	1	729105	5545688	727273
1	123.74	123.74	718100011348724	602699995040894	567300021648407	RH1_02142	DNA-directed RNA polymerase subunit beta'			0	768599987030029	IFGPIKDYECLCGK	Carbamidomethyl(C)@10; Carbamidomethyl(C)@12	missed K-D@6	-0.00163068994879723	169880908203125	567277	169881091308594	567277587890625	3	6	8.1.1.1702.9	1	722984	5303328	721154
1	123.74	123.74	718100011348724	602699995040894	567300021648407	RH1_02142	DNA-directed RNA polymerase subunit beta'			0	755500018596649	IFGPIKDYECLCGK	Carbamidomethyl(C)@10; Carbamidomethyl(C)@12	missed K-D@6	-0.00229579000733793	169880895996094	5672769	169881091308594	567277587890625	3	5	1.1.1.1684.15	1	725803	4228162	726793
1	123.74	123.74	718100011348724	602699995040894	567300021648407	RH1_02142	DNA-directed RNA polymerase subunit beta'			0	733200013637543	IFGPIKDYECLCGK	Carbamidomethyl(C)@10; Carbamidomethyl(C)@12	missed K-D@6	-0.000547857023775578	169881042480469	5672774	169881091308594	567277587890625	3	7	4.1.1.1718.9	1	722933	4349611	723873
1	123.74	123.74	718100011348724	602699995040894	567300021648407	RH1_02142	DNA-directed RNA polymerase subunit beta'			0	718299984931946	IFGPIKDYECLCGK	Carbamidomethyl(C)@10; Carbamidomethyl(C)@12	missed K-D@6	-0.00131464004516602	169880981445313	5672772	169881091308594	567277587890625	3	6	6.1.1.1747.7	1	726136	2813469	729801
1	123.74	123.74	718100011348724	602699995040894	567300021648407	RH1_02142	DNA-directed RNA polymerase subunit beta'			0	649900019168854	IFGPIKDYECLCGK	Carbamidomethyl(C)@10; Carbamidomethyl(C)@12	missed K-D@6	-0.00210367003455758	169880895996094	5672769	169881091308594	567277587890625	3	6	10.1.1.1836.9	1	72169	2607852	724017
1	123.74	123.74	718100011348724	602699995040894	567300021648407	RH1_02142	DNA-directed RNA polymerase subunit beta'			0	643499970436096	IFGPIKDYECLCGK	Carbamidomethyl(C)@10; Carbamidomethyl(C)@12	missed K-D@6	-0.00229579000733793	169880895996094	5672769	169881091308594	567277587890625	3	6	1.1.1.1687.5	1	729819	4228162	726793
1	123.74	123.74	718100011348724	602699995040894	567300021648407	RH1_02142	DNA-directed RNA polymerase subunit beta'			0	338600009679794	IFGPIKDYECLCGK	Carbamidomethyl(C)@10; Carbamidomethyl(C)@12	missed K-D@6	-0.000625810993369669	169881042480469	5672774	169881091308594	567277587890625	3	5	12.1.1.1808.8	1	720968	347273	723345
1	123.74	123.74	718100011348724	602699995040894	567300021648407	RH1_02142	DNA-directed RNA polymerase subunit beta'			0	317600011825562	IFGPIKDYECLCGK	Carbamidomethyl(C)@10; Carbamidomethyl(C)@12	missed K-D@6	-0.000569771975278854	169881042480469	5672774	169881091308594	567277587890625	3	6	9.1.1.1745.18	1	704719	9196727	709785
1	123.74	123.74	718100011348724	602699995040894	567300021648407	RH1_02142	DNA-directed RNA polymerase subunit beta'			0	276399999856949	IFGPIKDYECLCGK	Carbamidomethyl(C)@10; Carbamidomethyl(C)@12	missed K-D@6	-0.000569771975278854	169881042480469	5672774	169881091308594	567277587890625	3	5	9.1.1.1755.14	1	718463	9196727	709785
1	123.74	123.74	718100011348724	602699995040894	567300021648407	RH1_02142	DNA-directed RNA polymerase subunit beta'			0	225500002503395	IFGPIKDYECLCGK	Carbamidomethyl(C)@10; Carbamidomethyl(C)@12	missed K-D@6	-0.00131464004516602	169880981445313	5672772	169881091308594	567277587890625	3	5	6.1.1.1750.9	1	730274	2813469	729801
1	123.74	123.74	718100011348724	602699995040894	567300021648407	RH1_02142	DNA-directed RNA polymerase subunit beta'			0	221300005912781	IFGPIKDYECLCGK	Carbamidomethyl(C)@10; Carbamidomethyl(C)@12	missed K-D@6	-0.00229579000733793	169880895996094	5672769	169881091308594	567277587890625	3	4	1.1.1.1681.7	1	721588	4228162	726793
1	123.74	123.74	718100011348724	602699995040894	567300021648407	RH1_02142	DNA-directed RNA polymerase subunit beta'			0	202299997210503	IFGPIKDYECLCGK	Carbamidomethyl(C)@10; Carbamidomethyl(C)@12	missed K-D@6	-0.000625810993369669	169881042480469	5672774	169881091308594	567277587890625	3	5	12.1.1.1811.8	1	725128	347273	723345
1	123.74	123.74	718100011348724	602699995040894	567300021648407	RH1_02142	DNA-directed RNA polymerase subunit beta'			0	153099998831749	IFGPIKDYECLCGK	Carbamidomethyl(C)@10; Carbamidomethyl(C)@12	missed K-D@6	-0.00319698988460004	169880798339844	5672766	169881091308594	567277587890625	3	4	7.1.1.1669.15	1	733263	5545688	727273
1	123.74	123.74	718100011348724	602699995040894	567300021648407	RH1_02142	DNA-directed RNA polymerase subunit beta'			0	990000009536743	IGLMLDMTLR	Gly->Pro@2		-0.00240187998861074	120165393066406	6018342	120165625	60183544921875	2	10	3.1.1.1930.7	1	1045548	2251444	1043811
1	123.74	123.74	718100011348724	602699995040894	567300021648407	RH1_02142	DNA-directed RNA polymerase subunit beta'			0	990000009536743	IGLMLDMTLR	Gly->Pro@2		-0.00184710999019444	120165441894531	6018345	120165625	60183544921875	2	11	9.1.1.1987.5	1	1040194	3218189	1042724
1	123.74	123.74	718100011348724	602699995040894	567300021648407	RH1_02142	DNA-directed RNA polymerase subunit beta'			0	990000009536743	IGLMLDMTLR	Gly->Pro@2		-0.00184710999019444	120165441894531	6018345	120165625	60183544921875	2	11	9.1.1.1990.7	1	1044465	3218189	1042724
1	123.74	123.74	718100011348724	602699995040894	567300021648407	RH1_02142	DNA-directed RNA polymerase subunit beta'			0	990000009536743	IGLMLDMTLR	Gly->Pro@2		-0.00240187998861074	120165393066406	6018342	120165625	60183544921875	2	10	3.1.1.1927.5	1	1041284	2251444	1043811
1	123.74	123.74	718100011348724	602699995040894	567300021648407	RH1_02142	DNA-directed RNA polymerase subunit beta'			0	990000009536743	IGLMLDMTLR	Gly->Pro@2		-0.00522918021306396	120165112304688	6018328	120165625	60183544921875	2	13	4.1.1.1949.5	1	1043548	1373136	1044388
1	123.74	123.74	718100011348724	602699995040894	567300021648407	RH1_02142	DNA-directed RNA polymerase subunit beta'			0	980400025844574	IGLMLDMTLR	Gly->Pro@2		-0.000637418008409441	120165563964844	6018351	120165625	60183544921875	2	11	7.1.1.1894.3	1	1045389	1531171	1045137
1	123.74	123.74	718100011348724	602699995040894	567300021648407	RH1_02142	DNA-directed RNA polymerase subunit beta'			0	563499987125397	ILDEVIR		cleaved D-I@N-term	-0.000613929994869977	856501281738281	4292579	856501831054688	429258178710938	2	7	4.1.1.1694.2	0	689311	2519893	691987
1	123.74	123.74	718100011348724	602699995040894	567300021648407	RH1_02142	DNA-directed RNA polymerase subunit beta'			0	153500005602837	ILDEVIR		cleaved D-I@N-term	-0.000613929994869977	856501281738281	4292579	856501831054688	429258178710938	2	6	4.1.1.1697.2	0	693472	2519893	691987
1	123.74	123.74	718100011348724	602699995040894	567300021648407	RH1_02142	DNA-directed RNA polymerase subunit beta'			0	990000009536743	ILGVEALANYMIDEVQDVYR			-0.00225094007328153	2310154296875	7710587	231015649414063	771059448242188	3	14	7.1.1.2105.11	1	1305015	2254495	1304692
1	123.74	123.74	718100011348724	602699995040894	567300021648407	RH1_02142	DNA-directed RNA polymerase subunit beta'			0	990000009536743	ILGVEALANYMIDEVQDVYR			-0.00609970977529883	2310150390625	7710574	231015649414063	771059448242188	3	19	8.1.1.2136.12	1	1304336	8536697	1303987
1	123.74	123.74	718100011348724	602699995040894	567300021648407	RH1_02142	DNA-directed RNA polymerase subunit beta'			0	990000009536743	ILGVEALANYMIDEVQDVYR			-0.00391496997326612	231015283203125	7710582	231015649414063	771059448242188	3	22	12.1.1.2291.7	1	1304238	8051357	1304024
1	123.74	123.74	718100011348724	602699995040894	567300021648407	RH1_02142	DNA-directed RNA polymerase subunit beta'			0	875199973583221	ILGVEALANYMIDEVQDVYR			0.00463376985862851	23101611328125	771061	231015649414063	771059448242188	3	6	6.1.1.2222.12	1	1305194	3333671	1304847
1	123.74	123.74	718100011348724	602699995040894	567300021648407	RH1_02142	DNA-directed RNA polymerase subunit beta'			0	859899997711182	ILGVEALANYMIDEVQDVYR	Deamidated(N)@9		0.0410962998867035	2311181640625	7714012	2311140625	771387451171875	3	7	10.1.1.2287.11	1	130546	2530042	130655
1	123.74	123.74	718100011348724	602699995040894	567300021648407	RH1_02142	DNA-directed RNA polymerase subunit beta'			0	724500000476837	ILGVEALANYMIDEVQDVYR			0.0130682997405529	231016943359375	7710638	231015649414063	771059448242188	3	6	4.1.1.2141.10	1	1305423	2409619	1306537
1	123.74	123.74	718100011348724	602699995040894	567300021648407	RH1_02142	DNA-directed RNA polymerase subunit beta'			0	990000009536743	ISLASPER			-3130000000	871476257324219	4367454	871476318359375	436745452880859	2	7	2.1.1.1441.9	1	390921	2025316	389304
1	123.74	123.74	718100011348724	602699995040894	567300021648407	RH1_02142	DNA-directed RNA polymerase subunit beta'			0	987500011920929	ISLASPER			-0.00151423003990203	871474853515625	4367447	871476318359375	436745452880859	2	8	5.1.1.1546.4	1	400865	8307782	400625
1	123.74	123.74	718100011348724	602699995040894	567300021648407	RH1_02142	DNA-directed RNA polymerase subunit beta'			0	987399995326996	ISLASPER			-0.000549710006453097	871475891113281	4367452	871476318359375	436745452880859	2	7	7.1.1.1428.7	0	400444	1245912	397501
1	123.74	123.74	718100011348724	602699995040894	567300021648407	RH1_02142	DNA-directed RNA polymerase subunit beta'			0	977699995040894	ISLASPER			-0.000506881973706186	871475891113281	4367452	871476318359375	436745452880859	2	6	3.1.1.1461.8	1	397145	1848124	391422
1	123.74	123.74	718100011348724	602699995040894	567300021648407	RH1_02142	DNA-directed RNA polymerase subunit beta'			0	974200010299683	ISLASPER			-0.000169242004631087	871476257324219	4367454	871476318359375	436745452880859	2	7	8.1.1.1465.6	0	395956	9824293	392899
1	123.74	123.74	718100011348724	602699995040894	567300021648407	RH1_02142	DNA-directed RNA polymerase subunit beta'			0	970499992370605	ISLASPER			0.000388057989766821	871476684570313	4367456	871476318359375	436745452880859	2	7	1.1.1.1444.8	1	394181	7813888	395271
1	123.74	123.74	718100011348724	602699995040894	567300021648407	RH1_02142	DNA-directed RNA polymerase subunit beta'			0	919700026512146	ISLASPER			-0.000506881973706186	871475891113281	4367452	871476318359375	436745452880859	2	7	3.1.1.1458.6	1	392964	1848124	391422
1	123.74	123.74	718100011348724	602699995040894	567300021648407	RH1_02142	DNA-directed RNA polymerase subunit beta'			0	901400029659271	ISLASPER			0.000734259025193751	87147705078125	4367458	871476318359375	436745452880859	2	7	12.1.1.1575.4	1	399216	7140026	396259
1	123.74	123.74	718100011348724	602699995040894	567300021648407	RH1_02142	DNA-directed RNA polymerase subunit beta'			0	896799981594086	ISLASPER			0.000793993007391691	87147705078125	4367458	871476318359375	436745452880859	2	7	6.1.1.1510.2	1	398584	6959778	398467
1	123.74	123.74	718100011348724	602699995040894	567300021648407	RH1_02142	DNA-directed RNA polymerase subunit beta'			0	845399975776672	ISLASPER			-0.000506881973706186	871475891113281	4367452	871476318359375	436745452880859	2	7	3.1.1.1454.8	1	387501	1848124	391422
1	123.74	123.74	718100011348724	602699995040894	567300021648407	RH1_02142	DNA-directed RNA polymerase subunit beta'			0	815900027751923	ISLASPER			0.000734259025193751	87147705078125	4367458	871476318359375	436745452880859	2	6	12.1.1.1572.5	1	395119	7140026	396259
1	123.74	123.74	718100011348724	602699995040894	567300021648407	RH1_02142	DNA-directed RNA polymerase subunit beta'			0	718100011348724	ISLASPER			0.00104061001911759	871477478027344	436746	871476318359375	436745452880859	2	8	10.1.1.1599.3	1	394147	5938719	398009
1	123.74	123.74	718100011348724	602699995040894	567300021648407	RH1_02142	DNA-directed RNA polymerase subunit beta'			0	705699980258942	ISLASPER			0.00191352004185319	871478271484375	4367464	871476318359375	436745452880859	2	7	11.1.1.1422.8	1	39088	6764799	394804
1	123.74	123.74	718100011348724	602699995040894	567300021648407	RH1_02142	DNA-directed RNA polymerase subunit beta'			0	696699976921082	ISLASPER			-0.000549710006453097	871475891113281	4367452	871476318359375	436745452880859	2	5	7.1.1.1422.4	0	392247	1245912	397501
1	123.74	123.74	718100011348724	602699995040894	567300021648407	RH1_02142	DNA-directed RNA polymerase subunit beta'			0	539399981498718	ISLASPER			-0.000772872008383274	871475646972656	4367451	871476318359375	436745452880859	2	7	4.1.1.1481.7	1	395874	9354406	396914
1	123.74	123.74	718100011348724	602699995040894	567300021648407	RH1_02142	DNA-directed RNA polymerase subunit beta'			0	52649998664856	ISLASPER			0.0237167999148369	871500061035156	4367573	871476318359375	436745452880859	2	5	9.1.1.1621.9	1	53306	1324807	528676
1	123.74	123.74	718100011348724	602699995040894	567300021648407	RH1_02142	DNA-directed RNA polymerase subunit beta'			0	501399993896484	ISLASPER			0.0010800400050357	871477478027344	436746	871476318359375	436745452880859	2	5	3.1.1.1467.9	0	405607	1942036	403793
1	123.74	123.74	718100011348724	602699995040894	567300021648407	RH1_02142	DNA-directed RNA polymerase subunit beta'			0	484499990940094	ISLASPER			-0.000772872008383274	871475646972656	4367451	871476318359375	436745452880859	2	7	4.1.1.1484.7	1	400023	9354406	396914
1	123.74	123.74	718100011348724	602699995040894	567300021648407	RH1_02142	DNA-directed RNA polymerase subunit beta'			0	407499998807907	ISLASPER			-0.000549710006453097	871475891113281	4367452	871476318359375	436745452880859	2	5	7.1.1.1425.7	1	396411	1245912	397501
1	123.74	123.74	718100011348724	602699995040894	567300021648407	RH1_02142	DNA-directed RNA polymerase subunit beta'			0	363599985837936	ISLASPER			0.00104061001911759	871477478027344	436746	871476318359375	436745452880859	2	7	10.1.1.1602.3	1	398256	5938719	398009
1	123.74	123.74	718100011348724	602699995040894	567300021648407	RH1_02142	DNA-directed RNA polymerase subunit beta'			0	335999995470047	ISLASPER			-3130000000	871476257324219	4367454	871476318359375	436745452880859	2	4	2.1.1.1438.10	1	386811	2025316	389304
1	123.74	123.74	718100011348724	602699995040894	567300021648407	RH1_02142	DNA-directed RNA polymerase subunit beta'			0	256399989128113	ISLASPER			-0.000169242004631087	871476257324219	4367454	871476318359375	436745452880859	2	5	8.1.1.1462.7	1	391859	9824293	392899
1	123.74	123.74	718100011348724	602699995040894	567300021648407	RH1_02142	DNA-directed RNA polymerase subunit beta'			0	990000009536743	ITIEPVDDTVNSVEYMVPK			0.000716505979653448	214806665039063	7170295	214806591796875	717029296875	3	13	3.1.1.1835.25	1	913917	1080178	913268
1	123.74	123.74	718100011348724	602699995040894	567300021648407	RH1_02142	DNA-directed RNA polymerase subunit beta'			0	990000009536743	ITIEPVDDTVNSVEYMVPK			0.00127031002193689	21480673828125	7170297	214806591796875	717029296875	3	12	9.1.1.1895.17	1	912721	1059577	912123
1	123.74	123.74	718100011348724	602699995040894	567300021648407	RH1_02142	DNA-directed RNA polymerase subunit beta'			0	989700019359589	ITIEPVDDTVNSVEYMVPK			0.00116684997919947	21480673828125	7170297	214806591796875	717029296875	3	9	2.1.1.1820.19	1	914802	9398715	91128
1	123.74	123.74	718100011348724	602699995040894	567300021648407	RH1_02142	DNA-directed RNA polymerase subunit beta'			0	981899976730347	ITIEPVDDTVNSVEYMVPK			0.0018900700379163	214806787109375	7170299	214806591796875	717029296875	3	10	8.1.1.1842.6	1	917212	6323194	915272
1	123.74	123.74	718100011348724	602699995040894	567300021648407	RH1_02142	DNA-directed RNA polymerase subunit beta'			0	978299975395203	ITIEPVDDTVNSVEYMVPK	Deamidated(N)@11		0.0202120002359152	21490703125	717364	214905004882813	717357299804688	3	11	7.1.1.1803.15	1	919531	4559042	918607
1	123.74	123.74	718100011348724	602699995040894	567300021648407	RH1_02142	DNA-directed RNA polymerase subunit beta'			0	921999990940094	ITIEPVDDTVNSVEYMVPK			0.00127031002193689	21480673828125	7170297	214806591796875	717029296875	3	6	9.1.1.1898.25	1	916938	1059577	912123
1	123.74	123.74	718100011348724	602699995040894	567300021648407	RH1_02142	DNA-directed RNA polymerase subunit beta'			0	737100005149841	ITIEPVDDTVNSVEYMVPK			0.00364544009789824	214806982421875	7170305	214806591796875	717029296875	3	9	12.1.1.1949.5	1	916727	4088861	91459
1	123.74	123.74	718100011348724	602699995040894	567300021648407	RH1_02142	DNA-directed RNA polymerase subunit beta'			0	618399977684021	ITIEPVDDTVNSVEYMVPK			-0.000600213010329753	21480654296875	7170291	214806591796875	717029296875	3	9	10.1.1.1976.5	1	916235	336.95	918266
1	123.74	123.74	718100011348724	602699995040894	567300021648407	RH1_02142	DNA-directed RNA polymerase subunit beta'			0	60180002450943	ITIEPVDDTVNSVEYMVPK			-0.00172150996513665	214806420898438	7170287	214806591796875	717029296875	3	8	6.1.1.1886.6	1	919156	3710349	918455
1	123.74	123.74	718100011348724	602699995040894	567300021648407	RH1_02142	DNA-directed RNA polymerase subunit beta'			0	19650000333786	ITIEPVDDTVNSVEYMVPK			0.0018900700379163	214806787109375	7170299	214806591796875	717029296875	3	6	8.1.1.1839.11	1	913122	6323194	915272
1	123.74	123.74	718100011348724	602699995040894	567300021648407	RH1_02142	DNA-directed RNA polymerase subunit beta'			0	990000009536743	IVESFLESGNRPEWMILTVLPVIPPELRPLVPLDGGR			-0.0114125004038215	41382548828125	1035571	413826513671875	103557360839844	4	19	9.1.1.2174.10	1	1300344	4352374	1300558
1	123.74	123.74	718100011348724	602699995040894	567300021648407	RH1_02142	DNA-directed RNA polymerase subunit beta'			0	990000009536743	IVESFLESGNRPEWMILTVLPVIPPELRPLVPLDGGR			0.00234935991466045	41382666015625	1035574	413826513671875	103557360839844	4	10	3.1.1.2114.12	1	1301481	8422667	1300297
1	123.74	123.74	718100011348724	602699995040894	567300021648407	RH1_02142	DNA-directed RNA polymerase subunit beta'			0	976700007915497	IVESFLESGNRPEWMILTVLPVIPPELRPLVPLDGGR			-0.00121362996287644	41382626953125	1035573	413826513671875	103557360839844	4	11	7.1.1.2102.4	1	1301142	5916366	1300484
1	123.74	123.74	718100011348724	602699995040894	567300021648407	RH1_02142	DNA-directed RNA polymerase subunit beta'			0	812600016593933	IVESFLESGNRPEWMILTVLPVIPPELRPLVPLDGGR			0.00545427994802594	41382705078125	1035575	413826513671875	103557360839844	4	10	8.1.1.2133.8	1	1300782	455304	1299767
1	123.74	123.74	718100011348724	602699995040894	567300021648407	RH1_02142	DNA-directed RNA polymerase subunit beta'			0	407499998807907	KGLADTALK	Gly->Pro@2	missed K-G@1	0.000261654990026727	955570495605469	4787925	955570251464844	478792388916016	2	8	9.1.1.1496.17	0	361411	1026708	359614
1	123.74	123.74	718100011348724	602699995040894	567300021648407	RH1_02142	DNA-directed RNA polymerase subunit beta'			0	365000009536743	KPETINYR			-0.00305852992460132	101953704833984	5107758	101953997802734	510777282714844	2	5	3.1.1.1354.21	1	251109	1623937	249904
1	123.74	123.74	718100011348724	602699995040894	567300021648407	RH1_02142	DNA-directed RNA polymerase subunit beta'			0	990000009536743	LFEWDPYTLPIIAEK			0.0020253099501133	183395751953125	917986	183395532226563	917984924316406	2	14	2.1.1.1937.14	1	1077678	1053939	107936
1	123.74	123.74	718100011348724	602699995040894	567300021648407	RH1_02142	DNA-directed RNA polymerase subunit beta'			0	990000009536743	LFEWDPYTLPIIAEK			-0.00190908997319639	183395336914063	6123251	183395532226563	61232568359375	3	15	2.1.1.1938.3	1	107817	1010552	107936
1	123.74	123.74	718100011348724	602699995040894	567300021648407	RH1_02142	DNA-directed RNA polymerase subunit beta'			0	990000009536743	LFEWDPYTLPIIAEK			-0.00190908997319639	183395336914063	6123251	183395532226563	61232568359375	3	16	2.1.1.1939.3	1	1079661	1010552	107936
1	123.74	123.74	718100011348724	602699995040894	567300021648407	RH1_02142	DNA-directed RNA polymerase subunit beta'			0	990000009536743	LFEWDPYTLPIIAEK			0.0020253099501133	183395751953125	917986	183395532226563	917984924316406	2	14	2.1.1.1940.14	1	1081853	1053939	107936
1	123.74	123.74	718100011348724	602699995040894	567300021648407	RH1_02142	DNA-directed RNA polymerase subunit beta'			0	990000009536743	LFEWDPYTLPIIAEK			-0.00190908997319639	183395336914063	6123251	183395532226563	61232568359375	3	12	2.1.1.1941.2	1	108227	1010552	107936
1	123.74	123.74	718100011348724	602699995040894	567300021648407	RH1_02142	DNA-directed RNA polymerase subunit beta'			0	990000009536743	LFEWDPYTLPIIAEK			-0.00190908997319639	183395336914063	6123251	183395532226563	61232568359375	3	12	2.1.1.1942.3	1	1083787	1010552	107936
1	123.74	123.74	718100011348724	602699995040894	567300021648407	RH1_02142	DNA-directed RNA polymerase subunit beta'			0	990000009536743	LFEWDPYTLPIIAEK			-0.00180025002919137	183395349121094	917984	183395532226563	917984924316406	2	14	3.1.1.1954.12	1	1079857	1251399	1079946
1	123.74	123.74	718100011348724	602699995040894	567300021648407	RH1_02142	DNA-directed RNA polymerase subunit beta'			0	990000009536743	LFEWDPYTLPIIAEK			0.00112354999873787	183395654296875	6123261	183395532226563	61232568359375	3	18	3.1.1.1955.2	1	1080098	1060016	1079946
1	123.74	123.74	718100011348724	602699995040894	567300021648407	RH1_02142	DNA-directed RNA polymerase subunit beta'			0	990000009536743	LFEWDPYTLPIIAEK			0.00112354999873787	183395654296875	6123261	183395532226563	61232568359375	3	16	3.1.1.1956.2	1	1081465	1060016	1079946
1	123.74	123.74	718100011348724	602699995040894	567300021648407	RH1_02142	DNA-directed RNA polymerase subunit beta'			0	990000009536743	LFEWDPYTLPIIAEK			-0.00180025002919137	183395349121094	917984	183395532226563	917984924316406	2	12	3.1.1.1957.10	1	1083909	1251399	1079946
1	123.74	123.74	718100011348724	602699995040894	567300021648407	RH1_02142	DNA-directed RNA polymerase subunit beta'			0	990000009536743	LFEWDPYTLPIIAEK			0.00112354999873787	183395654296875	6123261	183395532226563	61232568359375	3	12	3.1.1.1958.3	1	1084325	1060016	1079946
1	123.74	123.74	718100011348724	602699995040894	567300021648407	RH1_02142	DNA-directed RNA polymerase subunit beta'			0	990000009536743	LFEWDPYTLPIIAEK			0.000481036986457184	183395593261719	9179852	183395532226563	917984924316406	2	16	4.1.1.1975.8	1	1080448	6540574	108193
1	123.74	123.74	718100011348724	602699995040894	567300021648407	RH1_02142	DNA-directed RNA polymerase subunit beta'			0	990000009536743	LFEWDPYTLPIIAEK			0.00151192001067102	183395666503906	6123262	183395532226563	61232568359375	3	19	4.1.1.1976.2	1	108084	6089553	108193
1	123.74	123.74	718100011348724	602699995040894	567300021648407	RH1_02142	DNA-directed RNA polymerase subunit beta'			0	990000009536743	LFEWDPYTLPIIAEK			0.00151192001067102	183395666503906	6123262	183395532226563	61232568359375	3	18	4.1.1.1977.2	1	1082232	6089553	108193
1	123.74	123.74	718100011348724	602699995040894	567300021648407	RH1_02142	DNA-directed RNA polymerase subunit beta'			0	990000009536743	LFEWDPYTLPIIAEK			0.000481036986457184	183395593261719	9179852	183395532226563	917984924316406	2	16	4.1.1.1978.6	1	1084624	6540574	108193
1	123.74	123.74	718100011348724	602699995040894	567300021648407	RH1_02142	DNA-directed RNA polymerase subunit beta'			0	990000009536743	LFEWDPYTLPIIAEK			0.00151192001067102	183395666503906	6123262	183395532226563	61232568359375	3	15	4.1.1.1979.2	1	1085167	6089553	108193
1	123.74	123.74	718100011348724	602699995040894	567300021648407	RH1_02142	DNA-directed RNA polymerase subunit beta'			0	990000009536743	LFEWDPYTLPIIAEK			-0.00506039010360837	183395007324219	612324	183395532226563	61232568359375	3	14	5.1.1.2042.2	1	1087725	4015957	108844
1	123.74	123.74	718100011348724	602699995040894	567300021648407	RH1_02142	DNA-directed RNA polymerase subunit beta'			0	990000009536743	LFEWDPYTLPIIAEK			-0.00506039010360837	183395007324219	612324	183395532226563	61232568359375	3	16	5.1.1.2043.3	1	1089093	4015957	108844
1	123.74	123.74	718100011348724	602699995040894	567300021648407	RH1_02142	DNA-directed RNA polymerase subunit beta'			0	990000009536743	LFEWDPYTLPIIAEK			-0.000711900996975601	183395434570313	6123254	183395532226563	61232568359375	3	12	6.1.1.2005.2	1	1084254	3902754	1083804
1	123.74	123.74	718100011348724	602699995040894	567300021648407	RH1_02142	DNA-directed RNA polymerase subunit beta'			0	990000009536743	LFEWDPYTLPIIAEK			0.000168047001352534	183395544433594	917985	183395532226563	917984924316406	2	16	7.1.1.1921.5	1	1083749	6137101	108548
1	123.74	123.74	718100011348724	602699995040894	567300021648407	RH1_02142	DNA-directed RNA polymerase subunit beta'			0	990000009536743	LFEWDPYTLPIIAEK			0.00113644998054951	183395654296875	6123261	183395532226563	61232568359375	3	17	7.1.1.1922.2	1	1084439	6276688	108548
1	123.74	123.74	718100011348724	602699995040894	567300021648407	RH1_02142	DNA-directed RNA polymerase subunit beta'			0	990000009536743	LFEWDPYTLPIIAEK			0.00113644998054951	183395654296875	6123261	183395532226563	61232568359375	3	16	7.1.1.1923.3	1	1086029	6276688	108548
1	123.74	123.74	718100011348724	602699995040894	567300021648407	RH1_02142	DNA-directed RNA polymerase subunit beta'			0	990000009536743	LFEWDPYTLPIIAEK			3940000000	183395532226563	9179849	183395532226563	917984924316406	2	15	8.1.1.1959.10	1	1080505	6608198	1080595
1	123.74	123.74	718100011348724	602699995040894	567300021648407	RH1_02142	DNA-directed RNA polymerase subunit beta'			0	990000009536743	LFEWDPYTLPIIAEK			0.000558284984435886	183395593261719	6123259	183395532226563	61232568359375	3	15	8.1.1.1960.3	1	1081472	5830818	1080595
1	123.74	123.74	718100011348724	602699995040894	567300021648407	RH1_02142	DNA-directed RNA polymerase subunit beta'			0	990000009536743	LFEWDPYTLPIIAEK			0.000558284984435886	183395593261719	6123259	183395532226563	61232568359375	3	17	8.1.1.1961.2	1	108229	5830818	1080595
1	123.74	123.74	718100011348724	602699995040894	567300021648407	RH1_02142	DNA-directed RNA polymerase subunit beta'			0	990000009536743	LFEWDPYTLPIIAEK			0.000558284984435886	183395593261719	6123259	183395532226563	61232568359375	3	14	8.1.1.1962.3	1	108378	5830818	1080595
1	123.74	123.74	718100011348724	602699995040894	567300021648407	RH1_02142	DNA-directed RNA polymerase subunit beta'			0	990000009536743	LFEWDPYTLPIIAEK			0.00252872006967664	183395764160156	6123265	183395532226563	61232568359375	3	16	9.1.1.2014.5	1	1077831	1088211	1078871
1	123.74	123.74	718100011348724	602699995040894	567300021648407	RH1_02142	DNA-directed RNA polymerase subunit beta'			0	990000009536743	LFEWDPYTLPIIAEK			0.00380855007097125	183395922851563	612327	183395532226563	61232568359375	3	16	10.1.1.2096.3	1	1081924	3258225	108244
1	123.74	123.74	718100011348724	602699995040894	567300021648407	RH1_02142	DNA-directed RNA polymerase subunit beta'			0	990000009536743	LFEWDPYTLPIIAEK			0.00034695299109444	183395556640625	6123258	183395532226563	61232568359375	3	11	12.1.1.2067.2	1	1081248	3540941	1081338
1	123.74	123.74	718100011348724	602699995040894	567300021648407	RH1_02142	DNA-directed RNA polymerase subunit beta'			0	990000009536743	LFEWDPYTLPIIAEK			-0.00180025002919137	183395349121094	917984	183395532226563	917984924316406	2	11	3.1.1.1951.15	1	1075684	1251399	1079946
1	123.74	123.74	718100011348724	602699995040894	567300021648407	RH1_02142	DNA-directed RNA polymerase subunit beta'			0	990000009536743	LFEWDPYTLPIIAEK			-0.00113395997323096	183395422363281	9179844	183395532226563	917984924316406	2	12	5.1.1.2041.4	1	1086959	4042046	108844
1	123.74	123.74	718100011348724	602699995040894	567300021648407	RH1_02142	DNA-directed RNA polymerase subunit beta'			0	990000009536743	LFEWDPYTLPIIAEK			-0.00506039010360837	183395007324219	612324	183395532226563	61232568359375	3	12	5.1.1.2044.3	1	1090484	4015957	108844
1	123.74	123.74	718100011348724	602699995040894	567300021648407	RH1_02142	DNA-directed RNA polymerase subunit beta'			0	990000009536743	LFEWDPYTLPIIAEK			0.00252872006967664	183395764160156	6123265	183395532226563	61232568359375	3	12	9.1.1.2011.6	1	107363	1088211	1078871
1	123.74	123.74	718100011348724	602699995040894	567300021648407	RH1_02142	DNA-directed RNA polymerase subunit beta'			0	990000009536743	LFEWDPYTLPIIAEK			0.00230258004739881	183395764160156	6123265	183395532226563	61232568359375	3	11	1.1.1.1943.3	1	1085943	470625	1083683
1	123.74	123.74	718100011348724	602699995040894	567300021648407	RH1_02142	DNA-directed RNA polymerase subunit beta'			0	990000009536743	LFEWDPYTLPIIAEK			0.000168047001352534	183395544433594	917985	183395532226563	917984924316406	2	12	7.1.1.1924.4	1	1088171	6137101	108548
1	123.74	123.74	718100011348724	602699995040894	567300021648407	RH1_02142	DNA-directed RNA polymerase subunit beta'			0	990000009536743	LFEWDPYTLPIIAEK			0.00208877003751695	183395751953125	917986	183395532226563	917984924316406	2	14	9.1.1.2017.10	1	1082612	1267335	1078871
1	123.74	123.74	718100011348724	602699995040894	567300021648407	RH1_02142	DNA-directed RNA polymerase subunit beta'			0	990000009536743	LFEWDPYTLPIIAEK			0.00252872006967664	183395764160156	6123265	183395532226563	61232568359375	3	14	9.1.1.2018.3	1	1083257	1088211	1078871
1	123.74	123.74	718100011348724	602699995040894	567300021648407	RH1_02142	DNA-directed RNA polymerase subunit beta'			0	990000009536743	LFEWDPYTLPIIAEK			0.00230258004739881	183395764160156	6123265	183395532226563	61232568359375	3	11	1.1.1.1941.3	1	1083168	470625	1083683
1	123.74	123.74	718100011348724	602699995040894	567300021648407	RH1_02142	DNA-directed RNA polymerase subunit beta'			0	990000009536743	LFEWDPYTLPIIAEK			-0.00315113994292915	183395202636719	9179833	183395532226563	917984924316406	2	14	6.1.1.2004.5	1	1083464	430346	1083804
1	123.74	123.74	718100011348724	602699995040894	567300021648407	RH1_02142	DNA-directed RNA polymerase subunit beta'			0	990000009536743	LFEWDPYTLPIIAEK			0.00113644998054951	183395654296875	6123261	183395532226563	61232568359375	3	9	7.1.1.1925.2	1	1088714	6276688	108548
1	123.74	123.74	718100011348724	602699995040894	567300021648407	RH1_02142	DNA-directed RNA polymerase subunit beta'			0	990000009536743	LFEWDPYTLPIIAEK			0.00230258004739881	183395764160156	6123265	183395532226563	61232568359375	3	10	1.1.1.1942.2	1	108413	470625	1083683
1	123.74	123.74	718100011348724	602699995040894	567300021648407	RH1_02142	DNA-directed RNA polymerase subunit beta'			0	990000009536743	LFEWDPYTLPIIAEK			-0.000711900996975601	183395434570313	6123254	183395532226563	61232568359375	3	13	6.1.1.2006.3	1	1085847	3902754	1083804
1	123.74	123.74	718100011348724	602699995040894	567300021648407	RH1_02142	DNA-directed RNA polymerase subunit beta'			0	990000009536743	LFEWDPYTLPIIAEK			-0.00180829002056271	183395336914063	6123251	183395532226563	61232568359375	3	8	11.1.1.1924.3	1	1084992	382282	1084843
1	123.74	123.74	718100011348724	602699995040894	567300021648407	RH1_02142	DNA-directed RNA polymerase subunit beta'			0	990000009536743	LGIQAFEPILIEGK	Gly->Pro@2		0.00344563997350633	156690539550781	5233091	156690209960938	523307983398438	3	12	1.1.1.1909.2	1	1038034	9506582	1040643
1	123.74	123.74	718100011348724	602699995040894	567300021648407	RH1_02142	DNA-directed RNA polymerase subunit beta'			0	990000009536743	LGIQAFEPILIEGK	Gly->Pro@2		0.00344563997350633	156690539550781	5233091	156690209960938	523307983398438	3	11	1.1.1.1910.3	1	1039452	9506582	1040643
1	123.74	123.74	718100011348724	602699995040894	567300021648407	RH1_02142	DNA-directed RNA polymerase subunit beta'			0	990000009536743	LGIQAFEPILIEGK	Gly->Pro@2		0.00344563997350633	156690539550781	5233091	156690209960938	523307983398438	3	13	1.1.1.1911.2	1	1040819	9506582	1040643
1	123.74	123.74	718100011348724	602699995040894	567300021648407	RH1_02142	DNA-directed RNA polymerase subunit beta'			0	990000009536743	LGIQAFEPILIEGK	Gly->Pro@2		-0.00151947000995278	156690063476563	7844576	156690209960938	784458312988281	2	14	2.1.1.1906.18	1	103426	7172995	103.49
1	123.74	123.74	718100011348724	602699995040894	567300021648407	RH1_02142	DNA-directed RNA polymerase subunit beta'			0	990000009536743	LGIQAFEPILIEGK	Gly->Pro@2		-0.00139739003498107	156690063476563	7844576	156690209960938	784458312988281	2	18	2.1.1.1909.10	1	1038402	8304721	103629
1	123.74	123.74	718100011348724	602699995040894	567300021648407	RH1_02142	DNA-directed RNA polymerase subunit beta'			0	990000009536743	LGIQAFEPILIEGK	Gly->Pro@2		-0.00227960990741849	156690014648438	5233073	156690209960938	523307983398438	3	10	2.1.1.1910.2	1	1039163	6988181	103629
1	123.74	123.74	718100011348724	602699995040894	567300021648407	RH1_02142	DNA-directed RNA polymerase subunit beta'			0	990000009536743	LGIQAFEPILIEGK			-0.00111688999459147	152686962890625	7644421	152687084960938	764442687988281	2	11	3.1.1.1863.23	1	952921	6872312	954896
1	123.74	123.74	718100011348724	602699995040894	567300021648407	RH1_02142	DNA-directed RNA polymerase subunit beta'			0	990000009536743	LGIQAFEPILIEGK			-0.000872750009875745	15268701171875	7644423	152687084960938	764442687988281	2	13	3.1.1.1866.23	1	956929	6371528	956282
1	123.74	123.74	718100011348724	602699995040894	567300021648407	RH1_02142	DNA-directed RNA polymerase subunit beta'			0	990000009536743	LGIQAFEPILIEGK	Gly->Pro@2		0.000685831008013338	156690283203125	7844587	156690209960938	784458312988281	2	17	3.1.1.1922.17	1	1034941	1466487	103965
1	123.74	123.74	718100011348724	602699995040894	567300021648407	RH1_02142	DNA-directed RNA polymerase subunit beta'			0	990000009536743	LGIQAFEPILIEGK	Gly->Pro@2		-0.000170615006936714	156690197753906	5233079	156690209960938	523307983398438	3	13	3.1.1.1923.3	1	1035631	1232334	103965
1	123.74	123.74	718100011348724	602699995040894	567300021648407	RH1_02142	DNA-directed RNA polymerase subunit beta'			0	990000009536743	LGIQAFEPILIEGK	Gly->Pro@2		0.000685831008013338	156690283203125	7844587	156690209960938	784458312988281	2	20	3.1.1.1925.21	1	103926	1466487	103965
1	123.74	123.74	718100011348724	602699995040894	567300021648407	RH1_02142	DNA-directed RNA polymerase subunit beta'			0	990000009536743	LGIQAFEPILIEGK	Gly->Pro@2		0.000685831008013338	156690283203125	7844587	156690209960938	784458312988281	2	18	3.1.1.1926.13	1	1040573	1466487	103965
1	123.74	123.74	718100011348724	602699995040894	567300021648407	RH1_02142	DNA-directed RNA polymerase subunit beta'			0	990000009536743	LGIQAFEPILIEGK	Gly->Pro@2		-0.000170615006936714	156690197753906	5233079	156690209960938	523307983398438	3	14	3.1.1.1927.2	1	1041134	1232334	103965
1	123.74	123.74	718100011348724	602699995040894	567300021648407	RH1_02142	DNA-directed RNA polymerase subunit beta'			0	990000009536743	LGIQAFEPILIEGK	Gly->Pro@2		-0.000170615006936714	156690197753906	5233079	156690209960938	523307983398438	3	12	3.1.1.1928.3	1	1042572	1232334	103965
1	123.74	123.74	718100011348724	602699995040894	567300021648407	RH1_02142	DNA-directed RNA polymerase subunit beta'			0	990000009536743	LGIQAFEPILIEGK	Gly->Pro@2		0.000583458982873708	156690270996094	7844586	156690209960938	784458312988281	2	18	4.1.1.1944.10	1	103.7	1019269	1040219
1	123.74	123.74	718100011348724	602699995040894	567300021648407	RH1_02142	DNA-directed RNA polymerase subunit beta'			0	990000009536743	LGIQAFEPILIEGK	Gly->Pro@2		-0.00330222002230585	156689892578125	7844567	156690209960938	784458312988281	2	19	5.1.1.2009.8	1	1042159	7870558	104394
1	123.74	123.74	718100011348724	602699995040894	567300021648407	RH1_02142	DNA-directed RNA polymerase subunit beta'			0	990000009536743	LGIQAFEPILIEGK	Gly->Pro@2		-0.00249294005334377	156689953613281	5233071	156690209960938	523307983398438	3	13	5.1.1.2010.2	1	1042724	6694761	104394
1	123.74	123.74	718100011348724	602699995040894	567300021648407	RH1_02142	DNA-directed RNA polymerase subunit beta'			0	990000009536743	LGIQAFEPILIEGK	Gly->Pro@2		-0.00249294005334377	156689953613281	5233071	156690209960938	523307983398438	3	15	5.1.1.2011.2	1	1044191	6694761	104394
1	123.74	123.74	718100011348724	602699995040894	567300021648407	RH1_02142	DNA-directed RNA polymerase subunit beta'			0	990000009536743	LGIQAFEPILIEGK	Gly->Pro@2		-0.00330222002230585	156689892578125	7844567	156690209960938	784458312988281	2	19	5.1.1.2012.8	1	1046457	7870558	104394
1	123.74	123.74	718100011348724	602699995040894	567300021648407	RH1_02142	DNA-directed RNA polymerase subunit beta'			0	990000009536743	LGIQAFEPILIEGK			-0.00380743993446231	152686706542969	7644408	152687084960938	764442687988281	2	13	7.1.1.1835.9	1	963697	3410144	960294
1	123.74	123.74	718100011348724	602699995040894	567300021648407	RH1_02142	DNA-directed RNA polymerase subunit beta'			0	990000009536743	LGIQAFEPILIEGK	Gly->Pro@2		-0.000632539973594248	156690148925781	784458	156690209960938	784458312988281	2	20	8.1.1.1930.11	1	1039921	1133.23	1038923
1	123.74	123.74	718100011348724	602699995040894	567300021648407	RH1_02142	DNA-directed RNA polymerase subunit beta'			0	990000009536743	LGIQAFEPILIEGK	Gly->Pro@2		-0.00393792008981109	156689831542969	5233067	156690209960938	523307983398438	3	13	8.1.1.1932.3	1	1041949	9772308	1038923
1	123.74	123.74	718100011348724	602699995040894	567300021648407	RH1_02142	DNA-directed RNA polymerase subunit beta'			0	990000009536743	LGIQAFEPILIEGK	Gly->Pro@2		-5770000000	156690209960938	523308	156690209960938	523307983398438	3	9	9.1.1.1982.3	1	1033099	1596142	1038559
1	123.74	123.74	718100011348724	602699995040894	567300021648407	RH1_02142	DNA-directed RNA polymerase subunit beta'			0	990000009536743	LGIQAFEPILIEGK	Gly->Pro@2		-0.001274129957892	156690087890625	7844577	156690209960938	784458312988281	2	17	9.1.1.1983.19	1	1035089	2053557	1038559
1	123.74	123.74	718100011348724	602699995040894	567300021648407	RH1_02142	DNA-directed RNA polymerase subunit beta'			0	990000009536743	LGIQAFEPILIEGK	Gly->Pro@2		-0.001274129957892	156690087890625	7844577	156690209960938	784458312988281	2	20	9.1.1.1984.12	1	1036405	2053557	1038559
1	123.74	123.74	718100011348724	602699995040894	567300021648407	RH1_02142	DNA-directed RNA polymerase subunit beta'			0	990000009536743	LGIQAFEPILIEGK	Gly->Pro@2		-0.001274129957892	156690087890625	7844577	156690209960938	784458312988281	2	19	9.1.1.1985.18	1	1037919	2053557	1038559
1	123.74	123.74	718100011348724	602699995040894	567300021648407	RH1_02142	DNA-directed RNA polymerase subunit beta'			0	990000009536743	LGIQAFEPILIEGK	Gly->Pro@2		-5770000000	156690209960938	523308	156690209960938	523307983398438	3	13	9.1.1.1986.4	1	1038682	1596142	1038559
1	123.74	123.74	718100011348724	602699995040894	567300021648407	RH1_02142	DNA-directed RNA polymerase subunit beta'			0	990000009536743	LGIQAFEPILIEGK	Gly->Pro@2		-5770000000	156690209960938	523308	156690209960938	523307983398438	3	14	9.1.1.1987.2	1	1040044	1596142	1038559
1	123.74	123.74	718100011348724	602699995040894	567300021648407	RH1_02142	DNA-directed RNA polymerase subunit beta'			0	990000009536743	LGIQAFEPILIEGK	Gly->Pro@2		-0.001274129957892	156690087890625	7844577	156690209960938	784458312988281	2	14	9.1.1.1988.18	1	1042084	2053557	1038559
1	123.74	123.74	718100011348724	602699995040894	567300021648407	RH1_02142	DNA-directed RNA polymerase subunit beta'			0	990000009536743	LGIQAFEPILIEGK	Gly->Pro@2		-5770000000	156690209960938	523308	156690209960938	523307983398438	3	10	9.1.1.1989.3	1	1042824	1596142	1038559
1	123.74	123.74	718100011348724	602699995040894	567300021648407	RH1_02142	DNA-directed RNA polymerase subunit beta'			0	990000009536743	LGIQAFEPILIEGK	Gly->Pro@2		0.000857797975186259	156690307617188	5233083	156690209960938	523307983398438	3	12	9.1.1.2005.2	1	1065059	2234024	1066349
1	123.74	123.74	718100011348724	602699995040894	567300021648407	RH1_02142	DNA-directed RNA polymerase subunit beta'			0	990000009536743	LGIQAFEPILIEGK	Gly->Pro@2		0.0010172399925068	15669033203125	7844589	156690209960938	784458312988281	2	19	12.1.1.2036.8	1	103786	5500768	103825
1	123.74	123.74	718100011348724	602699995040894	567300021648407	RH1_02142	DNA-directed RNA polymerase subunit beta'			0	990000009536743	LGIQAFEPILIEGK	Gly->Pro@2		0.00170204997994006	156690356445313	5233085	156690209960938	523307983398438	3	16	12.1.1.2038.3	1	1040189	4568152	103825
1	123.74	123.74	718100011348724	602699995040894	567300021648407	RH1_02142	DNA-directed RNA polymerase subunit beta'			0	990000009536743	LGIQAFEPILIEGK	Gly->Pro@2		0.0010172399925068	15669033203125	7844589	156690209960938	784458312988281	2	18	12.1.1.2039.6	1	104233	5500768	103825
1	123.74	123.74	718100011348724	602699995040894	567300021648407	RH1_02142	DNA-directed RNA polymerase subunit beta'			0	990000009536743	LGIQAFEPILIEGK	Gly->Pro@2		0.000583458982873708	156690270996094	7844586	156690209960938	784458312988281	2	18	4.1.1.1947.10	1	1041119	1019269	1040219
1	123.74	123.74	718100011348724	602699995040894	567300021648407	RH1_02142	DNA-directed RNA polymerase subunit beta'			0	990000009536743	LGIQAFEPILIEGK	Gly->Pro@2		-0.00249294005334377	156689953613281	5233071	156690209960938	523307983398438	3	12	5.1.1.2013.3	1	1047075	6694761	104394
1	123.74	123.74	718100011348724	602699995040894	567300021648407	RH1_02142	DNA-directed RNA polymerase subunit beta'			0	990000009536743	LGIQAFEPILIEGK	Gly->Pro@2		-0.000231897996854968	156690209960938	7844583	156690209960938	784458312988281	2	19	7.1.1.1889.6	1	1038862	9195681	1042359
1	123.74	123.74	718100011348724	602699995040894	567300021648407	RH1_02142	DNA-directed RNA polymerase subunit beta'			0	990000009536743	LGIQAFEPILIEGK	Gly->Pro@2		-0.00393792008981109	156689831542969	5233067	156690209960938	523307983398438	3	13	8.1.1.1931.2	1	1040459	9772308	1038923
1	123.74	123.74	718100011348724	602699995040894	567300021648407	RH1_02142	DNA-directed RNA polymerase subunit beta'			0	990000009536743	LGIQAFEPILIEGK	Gly->Pro@2		0.00204735994338989	1566904296875	7844594	156690209960938	784458312988281	2	18	6.1.1.1975.5	1	1042856	609.02	1040714
1	123.74	123.74	718100011348724	602699995040894	567300021648407	RH1_02142	DNA-directed RNA polymerase subunit beta'			0	990000009536743	LGIQAFEPILIEGK	Gly->Pro@2		0.00261811004020274	156690454101563	5233088	156690209960938	523307983398438	3	14	7.1.1.1890.2	1	1039728	8201288	1042359
1	123.74	123.74	718100011348724	602699995040894	567300021648407	RH1_02142	DNA-directed RNA polymerase subunit beta'			0	990000009536743	LGIQAFEPILIEGK	Gly->Pro@2		-0.000632539973594248	156690148925781	784458	156690209960938	784458312988281	2	16	8.1.1.1927.11	1	1035654	1133.23	1038923
1	123.74	123.74	718100011348724	602699995040894	567300021648407	RH1_02142	DNA-directed RNA polymerase subunit beta'			0	990000009536743	LGIQAFEPILIEGK	Gly->Pro@2		0.00260493997484446	156690454101563	5233088	156690209960938	523307983398438	3	14	4.1.1.1945.3	1	1037641	8736792	1040219
1	123.74	123.74	718100011348724	602699995040894	567300021648407	RH1_02142	DNA-directed RNA polymerase subunit beta'			0	990000009536743	LGIQAFEPILIEGK	Gly->Pro@2		-0.00393792008981109	156689831542969	5233067	156690209960938	523307983398438	3	12	8.1.1.1928.3	1	1036344	9772308	1038923
1	123.74	123.74	718100011348724	602699995040894	567300021648407	RH1_02142	DNA-directed RNA polymerase subunit beta'			0	990000009536743	LGIQAFEPILIEGK	Gly->Pro@2		-0.00393792008981109	156689831542969	5233067	156690209960938	523307983398438	3	14	8.1.1.1929.2	1	1037733	9772308	1038923
1	123.74	123.74	718100011348724	602699995040894	567300021648407	RH1_02142	DNA-directed RNA polymerase subunit beta'			0	990000009536743	LGIQAFEPILIEGK	Gly->Pro@2		-0.0011943900026381	156690112304688	7844578	156690209960938	784458312988281	2	18	10.1.1.2069.8	1	1044613	5029117	104.07
1	123.74	123.74	718100011348724	602699995040894	567300021648407	RH1_02142	DNA-directed RNA polymerase subunit beta'			0	990000009536743	LGIQAFEPILIEGK	Gly->Pro@2		0.000685831008013338	156690283203125	7844587	156690209960938	784458312988281	2	14	3.1.1.1929.14	1	1044835	1466487	103965
1	123.74	123.74	718100011348724	602699995040894	567300021648407	RH1_02142	DNA-directed RNA polymerase subunit beta'			0	990000009536743	LGIQAFEPILIEGK			0.00128805998247117	152687231445313	7644434	152687084960938	764442687988281	2	9	2.1.1.1845.31	1	94956	1155941	952923
1	123.74	123.74	718100011348724	602699995040894	567300021648407	RH1_02142	DNA-directed RNA polymerase subunit beta'			0	990000009536743	LGIQAFEPILIEGK			0.00128805998247117	152687231445313	7644434	152687084960938	764442687988281	2	11	2.1.1.1848.24	1	953721	1155941	952923
1	123.74	123.74	718100011348724	602699995040894	567300021648407	RH1_02142	DNA-directed RNA polymerase subunit beta'			0	990000009536743	LGIQAFEPILIEGK	Gly->Pro@2		-0.000522002985235304	156690173339844	7844581	156690209960938	784458312988281	2	17	11.1.1.1914.19	1	1071626	8639068	1069597
1	123.74	123.74	718100011348724	602699995040894	567300021648407	RH1_02142	DNA-directed RNA polymerase subunit beta'			0	990000009536743	LGIQAFEPILIEGK			0.00128805998247117	152687231445313	7644434	152687084960938	764442687988281	2	7	2.1.1.1851.22	1	957659	1155941	952923
1	123.74	123.74	718100011348724	602699995040894	567300021648407	RH1_02142	DNA-directed RNA polymerase subunit beta'			0	990000009536743	LGIQAFEPILIEGK	Gly->Pro@2		0.00260493997484446	156690454101563	5233088	156690209960938	523307983398438	3	15	4.1.1.1948.3	1	1041859	8736792	1040219
1	123.74	123.74	718100011348724	602699995040894	567300021648407	RH1_02142	DNA-directed RNA polymerase subunit beta'			0	990000009536743	LGIQAFEPILIEGK	Gly->Pro@2		0.00260493997484446	156690454101563	5233088	156690209960938	523307983398438	3	14	4.1.1.1949.3	1	1043297	8736792	1040219
1	123.74	123.74	718100011348724	602699995040894	567300021648407	RH1_02142	DNA-directed RNA polymerase subunit beta'			0	990000009536743	LGIQAFEPILIEGK	Gly->Pro@2		-0.00249294005334377	156689953613281	5233071	156690209960938	523307983398438	3	11	5.1.1.2014.2	1	1048467	6694761	104394
1	123.74	123.74	718100011348724	602699995040894	567300021648407	RH1_02142	DNA-directed RNA polymerase subunit beta'			0	990000009536743	LGIQAFEPILIEGK	Gly->Pro@2		-0.0011943900026381	156690112304688	7844578	156690209960938	784458312988281	2	17	10.1.1.2066.8	1	1040435	5029117	104.07
1	123.74	123.74	718100011348724	602699995040894	567300021648407	RH1_02142	DNA-directed RNA polymerase subunit beta'			0	990000009536743	LGIQAFEPILIEGK	Gly->Pro@2		0.00170204997994006	156690356445313	5233085	156690209960938	523307983398438	3	14	12.1.1.2037.3	1	103.87	4568152	103825
1	123.74	123.74	718100011348724	602699995040894	567300021648407	RH1_02142	DNA-directed RNA polymerase subunit beta'			0	990000009536743	LGIQAFEPILIEGK	Gly->Pro@2		0.00260493997484446	156690454101563	5233088	156690209960938	523307983398438	3	16	4.1.1.1946.3	1	1039179	8736792	1040219
1	123.74	123.74	718100011348724	602699995040894	567300021648407	RH1_02142	DNA-directed RNA polymerase subunit beta'			0	990000009536743	LGIQAFEPILIEGK	Gly->Pro@2		0.00117273000068963	156690307617188	5233083	156690209960938	523307983398438	3	12	6.1.1.1972.2	1	1038133	5145248	1040714
1	123.74	123.74	718100011348724	602699995040894	567300021648407	RH1_02142	DNA-directed RNA polymerase subunit beta'			0	990000009536743	LGIQAFEPILIEGK	Gly->Pro@2		0.00117273000068963	156690307617188	5233083	156690209960938	523307983398438	3	13	6.1.1.1976.2	1	1043721	5145248	1040714
1	123.74	123.74	718100011348724	602699995040894	567300021648407	RH1_02142	DNA-directed RNA polymerase subunit beta'			0	990000009536743	LGIQAFEPILIEGK	Gly->Pro@2		-0.00216454011388123	156690014648438	5233073	156690209960938	523307983398438	3	13	11.1.1.1913.4	1	1069865	5777731	1069597
1	123.74	123.74	718100011348724	602699995040894	567300021648407	RH1_02142	DNA-directed RNA polymerase subunit beta'			0	990000009536743	LGIQAFEPILIEGK	Gly->Pro@2		-0.000522002985235304	156690173339844	7844581	156690209960938	784458312988281	2	15	11.1.1.1911.11	1	1067373	8639068	1069597
1	123.74	123.74	718100011348724	602699995040894	567300021648407	RH1_02142	DNA-directed RNA polymerase subunit beta'			0	990000009536743	LGIQAFEPILIEGK	Gly->Pro@2		0.00261811004020274	156690454101563	5233088	156690209960938	523307983398438	3	14	7.1.1.1892.2	1	1042535	8201288	1042359
1	123.74	123.74	718100011348724	602699995040894	567300021648407	RH1_02142	DNA-directed RNA polymerase subunit beta'			0	990000009536743	LGIQAFEPILIEGK	Gly->Pro@2		0.00261811004020274	156690454101563	5233088	156690209960938	523307983398438	3	13	7.1.1.1891.3	1	1041144	8201288	1042359
1	123.74	123.74	718100011348724	602699995040894	567300021648407	RH1_02142	DNA-directed RNA polymerase subunit beta'			0	990000009536743	LGIQAFEPILIEGK	Gly->Pro@2		-0.00216454011388123	156690014648438	5233073	156690209960938	523307983398438	3	11	11.1.1.1912.3	1	1068356	5777731	1069597
1	123.74	123.74	718100011348724	602699995040894	567300021648407	RH1_02142	DNA-directed RNA polymerase subunit beta'			0	990000009536743	LGIQAFEPILIEGK	Gly->Pro@2		-0.00151889002881944	156690063476563	5233075	156690209960938	523307983398438	3	15	10.1.1.2067.2	1	1041005	4131771	104.07
1	123.74	123.74	718100011348724	602699995040894	567300021648407	RH1_02142	DNA-directed RNA polymerase subunit beta'			0	990000009536743	LGIQAFEPILIEGK	Gly->Pro@2		-0.00151889002881944	156690063476563	5233075	156690209960938	523307983398438	3	14	10.1.1.2068.2	1	1042399	4131771	104.07
1	123.74	123.74	718100011348724	602699995040894	567300021648407	RH1_02142	DNA-directed RNA polymerase subunit beta'			0	98879998922348	LGIQAFEPILIEGK			-0.00380743993446231	152686706542969	7644408	152687084960938	764442687988281	2	9	7.1.1.1832.10	0	959704	3410144	960294
1	123.74	123.74	718100011348724	602699995040894	567300021648407	RH1_02142	DNA-directed RNA polymerase subunit beta'			0	985000014305115	LGIQAFEPILIEGK			0.00151593005284667	152687231445313	7644434	152687084960938	764442687988281	2	11	4.1.1.1887.8	1	957615	2678404	958205
1	123.74	123.74	718100011348724	602699995040894	567300021648407	RH1_02142	DNA-directed RNA polymerase subunit beta'			0	980300009250641	LGIQAFEPILIEGK	Gly->Pro@2		-0.00137651001568884	156690063476563	7844576	156690209960938	784458312988281	2	14	11.1.1.1893.18	1	1042544	5981665	1040459
1	123.74	123.74	718100011348724	602699995040894	567300021648407	RH1_02142	DNA-directed RNA polymerase subunit beta'			0	948599994182587	LGIQAFEPILIEGK	Gly->Pro@2		-0.00253075989894569	156689953613281	5233071	156690209960938	523307983398438	3	8	11.1.1.1890.3	1	1037831	4659262	1040459
1	123.74	123.74	718100011348724	602699995040894	567300021648407	RH1_02142	DNA-directed RNA polymerase subunit beta'			0	943099975585938	LGIQAFEPILIEGK	Gly->Pro@2		-0.00151947000995278	156690063476563	7844576	156690209960938	784458312988281	2	12	2.1.1.1906.19	1	103431	7172995	103.49
1	123.74	123.74	718100011348724	602699995040894	567300021648407	RH1_02142	DNA-directed RNA polymerase subunit beta'			0	800400018692017	LGIQAFEPILIEGK			-0.00154494005255401	152686926269531	7644419	152687084960938	764442687988281	2	8	6.1.1.1916.10	1	961314	2020426	961529
1	123.74	123.74	718100011348724	602699995040894	567300021648407	RH1_02142	DNA-directed RNA polymerase subunit beta'			0	697399973869324	LGIQAFEPILIEGK	Gly->Pro@2		0.000685831008013338	156690283203125	7844587	156690209960938	784458312988281	2	11	3.1.1.1922.18	1	1034991	1466487	103965
1	123.74	123.74	718100011348724	602699995040894	567300021648407	RH1_02142	DNA-directed RNA polymerase subunit beta'			0	66049998998642	LGIQAFEPILIEGK	Gly->Pro@2		-0.00253075989894569	156689953613281	5233071	156690209960938	523307983398438	3	6	11.1.1.1894.3	1	1043331	4659262	1040459
1	123.74	123.74	718100011348724	602699995040894	567300021648407	RH1_02142	DNA-directed RNA polymerase subunit beta'			0	574400007724762	LGIQAFEPILIEGK			0.000990018015727401	152687170410156	5099645	152687084960938	509964233398438	3	3	2.1.1.1849.3	0	954409	2355531	954311
1	123.74	123.74	718100011348724	602699995040894	567300021648407	RH1_02142	DNA-directed RNA polymerase subunit beta'			0	408800005912781	LGIQAFEPILIEGK			-0.00524719012901187	152686572265625	7644401	152687084960938	764442687988281	2	5	11.1.1.1853.17	1	986784	2411777	984951
1	123.74	123.74	718100011348724	602699995040894	567300021648407	RH1_02142	DNA-directed RNA polymerase subunit beta'			0	3192999958992	LGIQAFEPILIEGK			-0.0181252006441355	152685290527344	7644337	152687084960938	764442687988281	2	5	9.1.1.1926.27	1	955867	3097906	953782
1	123.74	123.74	718100011348724	602699995040894	567300021648407	RH1_02142	DNA-directed RNA polymerase subunit beta'			0	990000009536743	LGNLLPLNAK	Gly->Pro@2		-0.00213316990993917	109166821289063	5468414	109167028808594	546842407226563	2	11	1.1.1.1721.7	1	777105	1045919	779536
1	123.74	123.74	718100011348724	602699995040894	567300021648407	RH1_02142	DNA-directed RNA polymerase subunit beta'			0	990000009536743	LGNLLPLNAK	Gly->Pro@2		-0.00090230000205338	109166943359375	546842	109167028808594	546842407226563	2	12	3.1.1.1735.10	1	775038	1477643	776153
1	123.74	123.74	718100011348724	602699995040894	567300021648407	RH1_02142	DNA-directed RNA polymerase subunit beta'			0	990000009536743	LGNLLPLNAK	Gly->Pro@2		-0.00090230000205338	109166943359375	546842	109167028808594	546842407226563	2	12	3.1.1.1738.6	1	779094	1477643	776153
1	123.74	123.74	718100011348724	602699995040894	567300021648407	RH1_02142	DNA-directed RNA polymerase subunit beta'			0	990000009536743	LGNLLPLNAK			-0.000968353007920086	105163806152344	5268263	105163903808594	526826782226563	2	9	2.1.1.1623.17	1	641709	8369283	642649
1	123.74	123.74	718100011348724	602699995040894	567300021648407	RH1_02142	DNA-directed RNA polymerase subunit beta'			0	990000009536743	LGNLLPLNAK	Gly->Pro@2		0.0013569500297308	109167163085938	5468431	109167028808594	546842407226563	2	11	8.1.1.1742.10	1	778246	1151439	777973
1	123.74	123.74	718100011348724	602699995040894	567300021648407	RH1_02142	DNA-directed RNA polymerase subunit beta'			0	990000009536743	LGNLLPLNAK	Gly->Pro@2		-0.00135419995058328	109166882324219	5468417	109167028808594	546842407226563	2	15	4.1.1.1759.7	1	779639	1017584	779292
1	123.74	123.74	718100011348724	602699995040894	567300021648407	RH1_02142	DNA-directed RNA polymerase subunit beta'			0	990000009536743	LGNLLPLNAK	Gly->Pro@2		-0.00257146009244025	109166772460938	5468411	109167028808594	546842407226563	2	13	10.1.1.1879.5	1	781188	5409312	779475
1	123.74	123.74	718100011348724	602699995040894	567300021648407	RH1_02142	DNA-directed RNA polymerase subunit beta'			0	990000009536743	LGNLLPLNAK	Gly->Pro@2		-0.000876761972904205	109166943359375	546842	109167028808594	546842407226563	2	14	9.1.1.1797.11	1	776586	2255731	77629
1	123.74	123.74	718100011348724	602699995040894	567300021648407	RH1_02142	DNA-directed RNA polymerase subunit beta'			0	986899971961975	LGNLLPLNAK	Gly->Pro@2		-0.000236103005590849	109167004394531	5468423	109167028808594	546842407226563	2	10	6.1.1.1785.5	1	778637	5136624	781065
1	123.74	123.74	718100011348724	602699995040894	567300021648407	RH1_02142	DNA-directed RNA polymerase subunit beta'			0	983399987220764	LGNLLPLNAK	Gly->Pro@2		-0.000147858998388983	109167004394531	5468423	109167028808594	546842407226563	2	9	2.1.1.1720.9	1	775759	8186841	774126
1	123.74	123.74	718100011348724	602699995040894	567300021648407	RH1_02142	DNA-directed RNA polymerase subunit beta'			0	954699993133545	LGNLLPLNAK	Gly->Pro@2		0.000275491998763755	109167053222656	5468425	109167028808594	546842407226563	2	9	7.1.1.1704.13	1	781611	1156342	781262
1	123.74	123.74	718100011348724	602699995040894	567300021648407	RH1_02142	DNA-directed RNA polymerase subunit beta'			0	941100001335144	LGNLLPLNAK	Gly->Pro@2		-0.000639086007140577	109166967773438	5468421	109167028808594	546842407226563	2	10	5.1.1.1824.5	1	784754	8182737	78443
1	123.74	123.74	718100011348724	602699995040894	567300021648407	RH1_02142	DNA-directed RNA polymerase subunit beta'			0	933200001716614	LGNLLPLNAK	Gly->Pro@2		-0.00257146009244025	109166772460938	5468411	109167028808594	546842407226563	2	11	10.1.1.1876.5	1	777146	5409312	779475
1	123.74	123.74	718100011348724	602699995040894	567300021648407	RH1_02142	DNA-directed RNA polymerase subunit beta'			0	911800026893616	LGNLLPLNAK	Gly->Pro@2		-0.000236103005590849	109167004394531	5468423	109167028808594	546842407226563	2	8	6.1.1.1788.7	1	782805	5136624	781065
1	123.74	123.74	718100011348724	602699995040894	567300021648407	RH1_02142	DNA-directed RNA polymerase subunit beta'			0	726000010967255	LGNLLPLNAK	Gly->Pro@2		-0.00219463999383152	109166809082031	5468413	109167028808594	546842407226563	2	9	12.1.1.1848.5	1	776369	7437477	778797
1	123.74	123.74	718100011348724	602699995040894	567300021648407	RH1_02142	DNA-directed RNA polymerase subunit beta'			0	687600016593933	LGNLLPLNAK	Gly->Pro@2		-0.00219463999383152	109166809082031	5468413	109167028808594	546842407226563	2	8	12.1.1.1851.6	1	780483	7437477	778797
1	123.74	123.74	718100011348724	602699995040894	567300021648407	RH1_02142	DNA-directed RNA polymerase subunit beta'			0	587700009346008	LGNLLPLNAK	Gly->Pro@2		0.000275491998763755	109167053222656	5468425	109167028808594	546842407226563	2	8	7.1.1.1701.11	1	777497	1156342	781262
1	123.74	123.74	718100011348724	602699995040894	567300021648407	RH1_02142	DNA-directed RNA polymerase subunit beta'			0	526899993419647	LGNLLPLNAK	Gly->Pro@2		-0.0011273700511083	109166931152344	5468419	109167028808594	546842407226563	2	8	5.1.1.1821.6	1	780688	3469327	780265
1	123.74	123.74	718100011348724	602699995040894	567300021648407	RH1_02142	DNA-directed RNA polymerase subunit beta'			0	503600001335144	LGNLLPLNAK	Gly->Pro@2		-0.00135419995058328	109166882324219	5468417	109167028808594	546842407226563	2	7	4.1.1.1762.6	1	783749	1017584	779292
1	123.74	123.74	718100011348724	602699995040894	567300021648407	RH1_02142	DNA-directed RNA polymerase subunit beta'			0	388700008392334	LGNLLPLNAK	Gly->Pro@2		-0.000754691020119935	109166943359375	546842	109167028808594	546842407226563	2	9	9.1.1.1794.11	1	772427	2142909	774904
1	123.74	123.74	718100011348724	602699995040894	567300021648407	RH1_02142	DNA-directed RNA polymerase subunit beta'			0	324099987745285	LGNLLPLNAK	Gly->Pro@2		-0.00135419995058328	109166882324219	5468417	109167028808594	546842407226563	2	9	4.1.1.1756.9	1	775578	859975	777905
1	123.74	123.74	718100011348724	602699995040894	567300021648407	RH1_02142	DNA-directed RNA polymerase subunit beta'			0	260399997234344	LGNLLPLNAK			0.000464751006802544	105163952636719	526827	105163903808594	526826782226563	2	5	3.1.1.1638.15	1	64096	4635353	643332
1	123.74	123.74	718100011348724	602699995040894	567300021648407	RH1_02142	DNA-directed RNA polymerase subunit beta'			0	773299992084503	LIELRAPDIIVR	Glu->Asp@3; Arg->Asn@5	missed R-A@5	-0.00211756001226604	135078503417969	6763998	1350787109375	676400817871094	2	10	11.1.1.1758.29	1	855442	6413295	853312
1	123.74	123.74	718100011348724	602699995040894	567300021648407	RH1_02142	DNA-directed RNA polymerase subunit beta'			0	566799998283386	LIELRAPDIIVR	Glu->Asp@3; Arg->Asn@5	missed R-A@5	-0.00694142980501056	135078002929688	6763973	1350787109375	676400817871094	2	8	9.1.1.1849.22	1	848863	2760612	849678
1	123.74	123.74	718100011348724	602699995040894	567300021648407	RH1_02142	DNA-directed RNA polymerase subunit beta'			0	990000009536743	LIPAGTGGATSR			0.0023565199226141	109960083007813	5508077	109959851074219	550806579589844	2	11	5.1.1.1490.12	1	324938	1164785	326403
1	123.74	123.74	718100011348724	602699995040894	567300021648407	RH1_02142	DNA-directed RNA polymerase subunit beta'			0	990000009536743	LIPAGTGGATSR			-0.000929434027057141	109959765625	5508061	109959851074219	550806579589844	2	12	4.1.1.1428.15	1	323734	1369331	322544
1	123.74	123.74	718100011348724	602699995040894	567300021648407	RH1_02142	DNA-directed RNA polymerase subunit beta'			0	990000009536743	LIPAGTGGATSR			0.000835418002679944	109959948730469	550807	109959851074219	550806579589844	2	11	8.1.1.1410.18	1	32113	1503.48	319915
1	123.74	123.74	718100011348724	602699995040894	567300021648407	RH1_02142	DNA-directed RNA polymerase subunit beta'			0	990000009536743	LIPAGTGGATSR			0.0023565199226141	109960083007813	5508077	109959851074219	550806579589844	2	10	5.1.1.1493.10	1	328714	1164785	326403
1	123.74	123.74	718100011348724	602699995040894	567300021648407	RH1_02142	DNA-directed RNA polymerase subunit beta'			0	990000009536743	LIPAGTGGATSR			-0.00211327988654375	109959643554688	5508055	109959851074219	550806579589844	2	12	9.1.1.1465.25	1	319466	2553068	318379
1	123.74	123.74	718100011348724	602699995040894	567300021648407	RH1_02142	DNA-directed RNA polymerase subunit beta'			0	990000009536743	LIPAGTGGATSR			-0.00330327008850873	109959521484375	5508049	109959851074219	550806579589844	2	11	2.1.1.1386.21	1	316037	2872492	317854
1	123.74	123.74	718100011348724	602699995040894	567300021648407	RH1_02142	DNA-directed RNA polymerase subunit beta'			0	990000009536743	LIPAGTGGATSR			-0.000851620978210121	109959790039063	5508062	109959851074219	550806579589844	2	11	3.1.1.1402.23	1	316922	2646.88	318589
1	123.74	123.74	718100011348724	602699995040894	567300021648407	RH1_02142	DNA-directed RNA polymerase subunit beta'			0	990000009536743	LIPAGTGGATSR			-0.00211327988654375	109959643554688	5508055	109959851074219	550806579589844	2	8	9.1.1.1468.27	1	323697	2553068	318379
1	123.74	123.74	718100011348724	602699995040894	567300021648407	RH1_02142	DNA-directed RNA polymerase subunit beta'			0	990000009536743	LIPAGTGGATSR			-0.000851620978210121	109959790039063	5508062	109959851074219	550806579589844	2	11	3.1.1.1405.28	1	320956	2646.88	318589
1	123.74	123.74	718100011348724	602699995040894	567300021648407	RH1_02142	DNA-directed RNA polymerase subunit beta'			0	990000009536743	LIPAGTGGATSR			0.00186929001938552	109960046386719	5508075	109959851074219	550806579589844	2	11	7.1.1.1370.16	1	321749	1763982	323218
1	123.74	123.74	718100011348724	602699995040894	567300021648407	RH1_02142	DNA-directed RNA polymerase subunit beta'			0	990000009536743	LIPAGTGGATSR			0.000835418002679944	109959948730469	550807	109959851074219	550806579589844	2	7	8.1.1.1413.16	1	325346	1503.48	319915
1	123.74	123.74	718100011348724	602699995040894	567300021648407	RH1_02142	DNA-directed RNA polymerase subunit beta'			0	988300025463104	LIPAGTGGATSR			-0.00211327988654375	109959643554688	5508055	109959851074219	550806579589844	2	11	9.1.1.1462.24	1	315237	2553068	318379
1	123.74	123.74	718100011348724	602699995040894	567300021648407	RH1_02142	DNA-directed RNA polymerase subunit beta'			0	985000014305115	LIPAGTGGATSR			0.000477708992548287	109959912109375	5508068	109959851074219	550806579589844	2	8	11.1.1.1369.19	1	31.86	9781176	320462
1	123.74	123.74	718100011348724	602699995040894	567300021648407	RH1_02142	DNA-directed RNA polymerase subunit beta'			0	98089998960495	LIPAGTGGATSR			-0.00178199005313218	109959692382813	5508057	109959851074219	550806579589844	2	8	10.1.1.1550.12	1	327574	8054625	322134
1	123.74	123.74	718100011348724	602699995040894	567300021648407	RH1_02142	DNA-directed RNA polymerase subunit beta'			0	978200018405914	LIPAGTGGATSR			0.00016806399798952	10995986328125	5508066	109959851074219	550806579589844	2	10	12.1.1.1517.10	1	320171	8989869	321769
1	123.74	123.74	718100011348724	602699995040894	567300021648407	RH1_02142	DNA-directed RNA polymerase subunit beta'			0	977400004863739	LIPAGTGGATSR			-0.000929434027057141	109959765625	5508061	109959851074219	550806579589844	2	10	4.1.1.1425.14	1	319691	1369331	322544
1	123.74	123.74	718100011348724	602699995040894	567300021648407	RH1_02142	DNA-directed RNA polymerase subunit beta'			0	97460001707077	LIPAGTGGATSR			0.00186929001938552	109960046386719	5508075	109959851074219	550806579589844	2	9	7.1.1.1373.17	1	325659	1763982	323218
1	123.74	123.74	718100011348724	602699995040894	567300021648407	RH1_02142	DNA-directed RNA polymerase subunit beta'			0	97189998626709	LIPAGTGGATSR			-0.000703605997841805	109959790039063	5508062	109959851074219	550806579589844	2	10	6.1.1.1456.10	1	325248	9481522	322821
1	123.74	123.74	718100011348724	602699995040894	567300021648407	RH1_02142	DNA-directed RNA polymerase subunit beta'			0	962199985980988	LIPAGTGGATSR			-0.00178199005313218	109959692382813	5508057	109959851074219	550806579589844	2	10	10.1.1.1547.11	1	323427	8054625	322134
1	123.74	123.74	718100011348724	602699995040894	567300021648407	RH1_02142	DNA-directed RNA polymerase subunit beta'			0	897599995136261	LIPAGTGGATSR			0.00016806399798952	10995986328125	5508066	109959851074219	550806579589844	2	6	12.1.1.1523.12	1	328598	8989869	321769
1	123.74	123.74	718100011348724	602699995040894	567300021648407	RH1_02142	DNA-directed RNA polymerase subunit beta'			0	892199993133545	LIPAGTGGATSR			-0.000929434027057141	109959765625	5508061	109959851074219	550806579589844	2	6	4.1.1.1431.19	1	327826	1369331	322544
1	123.74	123.74	718100011348724	602699995040894	567300021648407	RH1_02142	DNA-directed RNA polymerase subunit beta'			0	879299998283386	LIPAGTGGATSR			-0.00156478001736104	109959704589844	5508058	109959851074219	550806579589844	2	8	1.1.1.1393.20	1	324811	1180694	323596
1	123.74	123.74	718100011348724	602699995040894	567300021648407	RH1_02142	DNA-directed RNA polymerase subunit beta'			0	877699971199036	LIPAGTGGATSR			-0.00156478001736104	109959704589844	5508058	109959851074219	550806579589844	2	7	1.1.1.1390.17	1	320522	1180694	323596
1	123.74	123.74	718100011348724	602699995040894	567300021648407	RH1_02142	DNA-directed RNA polymerase subunit beta'			0	874199986457825	LIPAGTGGATSR			0.000835418002679944	109959948730469	550807	109959851074219	550806579589844	2	8	8.1.1.1407.17	1	31699	1503.48	319915
1	123.74	123.74	718100011348724	602699995040894	567300021648407	RH1_02142	DNA-directed RNA polymerase subunit beta'			0	867500007152557	LIPAGTGGATSR			-0.000851620978210121	109959790039063	5508062	109959851074219	550806579589844	2	7	3.1.1.1408.27	1	32504	2646.88	318589
1	123.74	123.74	718100011348724	602699995040894	567300021648407	RH1_02142	DNA-directed RNA polymerase subunit beta'			0	815900027751923	LIPAGTGGATSR			0.00016806399798952	10995986328125	5508066	109959851074219	550806579589844	2	8	12.1.1.1520.12	1	324447	8989869	321769
1	123.74	123.74	718100011348724	602699995040894	567300021648407	RH1_02142	DNA-directed RNA polymerase subunit beta'			0	771600008010864	LIPAGTGGATSR			-0.00178199005313218	109959692382813	5508057	109959851074219	550806579589844	2	9	10.1.1.1544.10	1	319153	8054625	322134
1	123.74	123.74	718100011348724	602699995040894	567300021648407	RH1_02142	DNA-directed RNA polymerase subunit beta'			0	767799973487854	LIPAGTGGATSR			-0.000703605997841805	109959790039063	5508062	109959851074219	550806579589844	2	8	6.1.1.1453.10	1	321098	9481522	322821
1	123.74	123.74	718100011348724	602699995040894	567300021648407	RH1_02142	DNA-directed RNA polymerase subunit beta'			0	44200000166893	LIPAGTGGATSR			0.000477708992548287	109959912109375	5508068	109959851074219	550806579589844	2	6	11.1.1.1372.24	1	322718	9781176	320462
1	123.74	123.74	718100011348724	602699995040894	567300021648407	RH1_02142	DNA-directed RNA polymerase subunit beta'			0	368900001049042	LIPAGTGGATSR			-0.00156478001736104	109959704589844	5508058	109959851074219	550806579589844	2	5	1.1.1.1396.16	1	328867	1180694	323596
1	123.74	123.74	718100011348724	602699995040894	567300021648407	RH1_02142	DNA-directed RNA polymerase subunit beta'			0	285100013017654	LIPAGTGGATSR			-0.00330327008850873	109959521484375	5508049	109959851074219	550806579589844	2	5	2.1.1.1386.20	1	315987	2872492	317854
1	123.74	123.74	718100011348724	602699995040894	567300021648407	RH1_02142	DNA-directed RNA polymerase subunit beta'			0	341199994087219	LQGVKINDK	Lys->Gly@5	missed K-I@5	-0.000839244981762022	9425126953125	4722636	942513427734375	472264007568359	2	7	11.1.1.1394.15	1	352644	5951081	350778
1	123.74	123.74	718100011348724	602699995040894	567300021648407	RH1_02142	DNA-directed RNA polymerase subunit beta'			0	990000009536743	LVDVAQDCIVR	Carbamidomethyl(C)@8		-0.00219248002395034	12866630859375	6443388	128666528320313	644339904785156	2	12	2.1.1.1569.37	1	567606	1413441	563901
1	123.74	123.74	718100011348724	602699995040894	567300021648407	RH1_02142	DNA-directed RNA polymerase subunit beta'			0	990000009536743	LVDVAQDCIVR	Carbamidomethyl(C)@8		-0.000432689004810527	128666491699219	6443397	128666528320313	644339904785156	2	11	4.1.1.1603.29	1	564551	5601451	567508
1	123.74	123.74	718100011348724	602699995040894	567300021648407	RH1_02142	DNA-directed RNA polymerase subunit beta'			0	990000009536743	LVDVAQDCIVR	Carbamidomethyl(C)@8		-0.000432689004810527	128666491699219	6443397	128666528320313	644339904785156	2	11	4.1.1.1606.25	1	568701	5601451	567508
1	123.74	123.74	718100011348724	602699995040894	567300021648407	RH1_02142	DNA-directed RNA polymerase subunit beta'			0	990000009536743	LVDVAQDCIVR	Carbamidomethyl(C)@8		-0.0031443799380213	1286662109375	6443383	128666528320313	644339904785156	2	10	5.1.1.1673.24	1	57637	417605	573994
1	123.74	123.74	718100011348724	602699995040894	567300021648407	RH1_02142	DNA-directed RNA polymerase subunit beta'			0	990000009536743	LVDVAQDCIVR	Carbamidomethyl(C)@8		-0.000418824987718835	128666491699219	6443397	128666528320313	644339904785156	2	11	6.1.1.1633.21	1	568992	3705987	570541
1	123.74	123.74	718100011348724	602699995040894	567300021648407	RH1_02142	DNA-directed RNA polymerase subunit beta'			0	990000009536743	LVDVAQDCIVR	Carbamidomethyl(C)@8		-0.000418824987718835	128666491699219	6443397	128666528320313	644339904785156	2	10	6.1.1.1636.18	1	572995	3705987	570541
1	123.74	123.74	718100011348724	602699995040894	567300021648407	RH1_02142	DNA-directed RNA polymerase subunit beta'			0	990000009536743	LVDVAQDCIVR	Carbamidomethyl(C)@8		-0.00160417996812612	128666369628906	6443391	128666528320313	644339904785156	2	11	8.1.1.1587.26	1	564671	5690973	566245
1	123.74	123.74	718100011348724	602699995040894	567300021648407	RH1_02142	DNA-directed RNA polymerase subunit beta'			0	990000009536743	LVDVAQDCIVR	Carbamidomethyl(C)@8		-0.00160417996812612	128666369628906	6443391	128666528320313	644339904785156	2	12	8.1.1.1590.29	1	568671	5690973	566245
1	123.74	123.74	718100011348724	602699995040894	567300021648407	RH1_02142	DNA-directed RNA polymerase subunit beta'			0	990000009536743	LVDVAQDCIVR	Carbamidomethyl(C)@8		-0.000544385984539986	128666491699219	6443397	128666528320313	644339904785156	2	11	9.1.1.1640.40	1	560061	9752059	563189
1	123.74	123.74	718100011348724	602699995040894	567300021648407	RH1_02142	DNA-directed RNA polymerase subunit beta'			0	990000009536743	LVDVAQDCIVR	Carbamidomethyl(C)@8		-0.000544385984539986	128666491699219	6443397	128666528320313	644339904785156	2	13	9.1.1.1643.45	1	564333	9752059	563189
1	123.74	123.74	718100011348724	602699995040894	567300021648407	RH1_02142	DNA-directed RNA polymerase subunit beta'			0	990000009536743	LVDVAQDCIVR	Carbamidomethyl(C)@8		-0.00114047003444284	128666430664063	6443394	128666528320313	644339904785156	2	11	10.1.1.1724.22	1	567236	3807234	568789
1	123.74	123.74	718100011348724	602699995040894	567300021648407	RH1_02142	DNA-directed RNA polymerase subunit beta'			0	990000009536743	LVDVAQDCIVR	Carbamidomethyl(C)@8		-0.00300842011347413	128666223144531	6443384	128666528320313	644339904785156	2	9	11.1.1.1549.38	1	56643	4565851	568227
1	123.74	123.74	718100011348724	602699995040894	567300021648407	RH1_02142	DNA-directed RNA polymerase subunit beta'			0	990000009536743	LVDVAQDCIVR	Carbamidomethyl(C)@8		-0.00300842011347413	128666223144531	6443384	128666528320313	644339904785156	2	9	11.1.1.1552.39	1	570601	4565851	568227
1	123.74	123.74	718100011348724	602699995040894	567300021648407	RH1_02142	DNA-directed RNA polymerase subunit beta'			0	990000009536743	LVDVAQDCIVR	Carbamidomethyl(C)@8		-0.000918485980946571	128666442871094	6443395	128666528320313	644339904785156	2	12	12.1.1.1696.18	1	566801	3650318	569738
1	123.74	123.74	718100011348724	602699995040894	567300021648407	RH1_02142	DNA-directed RNA polymerase subunit beta'			0	990000009536743	LVDVAQDCIVR	Carbamidomethyl(C)@8		0.000811482022982091	1286666015625	6443403	128666528320313	644339904785156	2	10	1.1.1.1572.21	1	571207	4632849	570261
1	123.74	123.74	718100011348724	602699995040894	567300021648407	RH1_02142	DNA-directed RNA polymerase subunit beta'			0	990000009536743	LVDVAQDCIVR	Carbamidomethyl(C)@8		-0.000544385984539986	128666491699219	6443397	128666528320313	644339904785156	2	9	9.1.1.1646.43	1	568433	9752059	563189
1	123.74	123.74	718100011348724	602699995040894	567300021648407	RH1_02142	DNA-directed RNA polymerase subunit beta'			0	990000009536743	LVDVAQDCIVR	Carbamidomethyl(C)@8		-0.00219248002395034	12866630859375	6443388	128666528320313	644339904785156	2	9	2.1.1.1563.40	1	559393	1413441	563901
1	123.74	123.74	718100011348724	602699995040894	567300021648407	RH1_02142	DNA-directed RNA polymerase subunit beta'			0	990000009536743	LVDVAQDCIVR	Carbamidomethyl(C)@8		-0.00219248002395034	12866630859375	6443388	128666528320313	644339904785156	2	13	2.1.1.1566.33	1	563361	1413441	563901
1	123.74	123.74	718100011348724	602699995040894	567300021648407	RH1_02142	DNA-directed RNA polymerase subunit beta'			0	990000009536743	LVDVAQDCIVR	Carbamidomethyl(C)@8		-0.00114047003444284	128666430664063	6443394	128666528320313	644339904785156	2	10	10.1.1.1727.19	1	571249	3807234	568789
1	123.74	123.74	718100011348724	602699995040894	567300021648407	RH1_02142	DNA-directed RNA polymerase subunit beta'			0	990000009536743	LVDVAQDCIVR	Carbamidomethyl(C)@8		-0.000918485980946571	128666442871094	6443395	128666528320313	644339904785156	2	10	12.1.1.1699.15	1	570834	3650318	569738
1	123.74	123.74	718100011348724	602699995040894	567300021648407	RH1_02142	DNA-directed RNA polymerase subunit beta'			0	990000009536743	LVDVAQDCIVR	Carbamidomethyl(C)@8		-0.000710700987838209	128666442871094	6443395	128666528320313	644339904785156	2	12	3.1.1.1582.37	1	56413	1256887	56457
1	123.74	123.74	718100011348724	602699995040894	567300021648407	RH1_02142	DNA-directed RNA polymerase subunit beta'			0	990000009536743	LVDVAQDCIVR	Carbamidomethyl(C)@8		-0.00212314003147185	128666333007813	6443389	128666528320313	644339904785156	2	9	7.1.1.1549.32	1	567837	7882571	570845
1	123.74	123.74	718100011348724	602699995040894	567300021648407	RH1_02142	DNA-directed RNA polymerase subunit beta'			0	990000009536743	LVDVAQDCIVR	Carbamidomethyl(C)@8		-0.00212314003147185	128666333007813	6443389	128666528320313	644339904785156	2	10	7.1.1.1552.23	1	571988	7882571	570845
1	123.74	123.74	718100011348724	602699995040894	567300021648407	RH1_02142	DNA-directed RNA polymerase subunit beta'			0	990000009536743	LVDVAQDCIVR	Carbamidomethyl(C)@8		-0.000710700987838209	128666442871094	6443395	128666528320313	644339904785156	2	10	3.1.1.1579.32	1	559985	1256887	56457
1	123.74	123.74	718100011348724	602699995040894	567300021648407	RH1_02142	DNA-directed RNA polymerase subunit beta'			0	990000009536743	LVDVAQDCIVR	Carbamidomethyl(C)@8		-0.0031443799380213	1286662109375	6443383	128666528320313	644339904785156	2	8	5.1.1.1670.24	1	572171	417605	573994
1	123.74	123.74	718100011348724	602699995040894	567300021648407	RH1_02142	DNA-directed RNA polymerase subunit beta'			0	990000009536743	LVDVAQDCIVR	Carbamidomethyl(C)@8		-0.000710700987838209	128666442871094	6443395	128666528320313	644339904785156	2	8	3.1.1.1585.39	1	568328	1256887	56457
1	123.74	123.74	718100011348724	602699995040894	567300021648407	RH1_02142	DNA-directed RNA polymerase subunit beta'			0	990000009536743	LVDVAQDCIVR	Carbamidomethyl(C)@8		-0.00212314003147185	128666333007813	6443389	128666528320313	644339904785156	2	7	7.1.1.1555.26	1	576189	7882571	570845
1	123.74	123.74	718100011348724	602699995040894	567300021648407	RH1_02142	DNA-directed RNA polymerase subunit beta'			0	990000009536743	MALELFKPFIYSR			3310000000	161386389160156	5389619	161386401367188	5389619140625	3	9	9.1.1.1930.3	1	960821	3186407	959335
1	123.74	123.74	718100011348724	602699995040894	567300021648407	RH1_02142	DNA-directed RNA polymerase subunit beta'			0	990000009536743	MALELFKPFIYSR			-0.00353582995012403	161386059570313	5389608	161386401367188	5389619140625	3	9	8.1.1.1879.3	1	968329	2175393	96942
1	123.74	123.74	718100011348724	602699995040894	567300021648407	RH1_02142	DNA-directed RNA polymerase subunit beta'			0	990000009536743	MALELFKPFIYSR			-0.000295706005999818	161386389160156	5389619	161386401367188	5389619140625	3	6	3.1.1.1872.3	1	964704	3372978	963221
1	123.74	123.74	718100011348724	602699995040894	567300021648407	RH1_02142	DNA-directed RNA polymerase subunit beta'			0	990000009536743	MALELFKPFIYSR			-0.000295706005999818	161386389160156	5389619	161386401367188	5389619140625	3	6	3.1.1.1875.2	1	968844	3372978	963221
1	123.74	123.74	718100011348724	602699995040894	567300021648407	RH1_02142	DNA-directed RNA polymerase subunit beta'			0	990000009536743	MALELFKPFIYSR			0.00210845004767179	161386596679688	5389626	161386401367188	5389619140625	3	6	2.1.1.1857.3	1	965509	3160106	962639
1	123.74	123.74	718100011348724	602699995040894	567300021648407	RH1_02142	DNA-directed RNA polymerase subunit beta'			0	976000010967255	MALELFKPFIYSR			0.00210845004767179	161386596679688	5389626	161386401367188	5389619140625	3	5	2.1.1.1854.3	1	96135	3160106	962639
1	123.74	123.74	718100011348724	602699995040894	567300021648407	RH1_02142	DNA-directed RNA polymerase subunit beta'			0	990000009536743	MLQEAVDALFDNGR	Deamidated(N)@12		0.00379450991749763	157873864746094	7903766	157873486328125	790374694824219	2	12	3.1.1.1830.28	1	907277	2925113	904944
1	123.74	123.74	718100011348724	602699995040894	567300021648407	RH1_02142	DNA-directed RNA polymerase subunit beta'			0	982599973678589	MLQEAVDALFDNGR			0.00191823998466134	15777529296875	5269249	157775073242188	526924194335938	3	6	9.1.1.1890.4	1	905306	264564	905182
1	123.74	123.74	718100011348724	602699995040894	567300021648407	RH1_02142	DNA-directed RNA polymerase subunit beta'			0	860499978065491	MLQEAVDALFDNGR	Deamidated(N)@12		0.00416981987655163	157873901367188	5272536	157873486328125	527252197265625	3	4	3.1.1.1827.6	1	902342	2085223	907717
1	123.74	123.74	718100011348724	602699995040894	567300021648407	RH1_02142	DNA-directed RNA polymerase subunit beta'			0	521799981594086	MLQEAVDALFDNGR	Deamidated(N)@12		0.00799148995429277	157874291992188	7903787	157873486328125	790374694824219	2	5	2.1.1.1812.26	1	904099	3171863	901563
1	123.74	123.74	718100011348724	602699995040894	567300021648407	RH1_02142	DNA-directed RNA polymerase subunit beta'			0	240899994969368	MLQEAVDALFDNGR	Deamidated(N)@12		0.00868052989244461	157874353027344	790379	157873486328125	790374694824219	2	5	9.1.1.1885.25	1	899195	2344843	905182
1	123.74	123.74	718100011348724	602699995040894	567300021648407	RH1_02142	DNA-directed RNA polymerase subunit beta'			0	990000009536743	NANLLENANGEFIVMGR	Deamidated(N)@9		0.00124229001812637	186190026855469	6216407	186189929199219	621640380859375	3	11	3.1.1.1794.19	1	85.7	4486641	856503
1	123.74	123.74	718100011348724	602699995040894	567300021648407	RH1_02142	DNA-directed RNA polymerase subunit beta'			0	990000009536743	NANLLENANGEFIVMGR	Deamidated(N)@9		-0.00384827004745603	18618955078125	6216391	186189929199219	621640380859375	3	15	9.1.1.1853.17	1	854289	318696	855229
1	123.74	123.74	718100011348724	602699995040894	567300021648407	RH1_02142	DNA-directed RNA polymerase subunit beta'			0	990000009536743	NANLLENANGEFIVMGR	Deamidated(N)@9		0.00703713018447161	186190625	6216427	186189929199219	621640380859375	3	10	2.1.1.1776.10	1	853363	4343929	850315
1	123.74	123.74	718100011348724	602699995040894	567300021648407	RH1_02142	DNA-directed RNA polymerase subunit beta'			0	990000009536743	NANLLENANGEFIVMGR	Deamidated(N)@7; Deamidated(N)@9		0.0237578991800547	186290710449219	6219763	186288330078125	621968383789063	3	10	3.1.1.1792.15	1	854127	2566888	856503
1	123.74	123.74	718100011348724	602699995040894	567300021648407	RH1_02142	DNA-directed RNA polymerase subunit beta'			0	990000009536743	NANLLENANGEFIVMGR			0.00559053989127278	18609208984375	9314677	186091528320313	931464904785156	2	8	9.1.1.1847.48	0	846739	3057075	846903
1	123.74	123.74	718100011348724	602699995040894	567300021648407	RH1_02142	DNA-directed RNA polymerase subunit beta'			0	945699989795685	NANLLENANGEFIVMGR	Deamidated(N)@3		0.000340624013915658	186189929199219	6216404	186189929199219	621640380859375	3	6	7.1.1.1761.15	1	860942	2882356	858955
1	123.74	123.74	718100011348724	602699995040894	567300021648407	RH1_02142	DNA-directed RNA polymerase subunit beta'			0	792200028896332	NANLLENANGEFIVMGR			0.00559053989127278	18609208984375	9314677	186091528320313	931464904785156	2	6	9.1.1.1848.51	1	848201	3057075	846903
1	123.74	123.74	718100011348724	602699995040894	567300021648407	RH1_02142	DNA-directed RNA polymerase subunit beta'			0	572799980640411	NANLLENANGEFIVMGR			0.00399069022387266	186091931152344	6213137	186091528320313	621312377929688	3	6	7.1.1.1753.5	0	849485	2621353	852012
1	123.74	123.74	718100011348724	602699995040894	567300021648407	RH1_02142	DNA-directed RNA polymerase subunit beta'			0	278600007295609	NANLLENANGEFIVMGR			0.00464212009683251	1860919921875	6213139	186091528320313	621312377929688	3	5	2.1.1.1767.15	0	841004	3071783	84338
1	123.74	123.74	718100011348724	602699995040894	567300021648407	RH1_02142	DNA-directed RNA polymerase subunit beta'			0	990000009536743	NESGNPISYPMSVDAVLSVEDGQDVKPGDVVAR			0.00294896005652845	344365454101563	8619209	34436513671875	861920166015625	4	12	3.1.1.1827.36	1	903467	4660712	904944
1	123.74	123.74	718100011348724	602699995040894	567300021648407	RH1_02142	DNA-directed RNA polymerase subunit beta'			0	990000009536743	NESGNPISYPMSVDAVLSVEDGQDVKPGDVVAR			0.00294896005652845	344365454101563	8619209	34436513671875	861920166015625	4	15	3.1.1.1832.24	1	910303	4660712	904944
1	123.74	123.74	718100011348724	602699995040894	567300021648407	RH1_02142	DNA-directed RNA polymerase subunit beta'			0	990000009536743	NESGNPISYPMSVDAVLSVEDGQDVKPGDVVAR			0.00417967000976205	344365576171875	8619212	34436513671875	861920166015625	4	15	9.1.1.1891.34	1	90777	4139555	90657
1	123.74	123.74	718100011348724	602699995040894	567300021648407	RH1_02142	DNA-directed RNA polymerase subunit beta'			0	990000009536743	NESGNPISYPMSVDAVLSVEDGQDVKPGDVVAR			0.00417967000976205	344365576171875	8619212	34436513671875	861920166015625	4	14	9.1.1.1888.36	1	903406	4139555	90657
1	123.74	123.74	718100011348724	602699995040894	567300021648407	RH1_02142	DNA-directed RNA polymerase subunit beta'			0	990000009536743	NESGNPISYPMSVDAVLSVEDGQDVKPGDVVAR			-0.00113915000110865	344365112304688	1148891	34436513671875	114889111328125	3	10	3.1.1.1829.37	1	906241	3132108	902172
1	123.74	123.74	718100011348724	602699995040894	567300021648407	RH1_02142	DNA-directed RNA polymerase subunit beta'			0	984600007534027	NESGNPISYPMSVDAVLSVEDGQDVKPGDVVAR			0.00865244027227163	344366015625	8619223	34436513671875	861920166015625	4	9	2.1.1.1808.26	1	898552	3403678	897406
1	123.74	123.74	718100011348724	602699995040894	567300021648407	RH1_02142	DNA-directed RNA polymerase subunit beta'			0	990000009536743	NMQIAIIDEAGQER			-0.00424453988671303	158676806640625	7943913	158677221679688	794393432617188	2	11	2.1.1.1662.41	1	69628	7769156	692466
1	123.74	123.74	718100011348724	602699995040894	567300021648407	RH1_02142	DNA-directed RNA polymerase subunit beta'			0	990000009536743	NMQIAIIDEAGQER			-0.00272268010303378	158676953125	794392	158677221679688	794393432617188	2	13	3.1.1.1674.45	1	691495	7750126	694503
1	123.74	123.74	718100011348724	602699995040894	567300021648407	RH1_02142	DNA-directed RNA polymerase subunit beta'			0	990000009536743	NMQIAIIDEAGQER			0.00204170006327331	158677453613281	5299321	158677221679688	529931335449219	3	12	3.1.1.1675.16	1	692154	5402278	694503
1	123.74	123.74	718100011348724	602699995040894	567300021648407	RH1_02142	DNA-directed RNA polymerase subunit beta'			0	990000009536743	NMQIAIIDEAGQER			-0.00272268010303378	158676953125	794392	158677221679688	794393432617188	2	15	3.1.1.1677.39	1	695597	7750126	694503
1	123.74	123.74	718100011348724	602699995040894	567300021648407	RH1_02142	DNA-directed RNA polymerase subunit beta'			0	990000009536743	NMQIAIIDEAGQER			-0.0015132799744606	158677062988281	7943926	158677221679688	794393432617188	2	13	4.1.1.1698.26	1	695958	4351358	697534
1	123.74	123.74	718100011348724	602699995040894	567300021648407	RH1_02142	DNA-directed RNA polymerase subunit beta'			0	990000009536743	NMQIAIIDEAGQER			0.00407068990170956	158677624511719	5299327	158677221679688	529931335449219	3	11	4.1.1.1699.6	1	696444	3303027	697534
1	123.74	123.74	718100011348724	602699995040894	567300021648407	RH1_02142	DNA-directed RNA polymerase subunit beta'			0	990000009536743	NMQIAIIDEAGQER			0.00407068990170956	158677624511719	5299327	158677221679688	529931335449219	3	12	4.1.1.1700.6	1	69783	3303027	697534
1	123.74	123.74	718100011348724	602699995040894	567300021648407	RH1_02142	DNA-directed RNA polymerase subunit beta'			0	990000009536743	NMQIAIIDEAGQER			-0.0015132799744606	158677062988281	7943926	158677221679688	794393432617188	2	14	4.1.1.1701.22	1	700142	4351358	697534
1	123.74	123.74	718100011348724	602699995040894	567300021648407	RH1_02142	DNA-directed RNA polymerase subunit beta'			0	990000009536743	NMQIAIIDEAGQER			0.00281005003489554	158677502441406	7943948	158677221679688	794393432617188	2	13	5.1.1.1764.21	1	70243	3403509	703982
1	123.74	123.74	718100011348724	602699995040894	567300021648407	RH1_02142	DNA-directed RNA polymerase subunit beta'			0	990000009536743	NMQIAIIDEAGQER			0.000137954993988387	15867724609375	7943935	158677221679688	794393432617188	2	12	6.1.1.1729.17	1	70196	2313684	700663
1	123.74	123.74	718100011348724	602699995040894	567300021648407	RH1_02142	DNA-directed RNA polymerase subunit beta'			0	990000009536743	NMQIAIIDEAGQER			0.000168465994647704	15867724609375	7943935	158677221679688	794393432617188	2	12	7.1.1.1643.28	1	697966	5394633	699542
1	123.74	123.74	718100011348724	602699995040894	567300021648407	RH1_02142	DNA-directed RNA polymerase subunit beta'			0	990000009536743	NMQIAIIDEAGQER			0.000168465994647704	15867724609375	7943935	158677221679688	794393432617188	2	12	7.1.1.1646.23	1	702028	5394633	699542
1	123.74	123.74	718100011348724	602699995040894	567300021648407	RH1_02142	DNA-directed RNA polymerase subunit beta'			0	990000009536743	NMQIAIIDEAGQER			0.00157485995441675	158677392578125	7943942	158677221679688	794393432617188	2	13	8.1.1.1681.33	1	694631	4401619	696208
1	123.74	123.74	718100011348724	602699995040894	567300021648407	RH1_02142	DNA-directed RNA polymerase subunit beta'			0	990000009536743	NMQIAIIDEAGQER			0.00157485995441675	158677392578125	7943942	158677221679688	794393432617188	2	12	8.1.1.1684.24	1	698791	4401619	696208
1	123.74	123.74	718100011348724	602699995040894	567300021648407	RH1_02142	DNA-directed RNA polymerase subunit beta'			0	990000009536743	NMQIAIIDEAGQER			0.00164299004245549	158677392578125	7943942	158677221679688	794393432617188	2	12	9.1.1.1737.48	1	694383	7920607	693161
1	123.74	123.74	718100011348724	602699995040894	567300021648407	RH1_02142	DNA-directed RNA polymerase subunit beta'			0	990000009536743	NMQIAIIDEAGQER			-0.000700626987963915	158677172851563	7943931	158677221679688	794393432617188	2	14	10.1.1.1819.11	1	698813	2039427	699027
1	123.74	123.74	718100011348724	602699995040894	567300021648407	RH1_02142	DNA-directed RNA polymerase subunit beta'			0	990000009536743	NMQIAIIDEAGQER			-0.00126723002176732	158677111816406	7943928	158677221679688	794393432617188	2	12	12.1.1.1790.20	1	696898	3006445	698375
1	123.74	123.74	718100011348724	602699995040894	567300021648407	RH1_02142	DNA-directed RNA polymerase subunit beta'			0	990000009536743	NMQIAIIDEAGQER			-0.00206714007072151	158677038574219	5299307	158677221679688	529931335449219	3	11	12.1.1.1791.7	1	697384	2592585	698375
1	123.74	123.74	718100011348724	602699995040894	567300021648407	RH1_02142	DNA-directed RNA polymerase subunit beta'			0	990000009536743	NMQIAIIDEAGQER			-0.00126723002176732	158677111816406	7943928	158677221679688	794393432617188	2	12	12.1.1.1793.14	1	701059	3006445	698375
1	123.74	123.74	718100011348724	602699995040894	567300021648407	RH1_02142	DNA-directed RNA polymerase subunit beta'			0	990000009536743	NMQIAIIDEAGQER	Oxidation(M)@2		-0.00149252999108285	1602765625	8023901	160276721191406	802390869140625	2	11	9.1.1.1652.41	1	576831	2295885	575638
1	123.74	123.74	718100011348724	602699995040894	567300021648407	RH1_02142	DNA-directed RNA polymerase subunit beta'			0	990000009536743	NMQIAIIDEAGQER			0.00164299004245549	158677392578125	7943942	158677221679688	794393432617188	2	12	9.1.1.1735.42	1	69146	7920607	693161
1	123.74	123.74	718100011348724	602699995040894	567300021648407	RH1_02142	DNA-directed RNA polymerase subunit beta'			0	990000009536743	NMQIAIIDEAGQER			-0.00263159000314772	158676965332031	5299305	158677221679688	529931335449219	3	9	1.1.1.1666.10	1	700688	3494882	699027
1	123.74	123.74	718100011348724	602699995040894	567300021648407	RH1_02142	DNA-directed RNA polymerase subunit beta'			0	990000009536743	NMQIAIIDEAGQER			0.00291112996637821	158677514648438	5299323	158677221679688	529931335449219	3	10	7.1.1.1644.10	1	698452	4218559	699542
1	123.74	123.74	718100011348724	602699995040894	567300021648407	RH1_02142	DNA-directed RNA polymerase subunit beta'			0	990000009536743	NMQIAIIDEAGQER			-0.00424453988671303	158676806640625	7943913	158677221679688	794393432617188	2	9	2.1.1.1656.41	1	687974	7769156	692466
1	123.74	123.74	718100011348724	602699995040894	567300021648407	RH1_02142	DNA-directed RNA polymerase subunit beta'			0	990000009536743	NMQIAIIDEAGQER	Oxidation(M)@2		0.00321443006396294	16027705078125	8023925	160276721191406	802390869140625	2	8	8.1.1.1598.31	1	579984	911297	578705
1	123.74	123.74	718100011348724	602699995040894	567300021648407	RH1_02142	DNA-directed RNA polymerase subunit beta'			0	990000009536743	NMQIAIIDEAGQER			0.00457791984081268	158677697753906	5299329	158677221679688	529931335449219	3	8	8.1.1.1685.4	1	699178	364643	696208
1	123.74	123.74	718100011348724	602699995040894	567300021648407	RH1_02142	DNA-directed RNA polymerase subunit beta'			0	990000009536743	NMQIAIIDEAGQER			0.00204170006327331	158677453613281	5299321	158677221679688	529931335449219	3	10	3.1.1.1676.13	1	693463	5402278	694503
1	123.74	123.74	718100011348724	602699995040894	567300021648407	RH1_02142	DNA-directed RNA polymerase subunit beta'			0	990000009536743	NMQIAIIDEAGQER			-0.00205909996293485	158677038574219	5299307	158677221679688	529931335449219	3	8	2.1.1.1658.15	1	690092	640027	692466
1	123.74	123.74	718100011348724	602699995040894	567300021648407	RH1_02142	DNA-directed RNA polymerase subunit beta'			0	990000009536743	NMQIAIIDEAGQER			0.00281005003489554	158677502441406	7943948	158677221679688	794393432617188	2	9	5.1.1.1767.18	1	706443	3403509	703982
1	123.74	123.74	718100011348724	602699995040894	567300021648407	RH1_02142	DNA-directed RNA polymerase subunit beta'			0	990000009536743	NMQIAIIDEAGQER			-0.00321297999471426	158676904296875	7943918	158677221679688	794393432617188	2	10	1.1.1.1663.42	1	697449	4061174	697639
1	123.74	123.74	718100011348724	602699995040894	567300021648407	RH1_02142	DNA-directed RNA polymerase subunit beta'			0	990000009536743	NMQIAIIDEAGQER			-0.00321297999471426	158676904296875	7943918	158677221679688	794393432617188	2	9	1.1.1.1666.32	1	701513	4061174	697639
1	123.74	123.74	718100011348724	602699995040894	567300021648407	RH1_02142	DNA-directed RNA polymerase subunit beta'			0	990000009536743	NMQIAIIDEAGQER			-0.00272268010303378	158676953125	794392	158677221679688	794393432617188	2	10	3.1.1.1680.39	1	699854	7750126	694503
1	123.74	123.74	718100011348724	602699995040894	567300021648407	RH1_02142	DNA-directed RNA polymerase subunit beta'			0	990000009536743	NMQIAIIDEAGQER			-0.00205909996293485	158677038574219	5299307	158677221679688	529931335449219	3	9	2.1.1.1661.13	1	694195	640027	692466
1	123.74	123.74	718100011348724	602699995040894	567300021648407	RH1_02142	DNA-directed RNA polymerase subunit beta'			0	990000009536743	NMQIAIIDEAGQER			0.00407068990170956	158677624511719	5299327	158677221679688	529931335449219	3	9	4.1.1.1702.10	1	700605	3303027	697534
1	123.74	123.74	718100011348724	602699995040894	567300021648407	RH1_02142	DNA-directed RNA polymerase subunit beta'			0	990000009536743	NMQIAIIDEAGQER			100031995773315	15877724609375	5302648	158677221679688	529931335449219	3	9	8.1.1.1681.12	1	693756	2925052	696208
1	123.74	123.74	718100011348724	602699995040894	567300021648407	RH1_02142	DNA-directed RNA polymerase subunit beta'			0	990000009536743	NMQIAIIDEAGQER			0.000679901975672692	158677294921875	5299316	158677221679688	529931335449219	3	7	9.1.1.1734.15	1	689399	643355	693161
1	123.74	123.74	718100011348724	602699995040894	567300021648407	RH1_02142	DNA-directed RNA polymerase subunit beta'			0	990000009536743	NMQIAIIDEAGQER			-0.00205909996293485	158677038574219	5299307	158677221679688	529931335449219	3	7	2.1.1.1660.18	1	692935	640027	692466
1	123.74	123.74	718100011348724	602699995040894	567300021648407	RH1_02142	DNA-directed RNA polymerase subunit beta'			0	978200018405914	NMQIAIIDEAGQER			0.00737249990925193	158677954101563	5299338	158677221679688	529931335449219	3	7	5.1.1.1765.10	1	702942	2767018	703982
1	123.74	123.74	718100011348724	602699995040894	567300021648407	RH1_02142	DNA-directed RNA polymerase subunit beta'			0	97680002450943	NMQIAIIDEAGQER			-0.00205909996293485	158677038574219	5299307	158677221679688	529931335449219	3	7	2.1.1.1657.16	1	688733	640027	692466
1	123.74	123.74	718100011348724	602699995040894	567300021648407	RH1_02142	DNA-directed RNA polymerase subunit beta'			0	958999991416931	NMQIAIIDEAGQER			100469994544983	158777673339844	5302662	158677221679688	529931335449219	3	9	7.1.1.1645.12	1	699866	3520923	698155
1	123.74	123.74	718100011348724	602699995040894	567300021648407	RH1_02142	DNA-directed RNA polymerase subunit beta'			0	929000020027161	NMQIAIIDEAGQER	Deamidated(Q)@3		0.0175548996776342	158777392578125	7948942	158775622558594	794885437011719	2	8	1.1.1.1665.17	1	700325	3733071	697639
1	123.74	123.74	718100011348724	602699995040894	567300021648407	RH1_02142	DNA-directed RNA polymerase subunit beta'			0	915600001811981	NMQIAIIDEAGQER			200631999969482	158877844238281	7953965	158677221679688	794393432617188	2	11	12.1.1.1792.11	1	699672	287714	695601
1	123.74	123.74	718100011348724	602699995040894	567300021648407	RH1_02142	DNA-directed RNA polymerase subunit beta'			0	822700023651123	NMQIAIIDEAGQER			200967001914978	158878210449219	7953983	158677221679688	794393432617188	2	10	5.1.1.1764.22	1	702505	1969393	701208
1	123.74	123.74	718100011348724	602699995040894	567300021648407	RH1_02142	DNA-directed RNA polymerase subunit beta'			0	812399983406067	NMQIAIIDEAGQER			-0.00263159000314772	158676965332031	5299305	158677221679688	529931335449219	3	6	1.1.1.1665.6	1	69945	3494882	699027
1	123.74	123.74	718100011348724	602699995040894	567300021648407	RH1_02142	DNA-directed RNA polymerase subunit beta'			0	742500007152557	NMQIAIIDEAGQER			-0.0027452299837023	158676953125	794392	158677221679688	794393432617188	2	6	11.1.1.1642.46	1	695293	4002241	696893
1	123.74	123.74	718100011348724	602699995040894	567300021648407	RH1_02142	DNA-directed RNA polymerase subunit beta'			0	225899994373322	NMQIAIIDEAGQER			-0.0027452299837023	158676953125	794392	158677221679688	794393432617188	2	5	11.1.1.1645.46	1	69945	4002241	696893
1	123.74	123.74	718100011348724	602699995040894	567300021648407	RH1_02142	DNA-directed RNA polymerase subunit beta'			0	990000009536743	NQELSTNPFNPVAPVK		cleaved M-N@N-term	-0.00630046986043453	175389367675781	8779541	175389990234375	877957214355469	2	13	4.1.1.1690.27	1	684962	3288691	685052
1	123.74	123.74	718100011348724	602699995040894	567300021648407	RH1_02142	DNA-directed RNA polymerase subunit beta'			0	990000009536743	NQELSTNPFNPVAPVK		cleaved M-N@N-term	-0.00017325600492768	175389990234375	8779572	175389990234375	877957214355469	2	11	5.1.1.1756.31	1	691408	2442896	691498
1	123.74	123.74	718100011348724	602699995040894	567300021648407	RH1_02142	DNA-directed RNA polymerase subunit beta'			0	990000009536743	NQELSTNPFNPVAPVK		cleaved M-N@N-term	0.000249208998866379	175390002441406	8779573	175389990234375	877957214355469	2	14	8.1.1.1673.18	1	683563	3197166	683728
1	123.74	123.74	718100011348724	602699995040894	567300021648407	RH1_02142	DNA-directed RNA polymerase subunit beta'			0	990000009536743	NQELSTNPFNPVAPVK		cleaved M-N@N-term	0.000100413002655841	175390002441406	8779573	175389990234375	877957214355469	2	11	9.1.1.1729.51	1	683375	616535	680694
1	123.74	123.74	718100011348724	602699995040894	567300021648407	RH1_02142	DNA-directed RNA polymerase subunit beta'			0	990000009536743	NQELSTNPFNPVAPVK		cleaved M-N@N-term	-0.00174440001137555	175389831542969	8779564	175389990234375	877957214355469	2	12	2.1.1.1652.41	1	682684	6346055	680004
1	123.74	123.74	718100011348724	602699995040894	567300021648407	RH1_02142	DNA-directed RNA polymerase subunit beta'			0	990000009536743	NQELSTNPFNPVAPVK		cleaved M-N@N-term	-0.000533308018930256	17538994140625	877957	175389990234375	877957214355469	2	15	3.1.1.1666.47	1	680518	6695474	682042
1	123.74	123.74	718100011348724	602699995040894	567300021648407	RH1_02142	DNA-directed RNA polymerase subunit beta'			0	990000009536743	NQELSTNPFNPVAPVK		cleaved M-N@N-term	-0.00448771007359028	17538955078125	877955	175389990234375	877957214355469	2	11	7.1.1.1635.30	1	686917	3701963	687057
1	123.74	123.74	718100011348724	602699995040894	567300021648407	RH1_02142	DNA-directed RNA polymerase subunit beta'			0	990000009536743	NQELSTNPFNPVAPVK		cleaved M-N@N-term	0.00016197600052692	175390002441406	5856406	175389990234375	585640563964844	3	11	9.1.1.1726.29	1	678669	7476553	680694
1	123.74	123.74	718100011348724	602699995040894	567300021648407	RH1_02142	DNA-directed RNA polymerase subunit beta'			0	990000009536743	NQELSTNPFNPVAPVK		cleaved M-N@N-term	0.00129442999605089	175390112304688	585641	175389990234375	585640563964844	3	8	7.1.1.1637.14	1	688944	5067456	687057
1	123.74	123.74	718100011348724	602699995040894	567300021648407	RH1_02142	DNA-directed RNA polymerase subunit beta'			0	990000009536743	NQELSTNPFNPVAPVK		cleaved M-N@N-term	-0.00174440001137555	175389831542969	8779564	175389990234375	877957214355469	2	11	2.1.1.1649.38	1	678479	6346055	680004
1	123.74	123.74	718100011348724	602699995040894	567300021648407	RH1_02142	DNA-directed RNA polymerase subunit beta'			0	990000009536743	NQELSTNPFNPVAPVK		cleaved M-N@N-term	-0.0013492499710992	17538984375	8779565	175389990234375	877957214355469	2	9	11.1.1.1635.50	1	685699	2286093	685814
1	123.74	123.74	718100011348724	602699995040894	567300021648407	RH1_02142	DNA-directed RNA polymerase subunit beta'			0	990000009536743	NQELSTNPFNPVAPVK		cleaved M-N@N-term	0.000524397997651249	175390051269531	8779575	175389990234375	877957214355469	2	9	1.1.1.1655.27	1	686448	2456647	686538
1	123.74	123.74	718100011348724	602699995040894	567300021648407	RH1_02142	DNA-directed RNA polymerase subunit beta'			0	979600012302399	NQELSTNPFNPVAPVK		cleaved M-N@N-term	0.00129442999605089	175390112304688	585641	175389990234375	585640563964844	3	7	7.1.1.1636.16	1	687706	5067456	687057
1	123.74	123.74	718100011348724	602699995040894	567300021648407	RH1_02142	DNA-directed RNA polymerase subunit beta'			0	919900000095367	NQELSTNPFNPVAPVK	Deamidated(N)@10	cleaved M-N@N-term	0.0234123002737761	175490734863281	5859764	175488391113281	585968566894531	3	9	9.1.1.1727.20	1	679829	3840909	680694
1	123.74	123.74	718100011348724	602699995040894	567300021648407	RH1_02142	DNA-directed RNA polymerase subunit beta'			0	933000028133392	QIDDEGNEVIK			-0.000663022976368666	1258603515625	630309	125860412597656	630309326171875	2	8	3.1.1.1463.41	1	400709	6046752	401049
1	123.74	123.74	718100011348724	602699995040894	567300021648407	RH1_02142	DNA-directed RNA polymerase subunit beta'			0	919799983501434	QIDDEGNEVIK			-9530000000	125860412597656	6303093	125860412597656	630309326171875	2	9	10.1.1.1606.9	1	404682	1643243	404922
1	123.74	123.74	718100011348724	602699995040894	567300021648407	RH1_02142	DNA-directed RNA polymerase subunit beta'			0	861599981784821	QIDDEGNEVIK			-0.000873979006428272	125860327148438	6303089	125860412597656	630309326171875	2	7	8.1.1.1467.22	1	399638	1897032	40118
1	123.74	123.74	718100011348724	602699995040894	567300021648407	RH1_02142	DNA-directed RNA polymerase subunit beta'			0	733500003814697	QIDDEGNEVIK			0.00459080003201962	125860864257813	6303116	125860412597656	630309326171875	2	6	9.1.1.1523.46	1	399306	5185011	400896
1	123.74	123.74	718100011348724	602699995040894	567300021648407	RH1_02142	DNA-directed RNA polymerase subunit beta'			0	481200009584427	QIDDEGNEVIK			-0.0016543100355193	125860241699219	6303085	125860412597656	630309326171875	2	5	5.1.1.1550.17	1	407283	1484452	406144
1	123.74	123.74	718100011348724	602699995040894	567300021648407	RH1_02142	DNA-directed RNA polymerase subunit beta'			0	405600011348724	QIDDEGNEVIK			-0.00109582999721169	125860302734375	6303088	125860412597656	630309326171875	2	5	1.1.1.1449.23	1	401942	1837654	402182
1	123.74	123.74	718100011348724	602699995040894	567300021648407	RH1_02142	DNA-directed RNA polymerase subunit beta'			0	360300004482269	QIDDEGNEVIK			-0.00498207984492183	125859912109375	6303068	125860412597656	630309326171875	2	7	4.1.1.1488.21	1	40626	2321021	403819
1	123.74	123.74	718100011348724	602699995040894	567300021648407	RH1_02142	DNA-directed RNA polymerase subunit beta'			0	990000009536743	QIDDEGNEVIKR	Gln->pyro-Glu@N-term	missed K-R@11	6070000000	13976787109375	6998466	13976787109375	699846618652344	2	16	9.1.1.1589.45	1	489912	2446415	490051
1	123.74	123.74	718100011348724	602699995040894	567300021648407	RH1_02142	DNA-directed RNA polymerase subunit beta'			0	990000009536743	QIDDEGNEVIKR	Gln->pyro-Glu@N-term	missed K-R@11	-0.00133009999990463	139767724609375	6998459	13976787109375	699846618652344	2	9	2.1.1.1513.37	1	490607	296435	48804
1	123.74	123.74	718100011348724	602699995040894	567300021648407	RH1_02142	DNA-directed RNA polymerase subunit beta'			0	990000009536743	QIDDEGNEVIKR	Gln->pyro-Glu@N-term	missed K-R@11	-0.00133009999990463	139767724609375	6998459	13976787109375	699846618652344	2	8	2.1.1.1510.39	1	486523	296435	48804
1	123.74	123.74	718100011348724	602699995040894	567300021648407	RH1_02142	DNA-directed RNA polymerase subunit beta'			0	990000009536743	QIDDEGNEVIKR		missed K-R@11	0.000328844005707651	141470556640625	4725758	141470520019531	47257568359375	3	9	9.1.1.1490.27	1	35346	6518985	352784
1	123.74	123.74	718100011348724	602699995040894	567300021648407	RH1_02142	DNA-directed RNA polymerase subunit beta'			0	984899997711182	QIDDEGNEVIKR		missed K-R@11	0.00383250997401774	141470910644531	472577	141470520019531	47257568359375	3	8	3.1.1.1430.18	1	354791	5423539	355706
1	123.74	123.74	718100011348724	602699995040894	567300021648407	RH1_02142	DNA-directed RNA polymerase subunit beta'			0	952099978923798	QIDDEGNEVIKR		missed K-R@11	-0.00182316999416798	141470349121094	4725751	141470520019531	47257568359375	3	9	4.1.1.1456.8	1	361663	320916	361113
1	123.74	123.74	718100011348724	602699995040894	567300021648407	RH1_02142	DNA-directed RNA polymerase subunit beta'			0	788600027561188	QIDDEGNEVIKR		missed K-R@11	-0.000780638016294688	141470434570313	4725754	141470520019531	47257568359375	3	7	1.1.1.1422.11	1	363867	3228948	362174
1	123.74	123.74	718100011348724	602699995040894	567300021648407	RH1_02142	DNA-directed RNA polymerase subunit beta'			0	69539999961853	QIDDEGNEVIKR		missed K-R@11	-0.0010949099669233	141470397949219	4725753	141470520019531	47257568359375	3	6	2.1.1.1413.19	1	352699	6378011	353589
1	123.74	123.74	718100011348724	602699995040894	567300021648407	RH1_02142	DNA-directed RNA polymerase subunit beta'			0	654699981212616	QIDDEGNEVIKR		missed K-R@11	0.00130157999228686	141470654296875	4725761	141470520019531	47257568359375	3	6	8.1.1.1435.24	0	354982	3194914	355722
1	123.74	123.74	718100011348724	602699995040894	567300021648407	RH1_02142	DNA-directed RNA polymerase subunit beta'			0	434599995613098	QIDDEGNEVIKR		missed K-R@11	-0.00138240994419903	141470373535156	4725752	141470520019531	47257568359375	3	5	10.1.1.1576.13	1	362487	2184538	362164
1	123.74	123.74	718100011348724	602699995040894	567300021648407	RH1_02142	DNA-directed RNA polymerase subunit beta'			0	168799996376038	QIDDEGNEVIKR		missed K-R@11	0.00375358993187547	141470886230469	4725769	141470520019531	47257568359375	3	4	7.1.1.1400.12	1	362045	450746	361743
1	123.74	123.74	718100011348724	602699995040894	567300021648407	RH1_02142	DNA-directed RNA polymerase subunit beta'			0	990000009536743	RADLIDQAGVASVR		missed R-A@1	-0.0024602001067251	146979248046875	4909381	146979504394531	49093896484375	3	13	1.1.1.1551.9	1	541631	4966826	542571
1	123.74	123.74	718100011348724	602699995040894	567300021648407	RH1_02142	DNA-directed RNA polymerase subunit beta'			0	990000009536743	RADLIDQAGVASVR		missed R-A@1	-0.00109488994348794	14697939453125	4909386	146979504394531	49093896484375	3	12	2.1.1.1541.17	1	528467	724503	530787
1	123.74	123.74	718100011348724	602699995040894	567300021648407	RH1_02142	DNA-directed RNA polymerase subunit beta'			0	990000009536743	RADLIDQAGVASVR		missed R-A@1	-0.00109488994348794	14697939453125	4909386	146979504394531	49093896484375	3	12	2.1.1.1544.14	1	532533	724503	530787
1	123.74	123.74	718100011348724	602699995040894	567300021648407	RH1_02142	DNA-directed RNA polymerase subunit beta'			0	990000009536743	RADLIDQAGVASVR		missed R-A@1	0.992273986339569	147078735351563	4912697	146979504394531	49093896484375	3	12	2.1.1.1547.14	1	536674	5302933	533548
1	123.74	123.74	718100011348724	602699995040894	567300021648407	RH1_02142	DNA-directed RNA polymerase subunit beta'			0	990000009536743	RADLIDQAGVASVR		missed R-A@1	0.992273986339569	147078735351563	4912697	146979504394531	49093896484375	3	9	2.1.1.1549.20	1	539585	5302933	533548
1	123.74	123.74	718100011348724	602699995040894	567300021648407	RH1_02142	DNA-directed RNA polymerase subunit beta'			0	990000009536743	RADLIDQAGVASVR		missed R-A@1	0.0014480099780485	146979675292969	4909395	146979504394531	49093896484375	3	12	4.1.1.1579.12	1	530684	5776711	535717
1	123.74	123.74	718100011348724	602699995040894	567300021648407	RH1_02142	DNA-directed RNA polymerase subunit beta'			0	990000009536743	RADLIDQAGVASVR		missed R-A@1	0.0014480099780485	146979675292969	4909395	146979504394531	49093896484375	3	16	4.1.1.1582.8	1	534727	5776711	535717
1	123.74	123.74	718100011348724	602699995040894	567300021648407	RH1_02142	DNA-directed RNA polymerase subunit beta'			0	990000009536743	RADLIDQAGVASVR		missed R-A@1	0.0014480099780485	146979675292969	4909395	146979504394531	49093896484375	3	15	4.1.1.1585.10	1	538973	5776711	535717
1	123.74	123.74	718100011348724	602699995040894	567300021648407	RH1_02142	DNA-directed RNA polymerase subunit beta'			0	990000009536743	RADLIDQAGVASVR		missed R-A@1	0.0014480099780485	146979675292969	4909395	146979504394531	49093896484375	3	13	4.1.1.1588.12	1	543073	5776711	535717
1	123.74	123.74	718100011348724	602699995040894	567300021648407	RH1_02142	DNA-directed RNA polymerase subunit beta'			0	990000009536743	RADLIDQAGVASVR		missed R-A@1	-0.000902916013728827	146979418945313	4909387	146979504394531	49093896484375	3	10	5.1.1.1655.13	1	55083	5232977	55187
1	123.74	123.74	718100011348724	602699995040894	567300021648407	RH1_02142	DNA-directed RNA polymerase subunit beta'			0	990000009536743	RADLIDQAGVASVR		missed R-A@1	-0.000902916013728827	146979418945313	4909387	146979504394531	49093896484375	3	10	5.1.1.1658.9	1	554878	5232977	55187
1	123.74	123.74	718100011348724	602699995040894	567300021648407	RH1_02142	DNA-directed RNA polymerase subunit beta'			0	990000009536743	RADLIDQAGVASVR		missed R-A@1	0.00105106004048139	146979602050781	4909393	146979504394531	49093896484375	3	10	6.1.1.1614.9	1	541928	3084185	544251
1	123.74	123.74	718100011348724	602699995040894	567300021648407	RH1_02142	DNA-directed RNA polymerase subunit beta'			0	990000009536743	RADLIDQAGVASVR		missed R-A@1	0.00105106004048139	146979602050781	4909393	146979504394531	49093896484375	3	10	6.1.1.1617.9	1	546079	3084185	544251
1	123.74	123.74	718100011348724	602699995040894	567300021648407	RH1_02142	DNA-directed RNA polymerase subunit beta'			0	990000009536743	RADLIDQAGVASVR		missed R-A@1	-0.00214290991425514	146979272460938	4909382	146979504394531	49093896484375	3	11	7.1.1.1530.16	1	540835	7176176	544566
1	123.74	123.74	718100011348724	602699995040894	567300021648407	RH1_02142	DNA-directed RNA polymerase subunit beta'			0	990000009536743	RADLIDQAGVASVR		missed R-A@1	-0.00214290991425514	146979272460938	4909382	146979504394531	49093896484375	3	12	7.1.1.1533.14	1	544934	7176176	544566
1	123.74	123.74	718100011348724	602699995040894	567300021648407	RH1_02142	DNA-directed RNA polymerase subunit beta'			0	990000009536743	RADLIDQAGVASVR		missed R-A@1	-0.00214290991425514	146979272460938	4909382	146979504394531	49093896484375	3	11	7.1.1.1536.14	1	549085	7176176	544566
1	123.74	123.74	718100011348724	602699995040894	567300021648407	RH1_02142	DNA-directed RNA polymerase subunit beta'			0	990000009536743	RADLIDQAGVASVR		missed R-A@1	0.00257427990436554	146979748535156	4909398	146979504394531	49093896484375	3	10	8.1.1.1564.10	1	531952	6649848	535831
1	123.74	123.74	718100011348724	602699995040894	567300021648407	RH1_02142	DNA-directed RNA polymerase subunit beta'			0	990000009536743	RADLIDQAGVASVR		missed R-A@1	0.00257427990436554	146979748535156	4909398	146979504394531	49093896484375	3	13	8.1.1.1567.13	1	536173	6649848	535831
1	123.74	123.74	718100011348724	602699995040894	567300021648407	RH1_02142	DNA-directed RNA polymerase subunit beta'			0	990000009536743	RADLIDQAGVASVR		missed R-A@1	0.00257427990436554	146979748535156	4909398	146979504394531	49093896484375	3	9	8.1.1.1570.10	1	540248	6649848	535831
1	123.74	123.74	718100011348724	602699995040894	567300021648407	RH1_02142	DNA-directed RNA polymerase subunit beta'			0	990000009536743	RADLIDQAGVASVR		missed R-A@1	0.0014818599447608	146979675292969	4909395	146979504394531	49093896484375	3	15	9.1.1.1614.18	1	523628	1378779	524543
1	123.74	123.74	718100011348724	602699995040894	567300021648407	RH1_02142	DNA-directed RNA polymerase subunit beta'			0	990000009536743	RADLIDQAGVASVR		missed R-A@1	0.0014818599447608	146979675292969	4909395	146979504394531	49093896484375	3	16	9.1.1.1617.16	1	527712	1378779	524543
1	123.74	123.74	718100011348724	602699995040894	567300021648407	RH1_02142	DNA-directed RNA polymerase subunit beta'			0	990000009536743	RADLIDQAGVASVR		missed R-A@1	0.00221308995969594	146979724121094	4909397	146979504394531	49093896484375	3	14	10.1.1.1703.10	1	537422	2519195	538312
1	123.74	123.74	718100011348724	602699995040894	567300021648407	RH1_02142	DNA-directed RNA polymerase subunit beta'			0	990000009536743	RADLIDQAGVASVR		missed R-A@1	-0.00232789991423488	146979272460938	4909382	146979504394531	49093896484375	3	10	11.1.1.1528.19	1	536942	4362222	536451
1	123.74	123.74	718100011348724	602699995040894	567300021648407	RH1_02142	DNA-directed RNA polymerase subunit beta'			0	990000009536743	RADLIDQAGVASVR		missed R-A@1	0.00055573700228706	146979541015625	4909391	146979504394531	49093896484375	3	11	12.1.1.1673.9	1	534179	4115066	539273
1	123.74	123.74	718100011348724	602699995040894	567300021648407	RH1_02142	DNA-directed RNA polymerase subunit beta'			0	990000009536743	RADLIDQAGVASVR		missed R-A@1	0.00055573700228706	146979541015625	4909391	146979504394531	49093896484375	3	14	12.1.1.1676.9	1	538334	4115066	539273
1	123.74	123.74	718100011348724	602699995040894	567300021648407	RH1_02142	DNA-directed RNA polymerase subunit beta'			0	990000009536743	RADLIDQAGVASVR		missed R-A@1	0.00055573700228706	146979541015625	4909391	146979504394531	49093896484375	3	13	12.1.1.1679.14	1	54274	4115066	539273
1	123.74	123.74	718100011348724	602699995040894	567300021648407	RH1_02142	DNA-directed RNA polymerase subunit beta'			0	990000009536743	RADLIDQAGVASVR		missed R-A@1	0.00105197995435447	146979602050781	4909393	146979504394531	49093896484375	3	15	3.1.1.1556.12	1	527643	8849025	528708
1	123.74	123.74	718100011348724	602699995040894	567300021648407	RH1_02142	DNA-directed RNA polymerase subunit beta'			0	990000009536743	RADLIDQAGVASVR		missed R-A@1	0.00105197995435447	146979602050781	4909393	146979504394531	49093896484375	3	14	3.1.1.1559.15	1	531854	8849025	528708
1	123.74	123.74	718100011348724	602699995040894	567300021648407	RH1_02142	DNA-directed RNA polymerase subunit beta'			0	990000009536743	RADLIDQAGVASVR		missed R-A@1	0.99483197927475	147078991699219	4912706	146979504394531	49093896484375	3	13	9.1.1.1620.18	1	531904	5104536	524543
1	123.74	123.74	718100011348724	602699995040894	567300021648407	RH1_02142	DNA-directed RNA polymerase subunit beta'			0	990000009536743	RADLIDQAGVASVR		missed R-A@1	-0.0031010799575597	146979187011719	4909379	146979504394531	49093896484375	3	9	1.1.1.1548.10	1	53.73	4718222	53.98
1	123.74	123.74	718100011348724	602699995040894	567300021648407	RH1_02142	DNA-directed RNA polymerase subunit beta'			0	990000009536743	RADLIDQAGVASVR		missed R-A@1	0.995591998100281	147079064941406	4912708	146979504394531	49093896484375	3	11	3.1.1.1562.15	1	535995	4755206	532844
1	123.74	123.74	718100011348724	602699995040894	567300021648407	RH1_02142	DNA-directed RNA polymerase subunit beta'			0	989199995994568	RADLIDQAGVASVR		missed R-A@1	0.0014818599447608	146979675292969	4909395	146979504394531	49093896484375	3	11	9.1.1.1611.15	1	519417	1378779	524543
1	123.74	123.74	718100011348724	602699995040894	567300021648407	RH1_02142	DNA-directed RNA polymerase subunit beta'			0	982699990272522	RADLIDQAGVASVR		missed R-A@1	0.00105197995435447	146979602050781	4909393	146979504394531	49093896484375	3	11	3.1.1.1553.14	1	523565	8849025	528708
1	123.74	123.74	718100011348724	602699995040894	567300021648407	RH1_02142	DNA-directed RNA polymerase subunit beta'			0	98199999332428	RADLIDQAGVASVR		missed R-A@1	0.00257427990436554	146979748535156	4909398	146979504394531	49093896484375	3	8	8.1.1.1561.10	1	527837	6649848	535831
1	123.74	123.74	718100011348724	602699995040894	567300021648407	RH1_02142	DNA-directed RNA polymerase subunit beta'			0	963599979877472	RADLIDQAGVASVR		missed R-A@1	0.99483597278595	147078991699219	4912706	146979504394531	49093896484375	3	8	5.1.1.1652.12	1	546656	2601971	55187
1	123.74	123.74	718100011348724	602699995040894	567300021648407	RH1_02142	DNA-directed RNA polymerase subunit beta'			0	951499998569489	RADLIDQAGVASVR		missed R-A@1	-0.00214290991425514	146979272460938	4909382	146979504394531	49093896484375	3	6	7.1.1.1527.15	1	536663	7176176	544566
1	123.74	123.74	718100011348724	602699995040894	567300021648407	RH1_02142	DNA-directed RNA polymerase subunit beta'			0	921599984169006	RADLIDQAGVASVR		missed R-A@1	-0.00269411993212998	146979211425781	490938	146979504394531	49093896484375	3	6	11.1.1.1533.16	1	543775	315922	539213
1	123.74	123.74	718100011348724	602699995040894	567300021648407	RH1_02142	DNA-directed RNA polymerase subunit beta'			0	747600018978119	RADLIDQAGVASVR	Deamidated(Q)@7	missed R-A@1	0.0082582700997591	147078735351563	4912697	147077905273438	491266967773438	3	6	2.1.1.1548.15	1	538079	5302933	533548
1	123.74	123.74	718100011348724	602699995040894	567300021648407	RH1_02142	DNA-directed RNA polymerase subunit beta'			0	705200016498566	RADLIDQAGVASVR	Deamidated(Q)@7	missed R-A@1	0.0115761999040842	147079064941406	4912708	147077905273438	491266967773438	3	7	3.1.1.1559.16	1	531879	4755206	532844
1	123.74	123.74	718100011348724	602699995040894	567300021648407	RH1_02142	DNA-directed RNA polymerase subunit beta'			0	598800003528595	RADLIDQAGVASVR		missed R-A@1	0.00362316006794572	146979870605469	4909402	146979504394531	49093896484375	3	5	11.1.1.1525.19	1	53.28	3477201	53369
1	123.74	123.74	718100011348724	602699995040894	567300021648407	RH1_02142	DNA-directed RNA polymerase subunit beta'			0	239600002765656	RGRVITGTNKR	Deamidated(R)@3; Thr->Ser@8	cleaved R-P@C-term; missed R-G@1; missed R-V@3; missed K-R@10	-0.00100186001509428	124370983886719	6228622	12437109375	622862731933594	2	8	5.1.1.1848.12	0	818159	2025267	820311
1	123.74	123.74	718100011348724	602699995040894	567300021648407	RH1_02142	DNA-directed RNA polymerase subunit beta'			0	646399974822998	RITIEPVDDTVNSVEYMVPK		missed R-I@1	-0.00917433016002178	230415771484375	7690599	230416723632813	76906298828125	3	9	4.1.1.1824.17	0	870585	3020026	869359
1	123.74	123.74	718100011348724	602699995040894	567300021648407	RH1_02142	DNA-directed RNA polymerase subunit beta'			0	625899970531464	RITIEPVDDTVNSVEYMVPK		missed R-I@1	-0.0092722000554204	230415771484375	7690599	230416723632813	76906298828125	3	8	8.1.1.1805.18	1	86631	3172239	865312
1	123.74	123.74	718100011348724	602699995040894	567300021648407	RH1_02142	DNA-directed RNA polymerase subunit beta'			0	418000012636185	RITIEPVDDTVNSVEYMVPK		missed R-I@1	-0.0209292005747557	230414624023438	769056	230416723632813	76906298828125	3	7	9.1.1.1857.42	1	86046	5673598	860775
1	123.74	123.74	718100011348724	602699995040894	567300021648407	RH1_02142	DNA-directed RNA polymerase subunit beta'			0	304199993610382	RITIEPVDDTVNSVEYMVPK		missed R-I@1	-0.0196474008262157	230414770507813	7690565	230416723632813	76906298828125	3	8	9.1.1.1861.39	1	865986	5503677	862163
1	123.74	123.74	718100011348724	602699995040894	567300021648407	RH1_02142	DNA-directed RNA polymerase subunit beta'			0	990000009536743	RLVDVAQDCIVR	Carbamidomethyl(C)@9	missed R-L@1	-0.00130144995637238	144276513671875	481929	144276635742188	481929412841797	3	11	3.1.1.1583.13	1	564913	3890896	563189
1	123.74	123.74	718100011348724	602699995040894	567300021648407	RH1_02142	DNA-directed RNA polymerase subunit beta'			0	990000009536743	RLVDVAQDCIVR	Carbamidomethyl(C)@9	missed R-L@1	0.00251054996624589	144276879882813	4819302	144276635742188	481929412841797	3	11	9.1.1.1640.10	1	559311	4683336	557662
1	123.74	123.74	718100011348724	602699995040894	567300021648407	RH1_02142	DNA-directed RNA polymerase subunit beta'			0	990000009536743	RLVDVAQDCIVR	Carbamidomethyl(C)@9	missed R-L@1	0.00251054996624589	144276879882813	4819302	144276635742188	481929412841797	3	10	9.1.1.1643.17	1	563633	4683336	557662
1	123.74	123.74	718100011348724	602699995040894	567300021648407	RH1_02142	DNA-directed RNA polymerase subunit beta'			0	990000009536743	RLVDVAQDCIVR	Carbamidomethyl(C)@9	missed R-L@1	-0.00314124999567866	144276306152344	4819283	144276635742188	481929412841797	3	8	12.1.1.1701.5	1	57283	2525594	571124
1	123.74	123.74	718100011348724	602699995040894	567300021648407	RH1_02142	DNA-directed RNA polymerase subunit beta'			0	990000009536743	RLVDVAQDCIVR	Deamidated(Q)@7; Carbamidomethyl(C)@9	missed R-L@1	0.0135345999151468	144376391601563	4822619	144375036621094	482257415771484	3	9	2.1.1.1564.14	0	560123	8087944	558377
1	123.74	123.74	718100011348724	602699995040894	567300021648407	RH1_02142	DNA-directed RNA polymerase subunit beta'			0	990000009536743	RLVDVAQDCIVR	Carbamidomethyl(C)@9	missed R-L@1	0.998364984989166	144376477050781	4822622	144276635742188	481929412841797	3	10	3.1.1.1580.13	1	560767	6504418	559044
1	123.74	123.74	718100011348724	602699995040894	567300021648407	RH1_02142	DNA-directed RNA polymerase subunit beta'			0	990000009536743	RLVDVAQDCIVR	Carbamidomethyl(C)@9	missed R-L@1	-0.00232933997176588	144276391601563	4819286	144276635742188	481929412841797	3	7	1.1.1.1573.13	1	572241	2788741	573031
1	123.74	123.74	718100011348724	602699995040894	567300021648407	RH1_02142	DNA-directed RNA polymerase subunit beta'			0	985300004482269	RLVDVAQDCIVR	Carbamidomethyl(C)@9	missed R-L@1	-0.00637244991958141	144276013183594	4819273	144276635742188	481929412841797	3	6	8.1.1.1593.11	1	572077	3504005	567628
1	123.74	123.74	718100011348724	602699995040894	567300021648407	RH1_02142	DNA-directed RNA polymerase subunit beta'			0	985099971294403	RLVDVAQDCIVR	Carbamidomethyl(C)@9	missed R-L@1	100460994243622	144377111816406	4822643	144276635742188	481929412841797	3	11	5.1.1.1677.13	1	581402	4186622	583676
1	123.74	123.74	718100011348724	602699995040894	567300021648407	RH1_02142	DNA-directed RNA polymerase subunit beta'			0	981899976730347	RLVDVAQDCIVR	Carbamidomethyl(C)@9	missed R-L@1	100460994243622	144377111816406	4822643	144276635742188	481929412841797	3	10	5.1.1.1683.5	1	589481	4186622	583676
1	123.74	123.74	718100011348724	602699995040894	567300021648407	RH1_02142	DNA-directed RNA polymerase subunit beta'			0	980799973011017	RLVDVAQDCIVR	Carbamidomethyl(C)@9	missed R-L@1	0.00251054996624589	144276879882813	4819302	144276635742188	481929412841797	3	8	9.1.1.1637.14	1	555266	4683336	557662
1	123.74	123.74	718100011348724	602699995040894	567300021648407	RH1_02142	DNA-directed RNA polymerase subunit beta'			0	970899999141693	RLVDVAQDCIVR	Deamidated(Q)@7; Carbamidomethyl(C)@9	missed R-L@1	0.0135345999151468	144376391601563	4822619	144375036621094	482257415771484	3	8	2.1.1.1561.15	0	556009	8087944	558377
1	123.74	123.74	718100011348724	602699995040894	567300021648407	RH1_02142	DNA-directed RNA polymerase subunit beta'			0	942799985408783	RLVDVAQDCIVR	Deamidated(Q)@7; Carbamidomethyl(C)@9	missed R-L@1	0.0168658997863531	144376721191406	482263	144375036621094	482257415771484	3	6	7.1.1.1554.7	1	573855	492237	574995
1	123.74	123.74	718100011348724	602699995040894	567300021648407	RH1_02142	DNA-directed RNA polymerase subunit beta'			0	929899990558624	RLVDVAQDCIVR	Deamidated(Q)@7; Carbamidomethyl(C)@9	missed R-L@1	0.0170745998620987	144376745605469	4822631	144375036621094	482257415771484	3	7	6.1.1.1635.7	1	570935	2715696	574695
1	123.74	123.74	718100011348724	602699995040894	567300021648407	RH1_02142	DNA-directed RNA polymerase subunit beta'			0	904100000858307	RLVDVAQDCIVR	Deamidated(Q)@7; Carbamidomethyl(C)@9	missed R-L@1	0.0135345999151468	144376391601563	4822619	144375036621094	482257415771484	3	6	2.1.1.1567.17	1	564343	8087944	558377
1	123.74	123.74	718100011348724	602699995040894	567300021648407	RH1_02142	DNA-directed RNA polymerase subunit beta'			0	734300017356873	RLVDVAQDCIVR	Carbamidomethyl(C)@9	missed R-L@1	-0.00637244991958141	144276013183594	4819273	144276635742188	481929412841797	3	5	8.1.1.1590.14	1	567996	3504005	567628
1	123.74	123.74	718100011348724	602699995040894	567300021648407	RH1_02142	DNA-directed RNA polymerase subunit beta'			0	530200004577637	RLVDVAQDCIVR	Carbamidomethyl(C)@9	missed R-L@1	0.996420979499817	14437626953125	4822615	144276635742188	481929412841797	3	10	4.1.1.1601.10	0	561135	3865051	567508
1	123.74	123.74	718100011348724	602699995040894	567300021648407	RH1_02142	DNA-directed RNA polymerase subunit beta'			0	322699993848801	RLVDVAQDCIVR	Deamidated(Q)@7; Carbamidomethyl(C)@9	missed R-L@1	0.0124966995790601	144376293945313	4822616	144375036621094	482257415771484	3	6	8.1.1.1587.12	1	563971	4450154	566245
1	123.74	123.74	718100011348724	602699995040894	567300021648407	RH1_02142	DNA-directed RNA polymerase subunit beta'			0	289799988269806	RLVDVAQDCIVR	Deamidated(Q)@7; Carbamidomethyl(C)@9	missed R-L@1	0.0143496999517083	144376477050781	4822622	144375036621094	482257415771484	3	6	3.1.1.1577.13	0	556626	6504418	559044
1	123.74	123.74	718100011348724	602699995040894	567300021648407	RH1_02142	DNA-directed RNA polymerase subunit beta'			0	214399993419647	RLVDVAQDCIVR	Deamidated(Q)@7; Carbamidomethyl(C)@9	missed R-L@1	0.0135842999443412	144376391601563	4822619	144375036621094	482257415771484	3	7	9.1.1.1634.19	0	551252	5665754	556281
1	123.74	123.74	718100011348724	602699995040894	567300021648407	RH1_02142	DNA-directed RNA polymerase subunit beta'			0	16159999370575	RLVDVAQDCIVR	Deamidated(Q)@7; Carbamidomethyl(C)@9	missed R-L@1	0.0135345999151468	144376391601563	4822619	144375036621094	482257415771484	3	4	2.1.1.1570.13	1	568388	8087944	558377
1	123.74	123.74	718100011348724	602699995040894	567300021648407	RH1_02142	DNA-directed RNA polymerase subunit beta'			0	990000009536743	RSEAESAAALAAPVQDVHEADSGLVDTVENR		missed R-S@1	0.00160052999854088	320654565429688	8026437	32065439453125	802643249511719	4	15	2.1.1.1711.41	1	764088	571597	765814
1	123.74	123.74	718100011348724	602699995040894	567300021648407	RH1_02142	DNA-directed RNA polymerase subunit beta'			0	990000009536743	RSEAESAAALAAPVQDVHEADSGLVDTVENR		missed R-S@1	0.00314967008307576	3206546875	802644	32065439453125	802643249511719	4	25	3.1.1.1724.39	1	76052	8658616	759524
1	123.74	123.74	718100011348724	602699995040894	567300021648407	RH1_02142	DNA-directed RNA polymerase subunit beta'			0	990000009536743	RSEAESAAALAAPVQDVHEADSGLVDTVENR		missed R-S@1	0.00314967008307576	3206546875	802644	32065439453125	802643249511719	4	19	3.1.1.1727.41	1	764729	8658616	759524
1	123.74	123.74	718100011348724	602699995040894	567300021648407	RH1_02142	DNA-directed RNA polymerase subunit beta'			0	990000009536743	RSEAESAAALAAPVQDVHEADSGLVDTVENR		missed R-S@1	0.000952407019212842	3206544921875	8026435	32065439453125	802643249511719	4	19	3.1.1.1730.44	1	768958	8784868	769223
1	123.74	123.74	718100011348724	602699995040894	567300021648407	RH1_02142	DNA-directed RNA polymerase subunit beta'			0	990000009536743	RSEAESAAALAAPVQDVHEADSGLVDTVENR		missed R-S@1	0.00338421994820237	320654736328125	8026441	32065439453125	802643249511719	4	21	4.1.1.1751.29	1	769344	6129934	775132
1	123.74	123.74	718100011348724	602699995040894	567300021648407	RH1_02142	DNA-directed RNA polymerase subunit beta'			0	990000009536743	RSEAESAAALAAPVQDVHEADSGLVDTVENR		missed R-S@1	0.00338421994820237	320654736328125	8026441	32065439453125	802643249511719	4	20	4.1.1.1754.30	1	773504	6129934	775132
1	123.74	123.74	718100011348724	602699995040894	567300021648407	RH1_02142	DNA-directed RNA polymerase subunit beta'			0	990000009536743	RSEAESAAALAAPVQDVHEADSGLVDTVENR		missed R-S@1	0.00338421994820237	320654736328125	8026441	32065439453125	802643249511719	4	20	4.1.1.1757.23	1	777739	6129934	775132
1	123.74	123.74	718100011348724	602699995040894	567300021648407	RH1_02142	DNA-directed RNA polymerase subunit beta'			0	990000009536743	RSEAESAAALAAPVQDVHEADSGLVDTVENR		missed R-S@1	-0.0055296397767961	320653857421875	8026419	32065439453125	802643249511719	4	20	7.1.1.1703.20	1	781022	5360664	781262
1	123.74	123.74	718100011348724	602699995040894	567300021648407	RH1_02142	DNA-directed RNA polymerase subunit beta'			0	990000009536743	RSEAESAAALAAPVQDVHEADSGLVDTVENR		missed R-S@1	-0.00430891010910273	320653979492188	8026422	32065439453125	802643249511719	4	20	7.1.1.1710.37	1	790682	5760309	785426
1	123.74	123.74	718100011348724	602699995040894	567300021648407	RH1_02142	DNA-directed RNA polymerase subunit beta'			0	990000009536743	RSEAESAAALAAPVQDVHEADSGLVDTVENR		missed R-S@1	0.00310240988619626	3206546875	802644	32065439453125	802643249511719	4	14	8.1.1.1739.30	1	775059	5978917	773811
1	123.74	123.74	718100011348724	602699995040894	567300021648407	RH1_02142	DNA-directed RNA polymerase subunit beta'			0	990000009536743	RSEAESAAALAAPVQDVHEADSGLVDTVENR		missed R-S@1	0.00513793993741274	3206548828125	8026445	32065439453125	802643249511719	4	11	9.1.1.1780.46	1	753899	1098434	755496
1	123.74	123.74	718100011348724	602699995040894	567300021648407	RH1_02142	DNA-directed RNA polymerase subunit beta'			0	990000009536743	RSEAESAAALAAPVQDVHEADSGLVDTVENR		missed R-S@1	0.00513793993741274	3206548828125	8026445	32065439453125	802643249511719	4	20	9.1.1.1784.45	1	759411	1254063	761036
1	123.74	123.74	718100011348724	602699995040894	567300021648407	RH1_02142	DNA-directed RNA polymerase subunit beta'			0	990000009536743	RSEAESAAALAAPVQDVHEADSGLVDTVENR		missed R-S@1	0.00513793993741274	3206548828125	8026445	32065439453125	802643249511719	4	23	9.1.1.1787.46	1	763595	1254063	761036
1	123.74	123.74	718100011348724	602699995040894	567300021648407	RH1_02142	DNA-directed RNA polymerase subunit beta'			0	990000009536743	RSEAESAAALAAPVQDVHEADSGLVDTVENR		missed R-S@1	0.00513793993741274	3206548828125	8026445	32065439453125	802643249511719	4	22	9.1.1.1790.42	1	767655	1254063	761036
1	123.74	123.74	718100011348724	602699995040894	567300021648407	RH1_02142	DNA-directed RNA polymerase subunit beta'			0	990000009536743	RSEAESAAALAAPVQDVHEADSGLVDTVENR		missed R-S@1	0.00529849994927645	320654931640625	8026446	32065439453125	802643249511719	4	23	10.1.1.1875.23	1	776608	3356474	773921
1	123.74	123.74	718100011348724	602699995040894	567300021648407	RH1_02142	DNA-directed RNA polymerase subunit beta'			0	990000009536743	RSEAESAAALAAPVQDVHEADSGLVDTVENR		missed R-S@1	0.00340084009803832	320654736328125	8026441	32065439453125	802643249511719	4	17	12.1.1.1851.20	1	781334	4362033	77602
1	123.74	123.74	718100011348724	602699995040894	567300021648407	RH1_02142	DNA-directed RNA polymerase subunit beta'			0	98989999294281	RSEAESAAALAAPVQDVHEADSGLVDTVENR		missed R-S@1	0.000708266976289451	320654443359375	8026434	32065439453125	802643249511719	4	9	3.1.1.1718.44	0	752346	8759087	755374
1	123.74	123.74	718100011348724	602699995040894	567300021648407	RH1_02142	DNA-directed RNA polymerase subunit beta'			0	925000011920929	RSEAESAAALAAPVQDVHEADSGLVDTVENR	Deamidated(Q)@15	missed R-S@1	0.0217586997896433	32075498046875	8028947	320752807617188	802889282226563	4	8	2.1.1.1715.47	1	769778	3427846	768584
1	123.74	123.74	718100011348724	602699995040894	567300021648407	RH1_02142	DNA-directed RNA polymerase subunit beta'			0	349200010299683	RSEAESAAALAAPVQDVHEADSGLVDTVENR		missed R-S@1	0.00513793993741274	3206548828125	8026445	32065439453125	802643249511719	4	6	9.1.1.1795.49	1	774764	1298.01	75965
1	123.74	123.74	718100011348724	602699995040894	567300021648407	RH1_02142	DNA-directed RNA polymerase subunit beta'			0	151299998164177	RVINRNNR	Arg->Glu@1	missed R-V@1; missed R-N@5	0.0132216000929475	101354986572266	5077822	101353662109375	507775604248047	2	6	9.1.1.1671.21	1	602381	311783	603221
1	123.74	123.74	718100011348724	602699995040894	567300021648407	RH1_02142	DNA-directed RNA polymerase subunit beta'			0	990000009536743	SFISAASFQETTR			-0.00216439994983375	1443697265625	7228559	144369946289063	722856994628906	2	12	4.1.1.1682.27	1	673676	6748409	67535
1	123.74	123.74	718100011348724	602699995040894	567300021648407	RH1_02142	DNA-directed RNA polymerase subunit beta'			0	990000009536743	SFISAASFQETTR			-0.00216439994983375	1443697265625	7228559	144369946289063	722856994628906	2	13	4.1.1.1685.23	1	67788	6748409	67535
1	123.74	123.74	718100011348724	602699995040894	567300021648407	RH1_02142	DNA-directed RNA polymerase subunit beta'			0	990000009536743	SFISAASFQETTR			-0.00264561991207302	144369689941406	7228557	144369946289063	722856994628906	2	15	7.1.1.1630.28	1	679985	8660054	678738
1	123.74	123.74	718100011348724	602699995040894	567300021648407	RH1_02142	DNA-directed RNA polymerase subunit beta'			0	990000009536743	SFISAASFQETTR			0.00124871998559684	144370068359375	7228576	144369946289063	722856994628906	2	12	8.1.1.1665.29	1	672404	8335923	675416
1	123.74	123.74	718100011348724	602699995040894	567300021648407	RH1_02142	DNA-directed RNA polymerase subunit beta'			0	990000009536743	SFISAASFQETTR			0.00124871998559684	144370068359375	7228576	144369946289063	722856994628906	2	14	8.1.1.1668.27	1	676611	8335923	675416
1	123.74	123.74	718100011348724	602699995040894	567300021648407	RH1_02142	DNA-directed RNA polymerase subunit beta'			0	990000009536743	SFISAASFQETTR			-0.00117745995521545	14436982421875	7228564	144369946289063	722856994628906	2	13	9.1.1.1718.48	1	668073	1337696	671007
1	123.74	123.74	718100011348724	602699995040894	567300021648407	RH1_02142	DNA-directed RNA polymerase subunit beta'			0	990000009536743	SFISAASFQETTR			-0.00117745995521545	14436982421875	7228564	144369946289063	722856994628906	2	14	9.1.1.1721.47	1	672201	1337696	671007
1	123.74	123.74	718100011348724	602699995040894	567300021648407	RH1_02142	DNA-directed RNA polymerase subunit beta'			0	990000009536743	SFISAASFQETTR			-0.00289005995728076	144369653320313	7228555	144369946289063	722856994628906	2	14	10.1.1.1802.18	1	675177	4063956	676803
1	123.74	123.74	718100011348724	602699995040894	567300021648407	RH1_02142	DNA-directed RNA polymerase subunit beta'			0	990000009536743	SFISAASFQETTR			-0.00289005995728076	144369653320313	7228555	144369946289063	722856994628906	2	14	10.1.1.1805.14	1	679285	4063956	676803
1	123.74	123.74	718100011348724	602699995040894	567300021648407	RH1_02142	DNA-directed RNA polymerase subunit beta'			0	990000009536743	SFISAASFQETTR			-0.00259015988558531	144369689941406	7228557	144369946289063	722856994628906	2	11	12.1.1.1775.21	1	676019	4644402	677571
1	123.74	123.74	718100011348724	602699995040894	567300021648407	RH1_02142	DNA-directed RNA polymerase subunit beta'			0	990000009536743	SFISAASFQETTR			-0.00259015988558531	144369689941406	7228557	144369946289063	722856994628906	2	11	12.1.1.1778.15	1	680153	4644402	677571
1	123.74	123.74	718100011348724	602699995040894	567300021648407	RH1_02142	DNA-directed RNA polymerase subunit beta'			0	990000009536743	SFISAASFQETTR			3450000000	144369946289063	722857	144369946289063	722856994628906	2	12	1.1.1.1651.30	1	680746	5724165	678212
1	123.74	123.74	718100011348724	602699995040894	567300021648407	RH1_02142	DNA-directed RNA polymerase subunit beta'			0	990000009536743	SFISAASFQETTR			-0.00162131001707166	144369763183594	7228561	144369946289063	722856994628906	2	14	3.1.1.1658.47	1	669403	1463594	67236
1	123.74	123.74	718100011348724	602699995040894	567300021648407	RH1_02142	DNA-directed RNA polymerase subunit beta'			0	990000009536743	SFISAASFQETTR			-0.00162131001707166	144369763183594	7228561	144369946289063	722856994628906	2	15	3.1.1.1661.44	1	673478	1463594	67236
1	123.74	123.74	718100011348724	602699995040894	567300021648407	RH1_02142	DNA-directed RNA polymerase subunit beta'			0	990000009536743	SFISAASFQETTR			-0.000473071995656937	144369909667969	7228568	144369946289063	722856994628906	2	11	2.1.1.1644.38	1	671288	1385122	670319
1	123.74	123.74	718100011348724	602699995040894	567300021648407	RH1_02142	DNA-directed RNA polymerase subunit beta'			0	990000009536743	SFISAASFQETTR			-0.0041584400460124	14436953125	7228549	144369946289063	722856994628906	2	11	6.1.1.1712.16	1	678151	3605964	679854
1	123.74	123.74	718100011348724	602699995040894	567300021648407	RH1_02142	DNA-directed RNA polymerase subunit beta'			0	990000009536743	SFISAASFQETTR			3450000000	144369946289063	722857	144369946289063	722856994628906	2	11	1.1.1.1648.39	1	676585	5724165	678212
1	123.74	123.74	718100011348724	602699995040894	567300021648407	RH1_02142	DNA-directed RNA polymerase subunit beta'			0	990000009536743	SFISAASFQETTR			-0.000395559007301927	144369909667969	4822403	144369946289063	482240417480469	3	9	3.1.1.1662.14	1	67411	4202048	67236
1	123.74	123.74	718100011348724	602699995040894	567300021648407	RH1_02142	DNA-directed RNA polymerase subunit beta'			0	990000009536743	SFISAASFQETTR			0.00275726988911629	144370202636719	7228583	144369946289063	722856994628906	2	9	5.1.1.1749.17	1	681247	5008827	683173
1	123.74	123.74	718100011348724	602699995040894	567300021648407	RH1_02142	DNA-directed RNA polymerase subunit beta'			0	990000009536743	SFISAASFQETTR			-0.00264561991207302	144369689941406	7228557	144369946289063	722856994628906	2	10	7.1.1.1627.29	1	675773	8660054	678738
1	123.74	123.74	718100011348724	602699995040894	567300021648407	RH1_02142	DNA-directed RNA polymerase subunit beta'			0	990000009536743	SFISAASFQETTR			-0.00162131001707166	144369763183594	7228561	144369946289063	722856994628906	2	10	3.1.1.1664.43	1	677601	1463594	67236
1	123.74	123.74	718100011348724	602699995040894	567300021648407	RH1_02142	DNA-directed RNA polymerase subunit beta'			0	990000009536743	SFISAASFQETTR			0.00275726988911629	144370202636719	7228583	144369946289063	722856994628906	2	9	5.1.1.1752.17	1	685407	5008827	683173
1	123.74	123.74	718100011348724	602699995040894	567300021648407	RH1_02142	DNA-directed RNA polymerase subunit beta'			0	990000009536743	SFISAASFQETTR			0.00121935002971441	144370056152344	4822408	144369946289063	482240417480469	3	9	9.1.1.1722.8	1	67261	4497114	671007
1	123.74	123.74	718100011348724	602699995040894	567300021648407	RH1_02142	DNA-directed RNA polymerase subunit beta'			0	990000009536743	SFISAASFQETTR			-0.00117745995521545	14436982421875	7228564	144369946289063	722856994628906	2	9	9.1.1.1724.41	1	67.62	1337696	671007
1	123.74	123.74	718100011348724	602699995040894	567300021648407	RH1_02142	DNA-directed RNA polymerase subunit beta'			0	990000009536743	SFISAASFQETTR			-0.0041584400460124	14436953125	7228549	144369946289063	722856994628906	2	9	6.1.1.1715.19	1	682314	3605964	679854
1	123.74	123.74	718100011348724	602699995040894	567300021648407	RH1_02142	DNA-directed RNA polymerase subunit beta'			0	990000009536743	SFISAASFQETTR			0.000890879018697888	14437001953125	4822407	144369946289063	482240417480469	3	7	2.1.1.1645.9	1	671946	4380947	670319
1	123.74	123.74	718100011348724	602699995040894	567300021648407	RH1_02142	DNA-directed RNA polymerase subunit beta'			0	990000009536743	SFISAASFQETTR			0.00505942991003394	144370446777344	4822421	144369946289063	482240417480469	3	7	8.1.1.1667.6	1	674326	2687198	675416
1	123.74	123.74	718100011348724	602699995040894	567300021648407	RH1_02142	DNA-directed RNA polymerase subunit beta'			0	98309999704361	SFISAASFQETTR			-0.000568419985938817	144369885253906	7228567	144369946289063	722856994628906	2	8	11.1.1.1630.43	1	678607	6198964	676127
1	123.74	123.74	718100011348724	602699995040894	567300021648407	RH1_02142	DNA-directed RNA polymerase subunit beta'			0	976700007915497	SFISAASFQETTR			0.00894283968955278	144370837402344	4822434	144369946289063	482240417480469	3	9	3.1.1.1663.4	1	675242	3594332	676506
1	123.74	123.74	718100011348724	602699995040894	567300021648407	RH1_02142	DNA-directed RNA polymerase subunit beta'			0	945699989795685	SFISAASFQETTR			-0.000568419985938817	144369885253906	7228567	144369946289063	722856994628906	2	8	11.1.1.1627.46	1	674527	6198964	676127
1	123.74	123.74	718100011348724	602699995040894	567300021648407	RH1_02142	DNA-directed RNA polymerase subunit beta'			0	941200017929077	SFISAASFQETTR			-0.00264561991207302	144369689941406	7228557	144369946289063	722856994628906	2	6	7.1.1.1633.20	1	684191	8660054	678738
1	123.74	123.74	718100011348724	602699995040894	567300021648407	RH1_02142	DNA-directed RNA polymerase subunit beta'			0	848399996757507	SFISAASFQETTR			0.00121935002971441	144370056152344	4822408	144369946289063	482240417480469	3	6	9.1.1.1723.10	1	674043	4497114	671007
1	123.74	123.74	718100011348724	602699995040894	567300021648407	RH1_02142	DNA-directed RNA polymerase subunit beta'			0	700999975204468	SFISAASFQETTR			-0.000395559007301927	144369909667969	4822403	144369946289063	482240417480469	3	5	3.1.1.1658.11	1	668503	4202048	67236
1	123.74	123.74	718100011348724	602699995040894	567300021648407	RH1_02142	DNA-directed RNA polymerase subunit beta'			0	990000009536743	SPLTCEAEEGVCAMCYGR	Carbamidomethyl(C)@5; Carbamidomethyl(C)@12; Carbamidomethyl(C)@15		0.00122793996706605	208883862304688	6972868	208883740234375	697286376953125	3	13	4.1.1.1733.16	1	744084	2959357	744674
1	123.74	123.74	718100011348724	602699995040894	567300021648407	RH1_02142	DNA-directed RNA polymerase subunit beta'			0	990000009536743	SPLTCEAEEGVCAMCYGR	Carbamidomethyl(C)@5; Carbamidomethyl(C)@12; Carbamidomethyl(C)@15		-0.000665483006741852	208883642578125	6972861	208883740234375	697286376953125	3	10	2.1.1.1695.35	1	741808	7907494	738148
1	123.74	123.74	718100011348724	602699995040894	567300021648407	RH1_02142	DNA-directed RNA polymerase subunit beta'			0	990000009536743	SPLTCEAEEGVCAMCYGR	Carbamidomethyl(C)@5; Carbamidomethyl(C)@12; Carbamidomethyl(C)@15		-0.000585357018280774	208883666992188	6972862	208883740234375	697286376953125	3	11	3.1.1.1709.33	1	739637	7254739	740176
1	123.74	123.74	718100011348724	602699995040894	567300021648407	RH1_02142	DNA-directed RNA polymerase subunit beta'			0	990000009536743	SPLTCEAEEGVCAMCYGR	Carbamidomethyl(C)@5; Carbamidomethyl(C)@12; Carbamidomethyl(C)@15		0.00110233994200826	208883813476563	6972867	208883740234375	697286376953125	3	9	8.1.1.1715.15	1	741315	3641803	741955
1	123.74	123.74	718100011348724	602699995040894	567300021648407	RH1_02142	DNA-directed RNA polymerase subunit beta'			0	990000009536743	SPLTCEAEEGVCAMCYGR	Carbamidomethyl(C)@5; Carbamidomethyl(C)@12; Carbamidomethyl(C)@15		0.0051660998724401	208884252929688	6972881	208883740234375	697286376953125	3	11	9.1.1.1769.34	1	738373	5433443	738888
1	123.74	123.74	718100011348724	602699995040894	567300021648407	RH1_02142	DNA-directed RNA polymerase subunit beta'			0	990000009536743	SPLTCEAEEGVCAMCYGR	Carbamidomethyl(C)@5; Carbamidomethyl(C)@12; Carbamidomethyl(C)@15		-6460000000	208883740234375	6972864	208883740234375	697286376953125	3	10	7.1.1.1677.25	1	744809	5309998	745299
1	123.74	123.74	718100011348724	602699995040894	567300021648407	RH1_02142	DNA-directed RNA polymerase subunit beta'			0	990000009536743	SPLTCEAEEGVCAMCYGR	Carbamidomethyl(C)@5; Carbamidomethyl(C)@12; Carbamidomethyl(C)@15		-0.000585357018280774	208883666992188	6972862	208883740234375	697286376953125	3	11	3.1.1.1712.37	1	743885	7254739	740176
1	123.74	123.74	718100011348724	602699995040894	567300021648407	RH1_02142	DNA-directed RNA polymerase subunit beta'			0	939499974250793	SPLTCEAEEGVCAMCYGR	Carbamidomethyl(C)@5; Carbamidomethyl(C)@12; Carbamidomethyl(C)@15		-6460000000	208883740234375	6972864	208883740234375	697286376953125	3	7	7.1.1.1680.30	1	748963	5309998	745299
1	123.74	123.74	718100011348724	602699995040894	567300021648407	RH1_02142	DNA-directed RNA polymerase subunit beta'			0	834699988365173	SPLTCEAEEGVCAMCYGR	Carbamidomethyl(C)@5; Carbamidomethyl(C)@12; Carbamidomethyl(C)@15		-0.00626815995201468	20888310546875	6972843	208883740234375	697286376953125	3	7	1.1.1.1696.23	1	743073	2637273	744853
1	123.74	123.74	718100011348724	602699995040894	567300021648407	RH1_02142	DNA-directed RNA polymerase subunit beta'			0	766300022602081	SPLTCEAEEGVCAMCYGR	Carbamidomethyl(C)@5; Carbamidomethyl(C)@12; Carbamidomethyl(C)@15		0.0051660998724401	208884252929688	6972881	208883740234375	697286376953125	3	7	9.1.1.1772.32	1	742478	5433443	738888
1	123.74	123.74	718100011348724	602699995040894	567300021648407	RH1_02142	DNA-directed RNA polymerase subunit beta'			0	990000009536743	SVIVTGPELK			-0.000971771019976586	104160607910156	5218103	104160705566406	521810791015625	2	9	1.1.1.1533.17	1	516769	8821772	517659
1	123.74	123.74	718100011348724	602699995040894	567300021648407	RH1_02142	DNA-directed RNA polymerase subunit beta'			0	990000009536743	SVIVTGPELK			0.000313364987960085	104160729980469	5218109	104160705566406	521810791015625	2	12	4.1.1.1568.17	1	51586	1012156	51.64
1	123.74	123.74	718100011348724	602699995040894	567300021648407	RH1_02142	DNA-directed RNA polymerase subunit beta'			0	990000009536743	SVIVTGPELK			-0.00209876010194421	104160510253906	5218098	104160705566406	521810791015625	2	10	8.1.1.1550.15	1	513011	1110469	513751
1	123.74	123.74	718100011348724	602699995040894	567300021648407	RH1_02142	DNA-directed RNA polymerase subunit beta'			0	990000009536743	SVIVTGPELK			-0.000953874026890844	104160607910156	5218103	104160705566406	521810791015625	2	11	10.1.1.1686.9	1	514122	5499517	517582
1	123.74	123.74	718100011348724	602699995040894	567300021648407	RH1_02142	DNA-directed RNA polymerase subunit beta'			0	990000009536743	SVIVTGPELK			-0.000953874026890844	104160607910156	5218103	104160705566406	521810791015625	2	11	10.1.1.1689.9	1	518227	5499517	517582
1	123.74	123.74	718100011348724	602699995040894	567300021648407	RH1_02142	DNA-directed RNA polymerase subunit beta'			0	990000009536743	SVIVTGPELK			-0.000350341986631975	104160668945313	5218106	104160705566406	521810791015625	2	9	2.1.1.1531.18	1	51471	2142493	511485
1	123.74	123.74	718100011348724	602699995040894	567300021648407	RH1_02142	DNA-directed RNA polymerase subunit beta'			0	990000009536743	SVIVTGPELK			-0.0014379300409928	104160571289063	5218101	104160705566406	521810791015625	2	8	7.1.1.1516.24	1	521705	1198386	519705
1	123.74	123.74	718100011348724	602699995040894	567300021648407	RH1_02142	DNA-directed RNA polymerase subunit beta'			0	990000009536743	SVIVTGPELK			-0.00153283996041864	104160546875	521.81	104160705566406	521810791015625	2	11	9.1.1.1604.26	1	510034	2052569	509369
1	123.74	123.74	718100011348724	602699995040894	567300021648407	RH1_02142	DNA-directed RNA polymerase subunit beta'			0	990000009536743	SVIVTGPELK			-0.000350341986631975	104160668945313	5218106	104160705566406	521810791015625	2	10	2.1.1.1528.22	1	51067	2142493	511485
1	123.74	123.74	718100011348724	602699995040894	567300021648407	RH1_02142	DNA-directed RNA polymerase subunit beta'			0	990000009536743	SVIVTGPELK			-0.00165496999397874	104160522460938	5218099	104160705566406	521810791015625	2	9	6.1.1.1598.12	1	519974	637374	51938
1	123.74	123.74	718100011348724	602699995040894	567300021648407	RH1_02142	DNA-directed RNA polymerase subunit beta'			0	990000009536743	SVIVTGPELK			0.000548608019016683	1041607421875	521811	104160705566406	521810791015625	2	10	3.1.1.1546.25	1	514188	1880151	512169
1	123.74	123.74	718100011348724	602699995040894	567300021648407	RH1_02142	DNA-directed RNA polymerase subunit beta'			0	990000009536743	SVIVTGPELK			-0.0014379300409928	104160571289063	5218101	104160705566406	521810791015625	2	9	7.1.1.1513.17	1	517683	1198386	519705
1	123.74	123.74	718100011348724	602699995040894	567300021648407	RH1_02142	DNA-directed RNA polymerase subunit beta'			0	990000009536743	SVIVTGPELK			0.000548608019016683	1041607421875	521811	104160705566406	521810791015625	2	10	3.1.1.1543.27	1	510102	1880151	512169
1	123.74	123.74	718100011348724	602699995040894	567300021648407	RH1_02142	DNA-directed RNA polymerase subunit beta'			0	990000009536743	SVIVTGPELK			-0.000339034013450146	104160668945313	5218106	104160705566406	521810791015625	2	9	12.1.1.1660.11	1	516543	683273	517158
1	123.74	123.74	718100011348724	602699995040894	567300021648407	RH1_02142	DNA-directed RNA polymerase subunit beta'			0	990000009536743	SVIVTGPELK			0.000548608019016683	1041607421875	521811	104160705566406	521810791015625	2	7	3.1.1.1540.27	1	505974	6431033	506664
1	123.74	123.74	718100011348724	602699995040894	567300021648407	RH1_02142	DNA-directed RNA polymerase subunit beta'			0	990000009536743	SVIVTGPELK			-0.000521649024449289	10416064453125	5218105	104160705566406	521810791015625	2	7	5.1.1.1635.20	1	523376	8373074	524241
1	123.74	123.74	718100011348724	602699995040894	567300021648407	RH1_02142	DNA-directed RNA polymerase subunit beta'			0	990000009536743	SVIVTGPELK			-0.00165496999397874	104160522460938	5218099	104160705566406	521810791015625	2	7	6.1.1.1595.12	1	515824	637374	51938
1	123.74	123.74	718100011348724	602699995040894	567300021648407	RH1_02142	DNA-directed RNA polymerase subunit beta'			0	990000009536743	SVIVTGPELK			-0.00209876010194421	104160510253906	5218098	104160705566406	521810791015625	2	8	8.1.1.1553.13	1	516957	1110469	513751
1	123.74	123.74	718100011348724	602699995040894	567300021648407	RH1_02142	DNA-directed RNA polymerase subunit beta'			0	990000009536743	SVIVTGPELK			0.000313364987960085	104160729980469	5218109	104160705566406	521810791015625	2	8	4.1.1.1571.15	1	519907	1012156	51.64
1	123.74	123.74	718100011348724	602699995040894	567300021648407	RH1_02142	DNA-directed RNA polymerase subunit beta'			0	990000009536743	SVIVTGPELK			-0.00153283996041864	104160546875	521.81	104160705566406	521810791015625	2	8	9.1.1.1601.28	1	505947	2052569	509369
1	123.74	123.74	718100011348724	602699995040894	567300021648407	RH1_02142	DNA-directed RNA polymerase subunit beta'			0	990000009536743	SVIVTGPELK			-0.000971771019976586	104160607910156	5218103	104160705566406	521810791015625	2	7	1.1.1.1530.16	1	512915	8821772	517659
1	123.74	123.74	718100011348724	602699995040894	567300021648407	RH1_02142	DNA-directed RNA polymerase subunit beta'			0	990000009536743	SVIVTGPELK			-0.000521649024449289	10416064453125	5218105	104160705566406	521810791015625	2	7	5.1.1.1632.19	1	519352	8373074	524241
1	123.74	123.74	718100011348724	602699995040894	567300021648407	RH1_02142	DNA-directed RNA polymerase subunit beta'			0	990000009536743	SVIVTGPELK			-0.000465410994365811	10416064453125	5218105	104160705566406	521810791015625	2	7	11.1.1.1513.22	1	516304	7021928	515738
1	123.74	123.74	718100011348724	602699995040894	567300021648407	RH1_02142	DNA-directed RNA polymerase subunit beta'			0	98989999294281	SVIVTGPELK			-0.000216961998376064	104160693359375	5218107	104160705566406	521810791015625	2	6	12.1.1.1663.12	1	520519	4951501	519926
1	123.74	123.74	718100011348724	602699995040894	567300021648407	RH1_02142	DNA-directed RNA polymerase subunit beta'			0	987600028514862	SVIVTGPELK			-0.000350341986631975	104160668945313	5218106	104160705566406	521810791015625	2	6	2.1.1.1525.24	1	506584	2142493	511485
1	123.74	123.74	718100011348724	602699995040894	567300021648407	RH1_02142	DNA-directed RNA polymerase subunit beta'			0	972800016403198	SVIVTGPELK			0.000313364987960085	104160729980469	5218109	104160705566406	521810791015625	2	7	4.1.1.1565.21	1	511565	1012156	51.64
1	123.74	123.74	718100011348724	602699995040894	567300021648407	RH1_02142	DNA-directed RNA polymerase subunit beta'			0	964900016784668	SVIVTGPELK			0.0105211995542049	104161743164063	521816	104160705566406	521810791015625	2	6	11.1.1.1550.20	1	567362	7338636	568227
1	123.74	123.74	718100011348724	602699995040894	567300021648407	RH1_02142	DNA-directed RNA polymerase subunit beta'			0	950800001621246	SVIVTGPELK			-0.00153283996041864	104160546875	521.81	104160705566406	521810791015625	2	7	9.1.1.1607.30	1	514274	2052569	509369
1	123.74	123.74	718100011348724	602699995040894	567300021648407	RH1_02142	DNA-directed RNA polymerase subunit beta'			0	925100028514862	SVIVTGPELK			-0.000339034013450146	104160668945313	5218106	104160705566406	521810791015625	2	6	12.1.1.1657.16	1	512467	683273	517158
1	123.74	123.74	718100011348724	602699995040894	567300021648407	RH1_02142	DNA-directed RNA polymerase subunit beta'			0	922399997711182	SVIVTGPELK			-0.0014379300409928	104160571289063	5218101	104160705566406	521810791015625	2	5	7.1.1.1510.19	1	513289	1198386	519705
1	123.74	123.74	718100011348724	602699995040894	567300021648407	RH1_02142	DNA-directed RNA polymerase subunit beta'			0	797599971294403	SVIVTGPELK			-0.00209876010194421	104160510253906	5218098	104160705566406	521810791015625	2	5	8.1.1.1547.17	1	508724	1110469	513751
1	123.74	123.74	718100011348724	602699995040894	567300021648407	RH1_02142	DNA-directed RNA polymerase subunit beta'			0	729200005531311	SVIVTGPELK			-0.000465410994365811	10416064453125	5218105	104160705566406	521810791015625	2	5	11.1.1.1510.25	1	512235	7021928	515738
1	123.74	123.74	718100011348724	602699995040894	567300021648407	RH1_02142	DNA-directed RNA polymerase subunit beta'			0	340799987316132	SVIVTGPELK			0.0106432000175118	104161767578125	5218161	104160705566406	521810791015625	2	5	11.1.1.1553.18	1	57146	855456	569609
1	123.74	123.74	718100011348724	602699995040894	567300021648407	RH1_02142	DNA-directed RNA polymerase subunit beta'			0	298200011253357	SVIVTGPELK			0.0105211995542049	104161743164063	521816	104160705566406	521810791015625	2	5	11.1.1.1556.19	1	575635	7338636	568227
1	123.74	123.74	718100011348724	602699995040894	567300021648407	RH1_02142	DNA-directed RNA polymerase subunit beta'			0	990000009536743	TANSGYLTR			0.00224000005982816	981490295410156	4917524	981487976074219	491751251220703	2	10	10.1.1.1527.7	1	295511	3790346	298699
1	123.74	123.74	718100011348724	602699995040894	567300021648407	RH1_02142	DNA-directed RNA polymerase subunit beta'			0	990000009536743	TANSGYLTR			0.00030995300039649	98148828125	4917514	981487976074219	491751251220703	2	10	3.1.1.1383.21	1	290574	8782826	291164
1	123.74	123.74	718100011348724	602699995040894	567300021648407	RH1_02142	DNA-directed RNA polymerase subunit beta'			0	990000009536743	TANSGYLTR			0.000556620012503117	981488464355469	4917515	981487976074219	491751251220703	2	9	8.1.1.1392.10	1	295841	7110453	295136
1	123.74	123.74	718100011348724	602699995040894	567300021648407	RH1_02142	DNA-directed RNA polymerase subunit beta'			0	990000009536743	TANSGYLTR			-0.000736805028282106	981487243652344	4917509	981487976074219	491751251220703	2	10	9.1.1.1444.17	1	290071	1545709	293648
1	123.74	123.74	718100011348724	602699995040894	567300021648407	RH1_02142	DNA-directed RNA polymerase subunit beta'			0	990000009536743	TANSGYLTR			-0.00121466000564396	981486694335938	4917506	981487976074219	491751251220703	2	9	2.1.1.1370.19	1	294083	1265291	293158
1	123.74	123.74	718100011348724	602699995040894	567300021648407	RH1_02142	DNA-directed RNA polymerase subunit beta'			0	990000009536743	TANSGYLTR			0.000968049978837371	981488891601563	4917517	981487976074219	491751251220703	2	9	12.1.1.1499.9	1	295112	4528989	298326
1	123.74	123.74	718100011348724	602699995040894	567300021648407	RH1_02142	DNA-directed RNA polymerase subunit beta'			0	990000009536743	TANSGYLTR			0.000920306018088013	981488891601563	4917517	981487976074219	491751251220703	2	11	3.1.1.1386.18	1	294769	1322.78	293893
1	123.74	123.74	718100011348724	602699995040894	567300021648407	RH1_02142	DNA-directed RNA polymerase subunit beta'			0	990000009536743	TANSGYLTR			0.000751940009649843	981488647460938	4917516	981487976074219	491751251220703	2	10	4.1.1.1408.7	1	295825	6785409	299151
1	123.74	123.74	718100011348724	602699995040894	567300021648407	RH1_02142	DNA-directed RNA polymerase subunit beta'			0	990000009536743	TANSGYLTR			-0.00135866005439311	981486694335938	4917506	981487976074219	491751251220703	2	7	11.1.1.1356.19	1	300521	1063279	297129
1	123.74	123.74	718100011348724	602699995040894	567300021648407	RH1_02142	DNA-directed RNA polymerase subunit beta'			0	990000009536743	TANSGYLTR			0.000751940009649843	981488647460938	4917516	981487976074219	491751251220703	2	8	4.1.1.1414.13	1	303941	6785409	299151
1	123.74	123.74	718100011348724	602699995040894	567300021648407	RH1_02142	DNA-directed RNA polymerase subunit beta'			0	990000009536743	TANSGYLTR			-0.00127315998543054	981486694335938	4917506	981487976074219	491751251220703	2	8	6.1.1.1439.11	1	301757	3912988	299406
1	123.74	123.74	718100011348724	602699995040894	567300021648407	RH1_02142	DNA-directed RNA polymerase subunit beta'			0	990000009536743	TANSGYLTR			0.000556620012503117	981488464355469	4917515	981487976074219	491751251220703	2	7	8.1.1.1389.7	1	29186	7110453	295136
1	123.74	123.74	718100011348724	602699995040894	567300021648407	RH1_02142	DNA-directed RNA polymerase subunit beta'			0	990000009536743	TANSGYLTR			0.000751940009649843	981488647460938	4917516	981487976074219	491751251220703	2	10	4.1.1.1411.7	1	299732	6785409	299151
1	123.74	123.74	718100011348724	602699995040894	567300021648407	RH1_02142	DNA-directed RNA polymerase subunit beta'			0	990000009536743	TANSGYLTR			-0.000736805028282106	981487243652344	4917509	981487976074219	491751251220703	2	10	9.1.1.1447.20	1	294328	1545709	293648
1	123.74	123.74	718100011348724	602699995040894	567300021648407	RH1_02142	DNA-directed RNA polymerase subunit beta'			0	990000009536743	TANSGYLTR			0.00103786995168775	981489074707031	4917518	981487976074219	491751251220703	2	7	5.1.1.1476.16	1	305468	4951384	303041
1	123.74	123.74	718100011348724	602699995040894	567300021648407	RH1_02142	DNA-directed RNA polymerase subunit beta'			0	990000009536743	TANSGYLTR	Deamidated(N)@3		-0.000588664028327912	982471496582031	492243	982471984863281	492243255615234	2	6	2.1.1.1402.13	1	337753	4012169	339866
1	123.74	123.74	718100011348724	602699995040894	567300021648407	RH1_02142	DNA-directed RNA polymerase subunit beta'			0	990000009536743	TANSGYLTR			0.00103786995168775	981489074707031	4917518	981487976074219	491751251220703	2	7	5.1.1.1473.14	1	30148	4951384	303041
1	123.74	123.74	718100011348724	602699995040894	567300021648407	RH1_02142	DNA-directed RNA polymerase subunit beta'			0	990000009536743	TANSGYLTR	Deamidated(N)@3		5880000	982472045898438	4922433	982471984863281	492243255615234	2	7	7.1.1.1387.16	1	344731	1750207	343897
1	123.74	123.74	718100011348724	602699995040894	567300021648407	RH1_02142	DNA-directed RNA polymerase subunit beta'			0	990000009536743	TANSGYLTR			-0.00144667003769428	981486450195313	4917505	981487976074219	491751251220703	2	8	1.1.1.1375.7	1	299575	5531312	298788
1	123.74	123.74	718100011348724	602699995040894	567300021648407	RH1_02142	DNA-directed RNA polymerase subunit beta'			0	990000009536743	TANSGYLTR			-0.00121466000564396	981486694335938	4917506	981487976074219	491751251220703	2	7	2.1.1.1367.19	1	28994	1265291	293158
1	123.74	123.74	718100011348724	602699995040894	567300021648407	RH1_02142	DNA-directed RNA polymerase subunit beta'			0	990000009536743	TANSGYLTR			0.000556620012503117	981488464355469	4917515	981487976074219	491751251220703	2	7	8.1.1.1395.8	1	299977	7110453	295136
1	123.74	123.74	718100011348724	602699995040894	567300021648407	RH1_02142	DNA-directed RNA polymerase subunit beta'			0	990000009536743	TANSGYLTR			-0.00127315998543054	981486694335938	4917506	981487976074219	491751251220703	2	8	6.1.1.1436.7	1	297597	3912988	299406
1	123.74	123.74	718100011348724	602699995040894	567300021648407	RH1_02142	DNA-directed RNA polymerase subunit beta'			0	990000009536743	TANSGYLTR			0.00322035001590848	981491271972656	4917529	981487976074219	491751251220703	2	7	7.1.1.1352.13	1	296722	8816431	299849
1	123.74	123.74	718100011348724	602699995040894	567300021648407	RH1_02142	DNA-directed RNA polymerase subunit beta'			0	986599981784821	TANSGYLTR			-0.00144667003769428	981486450195313	4917505	981487976074219	491751251220703	2	7	1.1.1.1372.6	1	295199	5531312	298788
1	123.74	123.74	718100011348724	602699995040894	567300021648407	RH1_02142	DNA-directed RNA polymerase subunit beta'			0	986299991607666	TANSGYLTR			0.000968049978837371	981488891601563	4917517	981487976074219	491751251220703	2	8	12.1.1.1502.6	1	299237	4528989	298326
1	123.74	123.74	718100011348724	602699995040894	567300021648407	RH1_02142	DNA-directed RNA polymerase subunit beta'			0	985700011253357	TANSGYLTR	Deamidated(N)@3		-0.000478122994536534	982471496582031	492243	982471984863281	492243255615234	2	7	4.1.1.1444.9	1	345228	129043	344615
1	123.74	123.74	718100011348724	602699995040894	567300021648407	RH1_02142	DNA-directed RNA polymerase subunit beta'			0	984399974346161	TANSGYLTR	Deamidated(N)@3		-0.000305046007269993	9824716796875	4922431	982471984863281	492243255615234	2	7	3.1.1.1420.17	1	341398	3469135	343362
1	123.74	123.74	718100011348724	602699995040894	567300021648407	RH1_02142	DNA-directed RNA polymerase subunit beta'			0	982299983501434	TANSGYLTR			0.00322035001590848	981491271972656	4917529	981487976074219	491751251220703	2	7	7.1.1.1355.19	1	30078	8816431	299849
1	123.74	123.74	718100011348724	602699995040894	567300021648407	RH1_02142	DNA-directed RNA polymerase subunit beta'			0	976999998092651	TANSGYLTR	Deamidated(N)@3		-0.000305046007269993	9824716796875	4922431	982471984863281	492243255615234	2	7	3.1.1.1416.15	1	335801	3469135	343362
1	123.74	123.74	718100011348724	602699995040894	567300021648407	RH1_02142	DNA-directed RNA polymerase subunit beta'			0	974500000476837	TANSGYLTR			0.00224000005982816	981490295410156	4917524	981487976074219	491751251220703	2	9	10.1.1.1530.7	1	299986	3790346	298699
1	123.74	123.74	718100011348724	602699995040894	567300021648407	RH1_02142	DNA-directed RNA polymerase subunit beta'			0	966400027275085	TANSGYLTR	Deamidated(N)@3		-0.00286363996565342	982469055175781	4922418	982471984863281	492243255615234	2	6	6.1.1.1471.11	1	345682	1237028	343515
1	123.74	123.74	718100011348724	602699995040894	567300021648407	RH1_02142	DNA-directed RNA polymerase subunit beta'			0	965300023555756	TANSGYLTR			0.000920306018088013	981488891601563	4917517	981487976074219	491751251220703	2	8	3.1.1.1389.19	1	298868	1322.78	293893
1	123.74	123.74	718100011348724	602699995040894	567300021648407	RH1_02142	DNA-directed RNA polymerase subunit beta'			0	963199973106384	TANSGYLTR	Deamidated(N)@3		-0.000588664028327912	982471496582031	492243	982471984863281	492243255615234	2	6	2.1.1.1405.16	0	342021	4012169	339866
1	123.74	123.74	718100011348724	602699995040894	567300021648407	RH1_02142	DNA-directed RNA polymerase subunit beta'			0	907700002193451	TANSGYLTR	Deamidated(N)@3		-0.000305046007269993	9824716796875	4922431	982471984863281	492243255615234	2	7	3.1.1.1423.16	0	345316	3469135	343362
1	123.74	123.74	718100011348724	602699995040894	567300021648407	RH1_02142	DNA-directed RNA polymerase subunit beta'			0	894500017166138	TANSGYLTR			-0.00135866005439311	981486694335938	4917506	981487976074219	491751251220703	2	6	11.1.1.1353.20	1	296265	1063279	297129
1	123.74	123.74	718100011348724	602699995040894	567300021648407	RH1_02142	DNA-directed RNA polymerase subunit beta'			0	575200021266937	TANSGYLTR	Deamidated(N)@3		-0.00616725021973252	982465881347656	4922402	982471984863281	492243255615234	2	5	11.1.1.1387.14	1	342898	182076	343887
1	123.74	123.74	718100011348724	602699995040894	567300021648407	RH1_02142	DNA-directed RNA polymerase subunit beta'			0	522599995136261	TANSGYLTR	Deamidated(N)@3		-0.000588664028327912	982471496582031	492243	982471984863281	492243255615234	2	5	2.1.1.1399.15	1	33358	4012169	339866
1	123.74	123.74	718100011348724	602699995040894	567300021648407	RH1_02142	DNA-directed RNA polymerase subunit beta'			0	510500013828278	TANSGYLTR			-0.00144667003769428	981486450195313	4917505	981487976074219	491751251220703	2	5	1.1.1.1378.14	1	304007	5531312	298788
1	123.74	123.74	718100011348724	602699995040894	567300021648407	RH1_02142	DNA-directed RNA polymerase subunit beta'			0	990000009536743	TFHIGGIAQGGQQSFLEASQEGK			0.00162906001787633	238916772460938	7973965	238916625976563	79739599609375	3	18	1.1.1.1695.22	1	741832	6673654	744853
1	123.74	123.74	718100011348724	602699995040894	567300021648407	RH1_02142	DNA-directed RNA polymerase subunit beta'			0	990000009536743	TFHIGGIAQGGQQSFLEASQEGK			0.00162906001787633	238916772460938	7973965	238916625976563	79739599609375	3	14	1.1.1.1698.28	1	745951	6673654	744853
1	123.74	123.74	718100011348724	602699995040894	567300021648407	RH1_02142	DNA-directed RNA polymerase subunit beta'			0	990000009536743	TFHIGGIAQGGQQSFLEASQEGK	Deamidated(Q)@13		0.0220765005797148	239017236328125	7977314	239015014648438	797723999023438	3	14	2.1.1.1684.36	1	726728	4800259	735376
1	123.74	123.74	718100011348724	602699995040894	567300021648407	RH1_02142	DNA-directed RNA polymerase subunit beta'			0	990000009536743	TFHIGGIAQGGQQSFLEASQEGK			0.00612990977242589	238917236328125	7973981	238916625976563	79739599609375	3	17	2.1.1.1686.41	1	729643	1039626	735376
1	123.74	123.74	718100011348724	602699995040894	567300021648407	RH1_02142	DNA-directed RNA polymerase subunit beta'			0	990000009536743	TFHIGGIAQGGQQSFLEASQEGK			0.00612990977242589	238917236328125	7973981	238916625976563	79739599609375	3	18	2.1.1.1689.48	1	73385	1039626	735376
1	123.74	123.74	718100011348724	602699995040894	567300021648407	RH1_02142	DNA-directed RNA polymerase subunit beta'			0	990000009536743	TFHIGGIAQGGQQSFLEASQEGK			0.00612990977242589	238917236328125	7973981	238916625976563	79739599609375	3	14	2.1.1.1692.43	1	737858	1039626	735376
1	123.74	123.74	718100011348724	602699995040894	567300021648407	RH1_02142	DNA-directed RNA polymerase subunit beta'			0	990000009536743	TFHIGGIAQGGQQSFLEASQEGK			-0.00149995996616781	238916479492188	7973955	238916625976563	79739599609375	3	16	3.1.1.1701.45	1	728858	1022688	734634
1	123.74	123.74	718100011348724	602699995040894	567300021648407	RH1_02142	DNA-directed RNA polymerase subunit beta'			0	990000009536743	TFHIGGIAQGGQQSFLEASQEGK			-0.00149995996616781	238916479492188	7973955	238916625976563	79739599609375	3	18	3.1.1.1704.38	1	732834	1022688	734634
1	123.74	123.74	718100011348724	602699995040894	567300021648407	RH1_02142	DNA-directed RNA polymerase subunit beta'			0	990000009536743	TFHIGGIAQGGQQSFLEASQEGK			-0.00149995996616781	238916479492188	7973955	238916625976563	79739599609375	3	18	3.1.1.1707.48	1	737241	1022688	734634
1	123.74	123.74	718100011348724	602699995040894	567300021648407	RH1_02142	DNA-directed RNA polymerase subunit beta'			0	990000009536743	TFHIGGIAQGGQQSFLEASQEGK			-0.00149995996616781	238916479492188	7973955	238916625976563	79739599609375	3	14	3.1.1.1710.48	1	741396	1022688	734634
1	123.74	123.74	718100011348724	602699995040894	567300021648407	RH1_02142	DNA-directed RNA polymerase subunit beta'			0	990000009536743	TFHIGGIAQGGQQSFLEASQEGK			-0.00157995999325067	238916479492188	7973955	238916625976563	79739599609375	3	19	4.1.1.1729.13	1	73883	5232351	741897
1	123.74	123.74	718100011348724	602699995040894	567300021648407	RH1_02142	DNA-directed RNA polymerase subunit beta'			0	990000009536743	TFHIGGIAQGGQQSFLEASQEGK			-0.00157995999325067	238916479492188	7973955	238916625976563	79739599609375	3	21	4.1.1.1732.21	1	743047	5232351	741897
1	123.74	123.74	718100011348724	602699995040894	567300021648407	RH1_02142	DNA-directed RNA polymerase subunit beta'			0	990000009536743	TFHIGGIAQGGQQSFLEASQEGK			-0.00157995999325067	238916479492188	7973955	238916625976563	79739599609375	3	14	4.1.1.1735.30	1	747157	5232351	741897
1	123.74	123.74	718100011348724	602699995040894	567300021648407	RH1_02142	DNA-directed RNA polymerase subunit beta'			0	990000009536743	TFHIGGIAQGGQQSFLEASQEGK			0.00398657005280256	2389169921875	7973973	238916625976563	79739599609375	3	14	5.1.1.1801.20	1	753763	445507	756697
1	123.74	123.74	718100011348724	602699995040894	567300021648407	RH1_02142	DNA-directed RNA polymerase subunit beta'			0	990000009536743	TFHIGGIAQGGQQSFLEASQEGK			0.00398657005280256	2389169921875	7973973	238916625976563	79739599609375	3	18	5.1.1.1804.22	1	757913	445507	756697
1	123.74	123.74	718100011348724	602699995040894	567300021648407	RH1_02142	DNA-directed RNA polymerase subunit beta'			0	990000009536743	TFHIGGIAQGGQQSFLEASQEGK			0.00226386007852852	238916845703125	7973968	238916625976563	79739599609375	3	13	6.1.1.1764.25	1	750377	3377502	747843
1	123.74	123.74	718100011348724	602699995040894	567300021648407	RH1_02142	DNA-directed RNA polymerase subunit beta'			0	990000009536743	TFHIGGIAQGGQQSFLEASQEGK			-0.00247232988476753	238916381835938	7973952	238916625976563	79739599609375	3	16	7.1.1.1677.33	1	745209	6733185	746685
1	123.74	123.74	718100011348724	602699995040894	567300021648407	RH1_02142	DNA-directed RNA polymerase subunit beta'			0	990000009536743	TFHIGGIAQGGQQSFLEASQEGK			-0.00247232988476753	238916381835938	7973952	238916625976563	79739599609375	3	15	7.1.1.1680.37	1	749313	6733185	746685
1	123.74	123.74	718100011348724	602699995040894	567300021648407	RH1_02142	DNA-directed RNA polymerase subunit beta'			0	990000009536743	TFHIGGIAQGGQQSFLEASQEGK			0.0032884799875319	238916943359375	7973971	238916625976563	79739599609375	3	19	8.1.1.1712.29	1	737551	6065998	73918
1	123.74	123.74	718100011348724	602699995040894	567300021648407	RH1_02142	DNA-directed RNA polymerase subunit beta'			0	990000009536743	TFHIGGIAQGGQQSFLEASQEGK			0.0032884799875319	238916943359375	7973971	238916625976563	79739599609375	3	13	8.1.1.1715.19	1	741515	6065998	73918
1	123.74	123.74	718100011348724	602699995040894	567300021648407	RH1_02142	DNA-directed RNA polymerase subunit beta'			0	990000009536743	TFHIGGIAQGGQQSFLEASQEGK			0.0032884799875319	238916943359375	7973971	238916625976563	79739599609375	3	14	8.1.1.1718.24	1	745869	6065998	73918
1	123.74	123.74	718100011348724	602699995040894	567300021648407	RH1_02142	DNA-directed RNA polymerase subunit beta'			0	990000009536743	TFHIGGIAQGGQQSFLEASQEGK			0.0032884799875319	238916943359375	7973971	238916625976563	79739599609375	3	10	8.1.1.1721.30	1	749766	6065998	73918
1	123.74	123.74	718100011348724	602699995040894	567300021648407	RH1_02142	DNA-directed RNA polymerase subunit beta'			0	990000009536743	TFHIGGIAQGGQQSFLEASQEGK			0.000313111988361925	238916650390625	7973961	238916625976563	79739599609375	3	18	9.1.1.1764.47	1	731764	1050525	731954
1	123.74	123.74	718100011348724	602699995040894	567300021648407	RH1_02142	DNA-directed RNA polymerase subunit beta'			0	990000009536743	TFHIGGIAQGGQQSFLEASQEGK			0.00452454993501306	238917065429688	7973975	238916625976563	79739599609375	3	17	9.1.1.1767.50	1	735998	1065024	733341
1	123.74	123.74	718100011348724	602699995040894	567300021648407	RH1_02142	DNA-directed RNA polymerase subunit beta'			0	990000009536743	TFHIGGIAQGGQQSFLEASQEGK			0.00452454993501306	238917065429688	7973975	238916625976563	79739599609375	3	12	9.1.1.1770.41	1	739934	1065024	733341
1	123.74	123.74	718100011348724	602699995040894	567300021648407	RH1_02142	DNA-directed RNA polymerase subunit beta'			0	990000009536743	TFHIGGIAQGGQQSFLEASQEGK			0.00221472000703216	238916845703125	7973968	238916625976563	79739599609375	3	19	10.1.1.1850.11	1	741666	374122	743446
1	123.74	123.74	718100011348724	602699995040894	567300021648407	RH1_02142	DNA-directed RNA polymerase subunit beta'			0	990000009536743	TFHIGGIAQGGQQSFLEASQEGK			0.00221472000703216	238916845703125	7973968	238916625976563	79739599609375	3	19	10.1.1.1854.14	1	747221	374122	743446
1	123.74	123.74	718100011348724	602699995040894	567300021648407	RH1_02142	DNA-directed RNA polymerase subunit beta'			0	990000009536743	TFHIGGIAQGGQQSFLEASQEGK			-0.00278465007431805	238916333007813	7973951	238916625976563	79739599609375	3	15	11.1.1.1675.43	1	740935	459884	741225
1	123.74	123.74	718100011348724	602699995040894	567300021648407	RH1_02142	DNA-directed RNA polymerase subunit beta'			0	990000009536743	TFHIGGIAQGGQQSFLEASQEGK			-0.000341829989338294	238916577148438	7973959	238916625976563	79739599609375	3	18	12.1.1.1822.12	1	741161	3892834	742764
1	123.74	123.74	718100011348724	602699995040894	567300021648407	RH1_02142	DNA-directed RNA polymerase subunit beta'			0	990000009536743	TFHIGGIAQGGQQSFLEASQEGK			-0.000341829989338294	238916577148438	7973959	238916625976563	79739599609375	3	15	12.1.1.1826.17	1	746685	3892834	742764
1	123.74	123.74	718100011348724	602699995040894	567300021648407	RH1_02142	DNA-directed RNA polymerase subunit beta'			0	990000009536743	TFHIGGIAQGGQQSFLEASQEGK			-0.00247232988476753	238916381835938	7973952	238916625976563	79739599609375	3	10	7.1.1.1683.45	1	753341	6733185	746685
1	123.74	123.74	718100011348724	602699995040894	567300021648407	RH1_02142	DNA-directed RNA polymerase subunit beta'			0	990000009536743	TFHIGGIAQGGQQSFLEASQEGK			0.000313111988361925	238916650390625	7973961	238916625976563	79739599609375	3	10	9.1.1.1761.43	1	727506	1050525	731954
1	123.74	123.74	718100011348724	602699995040894	567300021648407	RH1_02142	DNA-directed RNA polymerase subunit beta'			0	98989999294281	TFHIGGIAQGGQQSFLEASQEGK			0.00612990977242589	238917236328125	7973981	238916625976563	79739599609375	3	7	2.1.1.1695.44	1	742033	1039626	735376
1	123.74	123.74	718100011348724	602699995040894	567300021648407	RH1_02142	DNA-directed RNA polymerase subunit beta'			0	933399975299835	TFHIGGIAQGGQQSFLEASQEGK			0.00452454993501306	238917065429688	7973975	238916625976563	79739599609375	3	7	9.1.1.1774.47	1	745622	1994126	744426
1	123.74	123.74	718100011348724	602699995040894	567300021648407	RH1_02142	DNA-directed RNA polymerase subunit beta'			0	550999999046326	TFHIGGIAQGGQQSFLEASQEGK			0.00398657005280256	2389169921875	7973973	238916625976563	79739599609375	3	6	5.1.1.1798.24	1	74958	445507	756697
1	123.74	123.74	718100011348724	602699995040894	567300021648407	RH1_02142	DNA-directed RNA polymerase subunit beta'			0	396299988031387	TFHIGGIAQGGQQSFLEASQEGK			0.00612990977242589	238917236328125	7973981	238916625976563	79739599609375	3	5	2.1.1.1699.46	1	747607	1039626	735376
1	123.74	123.74	718100011348724	602699995040894	567300021648407	RH1_02142	DNA-directed RNA polymerase subunit beta'			0	271100014448166	TKDITGGLPR		missed K-D@2	-0.0470095984637737	10565458984375	5292802	10565927734375	529303649902344	2	8	9.1.1.1487.28	1	349402	4371512	35688
1	123.74	123.74	718100011348724	602699995040894	567300021648407	RH1_02142	DNA-directed RNA polymerase subunit beta'			0	990000009536743	VAADDILVPGTDEVVVAR			-0.00131823995616287	183797729492188	9199959	1837978515625	919996520996094	2	15	4.1.1.1761.34	1	783315	8073179	783455
1	123.74	123.74	718100011348724	602699995040894	567300021648407	RH1_02142	DNA-directed RNA polymerase subunit beta'			0	990000009536743	VAADDILVPGTDEVVVAR			-0.000588316994253546	183797802734375	6136666	1837978515625	613666809082031	3	17	4.1.1.1762.10	1	783949	8632086	783455
1	123.74	123.74	718100011348724	602699995040894	567300021648407	RH1_02142	DNA-directed RNA polymerase subunit beta'			0	990000009536743	VAADDILVPGTDEVVVAR			-0.00131823995616287	183797729492188	9199959	1837978515625	919996520996094	2	17	4.1.1.1763.29	1	786134	8073179	783455
1	123.74	123.74	718100011348724	602699995040894	567300021648407	RH1_02142	DNA-directed RNA polymerase subunit beta'			0	990000009536743	VAADDILVPGTDEVVVAR			-2730000000	1837978515625	9199965	1837978515625	919996520996094	2	21	6.1.1.1787.22	1	782365	4121305	783845
1	123.74	123.74	718100011348724	602699995040894	567300021648407	RH1_02142	DNA-directed RNA polymerase subunit beta'			0	990000009536743	VAADDILVPGTDEVVVAR			-0.00139452004805207	183797705078125	9199958	1837978515625	919996520996094	2	18	7.1.1.1704.41	1	782511	813773	784039
1	123.74	123.74	718100011348724	602699995040894	567300021648407	RH1_02142	DNA-directed RNA polymerase subunit beta'			0	990000009536743	VAADDILVPGTDEVVVAR			0.00201163999736309	183798071289063	9199976	1837978515625	919996520996094	2	19	8.1.1.1742.38	1	779271	7030157	782133
1	123.74	123.74	718100011348724	602699995040894	567300021648407	RH1_02142	DNA-directed RNA polymerase subunit beta'			0	990000009536743	VAADDILVPGTDEVVVAR			0.00201163999736309	183798071289063	9199976	1837978515625	919996520996094	2	16	8.1.1.1745.37	1	783429	7030157	782133
1	123.74	123.74	718100011348724	602699995040894	567300021648407	RH1_02142	DNA-directed RNA polymerase subunit beta'			0	990000009536743	VAADDILVPGTDEVVVAR			0.000829888973385096	18379794921875	6136671	1837978515625	613666809082031	3	19	9.1.1.1799.19	1	779559	1525679	780449
1	123.74	123.74	718100011348724	602699995040894	567300021648407	RH1_02142	DNA-directed RNA polymerase subunit beta'			0	990000009536743	VAADDILVPGTDEVVVAR			-0.00310093001462519	183797546386719	919995	1837978515625	919996520996094	2	16	9.1.1.1800.50	1	781719	1550306	780449
1	123.74	123.74	718100011348724	602699995040894	567300021648407	RH1_02142	DNA-directed RNA polymerase subunit beta'			0	990000009536743	VAADDILVPGTDEVVVAR			-0.00285240006633103	183797570800781	9199951	1837978515625	919996520996094	2	16	10.1.1.1879.17	1	782088	4297243	783641
1	123.74	123.74	718100011348724	602699995040894	567300021648407	RH1_02142	DNA-directed RNA polymerase subunit beta'			0	990000009536743	VAADDILVPGTDEVVVAR			-0.000473218009574339	183797802734375	9199963	1837978515625	919996520996094	2	20	12.1.1.1851.22	1	781484	4685743	782962
1	123.74	123.74	718100011348724	602699995040894	567300021648407	RH1_02142	DNA-directed RNA polymerase subunit beta'			0	990000009536743	VAADDILVPGTDEVVVAR			-0.000473218009574339	183797802734375	9199963	1837978515625	919996520996094	2	16	12.1.1.1854.21	1	785643	4685743	782962
1	123.74	123.74	718100011348724	602699995040894	567300021648407	RH1_02142	DNA-directed RNA polymerase subunit beta'			0	990000009536743	VAADDILVPGTDEVVVAR			0.0021554899867624	183798071289063	9199976	1837978515625	919996520996094	2	13	5.1.1.1825.30	1	787118	468914	787207
1	123.74	123.74	718100011348724	602699995040894	567300021648407	RH1_02142	DNA-directed RNA polymerase subunit beta'			0	990000009536743	VAADDILVPGTDEVVVAR			-0.00243784999474883	183797607421875	9199953	1837978515625	919996520996094	2	14	1.1.1.1724.33	1	782226	5166379	783704
1	123.74	123.74	718100011348724	602699995040894	567300021648407	RH1_02142	DNA-directed RNA polymerase subunit beta'			0	990000009536743	VAADDILVPGTDEVVVAR			0.00157324003521353	183798010253906	9199973	1837978515625	919996520996094	2	10	3.1.1.1738.51	1	780219	1395261	780309
1	123.74	123.74	718100011348724	602699995040894	567300021648407	RH1_02142	DNA-directed RNA polymerase subunit beta'			0	990000009536743	VAADDILVPGTDEVVVAR			-0.00310093001462519	183797546386719	919995	1837978515625	919996520996094	2	11	9.1.1.1797.49	1	777536	1550306	780449
1	123.74	123.74	718100011348724	602699995040894	567300021648407	RH1_02142	DNA-directed RNA polymerase subunit beta'			0	990000009536743	VAADDILVPGTDEVVVAR			-0.00285240006633103	183797570800781	9199951	1837978515625	919996520996094	2	12	10.1.1.1882.17	1	786324	4297243	783641
1	123.74	123.74	718100011348724	602699995040894	567300021648407	RH1_02142	DNA-directed RNA polymerase subunit beta'			0	982999980449677	VAADDILVPGTDEVVVAR			-0.000473218009574339	183797802734375	9199963	1837978515625	919996520996094	2	11	12.1.1.1852.22	1	782872	4685743	782962
1	123.74	123.74	718100011348724	602699995040894	567300021648407	RH1_02142	DNA-directed RNA polymerase subunit beta'			0	965099990367889	VAADDILVPGTDEVVVAR			-0.000656465999782085	183797790527344	9199962	1837978515625	919996520996094	2	9	11.1.1.1703.50	1	779814	457571	781314
1	123.74	123.74	718100011348724	602699995040894	567300021648407	RH1_02142	DNA-directed RNA polymerase subunit beta'			0	990000009536743	VAELFEAR			0.00143010995816439	933493469238281	467754	933492004394531	467753265380859	2	9	4.1.1.1574.12	1	523623	1081449	524688
1	123.74	123.74	718100011348724	602699995040894	567300021648407	RH1_02142	DNA-directed RNA polymerase subunit beta'			0	990000009536743	VAELFEAR			-0.00123865995556116	933490844726563	4677527	933492004394531	467753265380859	2	9	6.1.1.1604.7	1	528013	7214333	527672
1	123.74	123.74	718100011348724	602699995040894	567300021648407	RH1_02142	DNA-directed RNA polymerase subunit beta'			0	990000009536743	VAELFEAR			-0.00186276994645596	933490051269531	4677523	933492004394531	467753265380859	2	8	7.1.1.1522.12	1	529686	1366012	527992
1	123.74	123.74	718100011348724	602699995040894	567300021648407	RH1_02142	DNA-directed RNA polymerase subunit beta'			0	990000009536743	VAELFEAR			-0.00221813004463911	933489868164063	4677522	933492004394531	467753265380859	2	8	8.1.1.1559.10	1	525059	1144896	522039
1	123.74	123.74	718100011348724	602699995040894	567300021648407	RH1_02142	DNA-directed RNA polymerase subunit beta'			0	990000009536743	VAELFEAR			-0.00170284998603165	933490295410156	4677524	933492004394531	467753265380859	2	9	10.1.1.1692.7	1	522084	611211	525889
1	123.74	123.74	718100011348724	602699995040894	567300021648407	RH1_02142	DNA-directed RNA polymerase subunit beta'			0	990000009536743	VAELFEAR			-0.000527117983438075	933491455078125	467753	933492004394531	467753265380859	2	9	2.1.1.1533.13	1	517344	2139906	519763
1	123.74	123.74	718100011348724	602699995040894	567300021648407	RH1_02142	DNA-directed RNA polymerase subunit beta'			0	990000009536743	VAELFEAR			-897000000	933491882324219	4677532	933492004394531	467753265380859	2	8	5.1.1.1642.6	1	532813	7942542	532524
1	123.74	123.74	718100011348724	602699995040894	567300021648407	RH1_02142	DNA-directed RNA polymerase subunit beta'			0	990000009536743	VAELFEAR			-0.00123865995556116	933490844726563	4677527	933492004394531	467753265380859	2	7	6.1.1.1607.9	1	532251	7214333	527672
1	123.74	123.74	718100011348724	602699995040894	567300021648407	RH1_02142	DNA-directed RNA polymerase subunit beta'			0	990000009536743	VAELFEAR			-0.00170284998603165	933490295410156	4677524	933492004394531	467753265380859	2	8	10.1.1.1698.4	1	530214	611211	525889
1	123.74	123.74	718100011348724	602699995040894	567300021648407	RH1_02142	DNA-directed RNA polymerase subunit beta'			0	990000009536743	VAELFEAR			-0.0015295100165531	933490478515625	4677525	933492004394531	467753265380859	2	9	1.1.1.1540.9	1	526355	8346339	525963
1	123.74	123.74	718100011348724	602699995040894	567300021648407	RH1_02142	DNA-directed RNA polymerase subunit beta'			0	990000009536743	VAELFEAR			-0.000527117983438075	933491455078125	467753	933492004394531	467753265380859	2	10	2.1.1.1536.15	1	521531	2139906	519763
1	123.74	123.74	718100011348724	602699995040894	567300021648407	RH1_02142	DNA-directed RNA polymerase subunit beta'			0	990000009536743	VAELFEAR			-897000000	933491882324219	4677532	933492004394531	467753265380859	2	7	5.1.1.1639.7	1	528726	7942542	532524
1	123.74	123.74	718100011348724	602699995040894	567300021648407	RH1_02142	DNA-directed RNA polymerase subunit beta'			0	990000009536743	VAELFEAR			0.00015893200179562	933492248535156	4677534	933492004394531	467753265380859	2	7	12.1.1.1663.6	1	520219	6481871	525453
1	123.74	123.74	718100011348724	602699995040894	567300021648407	RH1_02142	DNA-directed RNA polymerase subunit beta'			0	990000009536743	VAELFEAR			0.00015893200179562	933492248535156	4677534	933492004394531	467753265380859	2	9	12.1.1.1666.7	1	524462	6481871	525453
1	123.74	123.74	718100011348724	602699995040894	567300021648407	RH1_02142	DNA-directed RNA polymerase subunit beta'			0	990000009536743	VAELFEAR			-0.00221813004463911	933489868164063	4677522	933492004394531	467753265380859	2	7	8.1.1.1556.6	1	520824	1144896	522039
1	123.74	123.74	718100011348724	602699995040894	567300021648407	RH1_02142	DNA-directed RNA polymerase subunit beta'			0	990000009536743	VAELFEAR			0.00117773003876209	933493103027344	4677538	933492004394531	467753265380859	2	7	3.1.1.1546.12	1	513863	2078685	520445
1	123.74	123.74	718100011348724	602699995040894	567300021648407	RH1_02142	DNA-directed RNA polymerase subunit beta'			0	990000009536743	VAELFEAR			0.00143010995816439	933493469238281	467754	933492004394531	467753265380859	2	7	4.1.1.1571.6	1	519457	1081449	524688
1	123.74	123.74	718100011348724	602699995040894	567300021648407	RH1_02142	DNA-directed RNA polymerase subunit beta'			0	990000009536743	VAELFEAR			0.00117773003876209	933493103027344	4677538	933492004394531	467753265380859	2	9	3.1.1.1552.11	1	522112	2078685	520445
1	123.74	123.74	718100011348724	602699995040894	567300021648407	RH1_02142	DNA-directed RNA polymerase subunit beta'			0	990000009536743	VAELFEAR			0.00117773003876209	933493103027344	4677538	933492004394531	467753265380859	2	9	3.1.1.1549.9	1	517926	2078685	520445
1	123.74	123.74	718100011348724	602699995040894	567300021648407	RH1_02142	DNA-directed RNA polymerase subunit beta'			0	990000009536743	VAELFEAR			-0.0015295100165531	933490478515625	4677525	933492004394531	467753265380859	2	6	1.1.1.1537.9	1	522257	8346339	525963
1	123.74	123.74	718100011348724	602699995040894	567300021648407	RH1_02142	DNA-directed RNA polymerase subunit beta'			0	990000009536743	VAELFEAR			0.00015893200179562	933492248535156	4677534	933492004394531	467753265380859	2	7	12.1.1.1669.4	1	528448	6481871	525453
1	123.74	123.74	718100011348724	602699995040894	567300021648407	RH1_02142	DNA-directed RNA polymerase subunit beta'			0	990000009536743	VAELFEAR			-0.00170284998603165	933490295410156	4677524	933492004394531	467753265380859	2	8	10.1.1.1695.5	1	526129	611211	525889
1	123.74	123.74	718100011348724	602699995040894	567300021648407	RH1_02142	DNA-directed RNA polymerase subunit beta'			0	990000009536743	VAELFEAR			-0.000314851000439376	93349169921875	4677531	933492004394531	467753265380859	2	9	9.1.1.1612.18	1	520871	2156692	517648
1	123.74	123.74	718100011348724	602699995040894	567300021648407	RH1_02142	DNA-directed RNA polymerase subunit beta'			0	990000009536743	VAELFEAR			-0.000314851000439376	93349169921875	4677531	933492004394531	467753265380859	2	9	9.1.1.1609.11	1	516559	2156692	517648
1	123.74	123.74	718100011348724	602699995040894	567300021648407	RH1_02142	DNA-directed RNA polymerase subunit beta'			0	990000009536743	VAELFEAR			-0.00186276994645596	933490051269531	4677523	933492004394531	467753265380859	2	6	7.1.1.1519.10	1	525498	1366012	527992
1	123.74	123.74	718100011348724	602699995040894	567300021648407	RH1_02142	DNA-directed RNA polymerase subunit beta'			0	990000009536743	VAELFEAR			-0.000527117983438075	933491455078125	467753	933492004394531	467753265380859	2	5	2.1.1.1530.14	1	513231	2139906	519763
1	123.74	123.74	718100011348724	602699995040894	567300021648407	RH1_02142	DNA-directed RNA polymerase subunit beta'			0	987500011920929	VAELFEAR			-897000000	933491882324219	4677532	933492004394531	467753265380859	2	5	5.1.1.1645.9	1	537105	7942542	532524
1	123.74	123.74	718100011348724	602699995040894	567300021648407	RH1_02142	DNA-directed RNA polymerase subunit beta'			0	975000023841858	VAELFEAR			-0.00221813004463911	933489868164063	4677522	933492004394531	467753265380859	2	4	8.1.1.1553.6	1	516682	1144896	522039
1	123.74	123.74	718100011348724	602699995040894	567300021648407	RH1_02142	DNA-directed RNA polymerase subunit beta'			0	971599996089935	VAELFEAR			-0.0015295100165531	933490478515625	4677525	933492004394531	467753265380859	2	5	1.1.1.1543.10	1	530376	8346339	525963
1	123.74	123.74	718100011348724	602699995040894	567300021648407	RH1_02142	DNA-directed RNA polymerase subunit beta'			0	959999978542328	VAELFEAR			-0.00186276994645596	933490051269531	4677523	933492004394531	467753265380859	2	4	7.1.1.1516.12	1	521405	1366012	527992
1	123.74	123.74	718100011348724	602699995040894	567300021648407	RH1_02142	DNA-directed RNA polymerase subunit beta'			0	956399977207184	VAELFEAR			-0.000314851000439376	93349169921875	4677531	933492004394531	467753265380859	2	6	9.1.1.1606.15	1	51252	2156692	517648
1	123.74	123.74	718100011348724	602699995040894	567300021648407	RH1_02142	DNA-directed RNA polymerase subunit beta'			0	931800007820129	VAELFEAR			-0.00123865995556116	933490844726563	4677527	933492004394531	467753265380859	2	5	6.1.1.1601.7	1	523824	7214333	527672
1	123.74	123.74	718100011348724	602699995040894	567300021648407	RH1_02142	DNA-directed RNA polymerase subunit beta'			0	795499980449677	VAELFEAR			-0.0155736999586225	933476501464844	4677455	933492004394531	467753265380859	2	7	9.1.1.1615.14	1	524905	854334	528676
1	123.74	123.74	718100011348724	602699995040894	567300021648407	RH1_02142	DNA-directed RNA polymerase subunit beta'			0	757300019264221	VAELFEAR	Glu->Asp@3		0.00669228006154299	919483093261719	4607488	919476318359375	460745452880859	2	9	9.1.1.1627.13	1	541446	3819145	541105
1	123.74	123.74	718100011348724	602699995040894	567300021648407	RH1_02142	DNA-directed RNA polymerase subunit beta'			0	704100012779236	VAELFEAR			-0.00221813004463911	933489868164063	4677522	933492004394531	467753265380859	2	5	8.1.1.1562.8	1	529165	1144896	522039
1	123.74	123.74	718100011348724	602699995040894	567300021648407	RH1_02142	DNA-directed RNA polymerase subunit beta'			0	278200000524521	VAELFEAR			-0.011570299975574	93348046875	4677475	933492004394531	467753265380859	2	5	4.1.1.1581.8	1	533345	4412199	537098
1	123.74	123.74	718100011348724	602699995040894	567300021648407	RH1_02142	DNA-directed RNA polymerase subunit beta'			0	237399995326996	VAELFEAR			-0.00186276994645596	933490051269531	4677523	933492004394531	467753265380859	2	4	7.1.1.1525.12	1	533825	1366012	527992
1	123.74	123.74	718100011348724	602699995040894	567300021648407	RH1_02142	DNA-directed RNA polymerase subunit beta'			0	166600003838539	VAELFEAR			-0.000962916004937142	933491088867188	4677528	933492004394531	467753265380859	2	5	11.1.1.1519.15	1	524416	6887914	524024
1	123.74	123.74	718100011348724	602699995040894	567300021648407	RH1_02142	DNA-directed RNA polymerase subunit beta'			0	990000009536743	VATAEPILLGITK			-0.00113361002877355	132479553222656	663405	132479663085938	663405578613281	2	16	3.1.1.1721.25	1	756017	2263752	753993
1	123.74	123.74	718100011348724	602699995040894	567300021648407	RH1_02142	DNA-directed RNA polymerase subunit beta'			0	990000009536743	VATAEPILLGITK			-0.00154010998085141	132479504394531	6634048	132479663085938	663405578613281	2	17	4.1.1.1743.23	1	757852	1198245	759876
1	123.74	123.74	718100011348724	602699995040894	567300021648407	RH1_02142	DNA-directed RNA polymerase subunit beta'			0	990000009536743	VATAEPILLGITK			-0.00109184999018908	132479553222656	663405	132479663085938	663405578613281	2	14	5.1.1.1811.18	1	767279	7211581	766381
1	123.74	123.74	718100011348724	602699995040894	567300021648407	RH1_02142	DNA-directed RNA polymerase subunit beta'			0	990000009536743	VATAEPILLGITK			-0.00117387005593628	132479553222656	663405	132479663085938	663405578613281	2	15	6.1.1.1774.12	1	763889	6568776	763019
1	123.74	123.74	718100011348724	602699995040894	567300021648407	RH1_02142	DNA-directed RNA polymerase subunit beta'			0	990000009536743	VATAEPILLGITK			8110000000	132479663085938	6634056	132479663085938	663405578613281	2	16	9.1.1.1781.31	1	754907	2018485	754113
1	123.74	123.74	718100011348724	602699995040894	567300021648407	RH1_02142	DNA-directed RNA polymerase subunit beta'			0	990000009536743	VATAEPILLGITK			1140000000	132479663085938	6634056	132479663085938	663405578613281	2	14	10.1.1.1865.5	1	761865	6590585	760037
1	123.74	123.74	718100011348724	602699995040894	567300021648407	RH1_02142	DNA-directed RNA polymerase subunit beta'			0	990000009536743	VATAEPILLGITK			-0.00295595009811223	132479370117188	6634041	132479663085938	663405578613281	2	17	12.1.1.1836.11	1	759984	6754985	759364
1	123.74	123.74	718100011348724	602699995040894	567300021648407	RH1_02142	DNA-directed RNA polymerase subunit beta'			0	990000009536743	VATAEPILLGITK			-0.0022206399589777	132479443359375	6634045	132479663085938	663405578613281	2	15	1.1.1.1710.23	1	762273	8849709	761477
1	123.74	123.74	718100011348724	602699995040894	567300021648407	RH1_02142	DNA-directed RNA polymerase subunit beta'			0	990000009536743	VATAEPILLGITK			-0.00344379991292953	132479321289063	6634039	132479663085938	663405578613281	2	14	7.1.1.1692.18	1	765258	1343872	761841
1	123.74	123.74	718100011348724	602699995040894	567300021648407	RH1_02142	DNA-directed RNA polymerase subunit beta'			0	990000009536743	VATAEPILLGITK			8110000000	132479663085938	6634056	132479663085938	663405578613281	2	14	9.1.1.1778.31	1	750757	2018485	754113
1	123.74	123.74	718100011348724	602699995040894	567300021648407	RH1_02142	DNA-directed RNA polymerase subunit beta'			0	990000009536743	VATAEPILLGITK			1140000000	132479663085938	6634056	132479663085938	663405578613281	2	13	10.1.1.1862.13	1	757915	6590585	760037
1	123.74	123.74	718100011348724	602699995040894	567300021648407	RH1_02142	DNA-directed RNA polymerase subunit beta'			0	990000009536743	VATAEPILLGITK			-0.00154010998085141	132479504394531	6634048	132479663085938	663405578613281	2	13	4.1.1.1746.17	1	762004	1198245	759876
1	123.74	123.74	718100011348724	602699995040894	567300021648407	RH1_02142	DNA-directed RNA polymerase subunit beta'			0	990000009536743	VATAEPILLGITK			-0.00113361002877355	132479553222656	663405	132479663085938	663405578613281	2	13	3.1.1.1718.30	1	751996	2263752	753993
1	123.74	123.74	718100011348724	602699995040894	567300021648407	RH1_02142	DNA-directed RNA polymerase subunit beta'			0	990000009536743	VATAEPILLGITK			-0.00344379991292953	132479321289063	6634039	132479663085938	663405578613281	2	13	7.1.1.1689.25	1	761151	1343872	761841
1	123.74	123.74	718100011348724	602699995040894	567300021648407	RH1_02142	DNA-directed RNA polymerase subunit beta'			0	990000009536743	VATAEPILLGITK			-0.00234788004308939	132479431152344	6634044	132479663085938	663405578613281	2	12	8.1.1.1727.20	1	757811	1120659	758551
1	123.74	123.74	718100011348724	602699995040894	567300021648407	RH1_02142	DNA-directed RNA polymerase subunit beta'			0	990000009536743	VATAEPILLGITK			-0.00117387005593628	132479553222656	663405	132479663085938	663405578613281	2	13	6.1.1.1771.19	1	759862	6568776	763019
1	123.74	123.74	718100011348724	602699995040894	567300021648407	RH1_02142	DNA-directed RNA polymerase subunit beta'			0	990000009536743	VATAEPILLGITK			0.00033909801277332	132479699707031	4426063	132479663085938	442606140136719	3	7	3.1.1.1722.2	1	756825	3401308	753993
1	123.74	123.74	718100011348724	602699995040894	567300021648407	RH1_02142	DNA-directed RNA polymerase subunit beta'			0	990000009536743	VATAEPILLGITK			-0.00295595009811223	132479370117188	6634041	132479663085938	663405578613281	2	10	12.1.1.1839.11	1	764296	6754985	759364
1	123.74	123.74	718100011348724	602699995040894	567300021648407	RH1_02142	DNA-directed RNA polymerase subunit beta'			0	990000009536743	VATAEPILLGITK	Acetyl@N-term; Thr->Val@3		0.000543650996405631	136482849121094	6834215	136482788085938	683421203613281	2	11	8.1.1.1833.9	1	904814	1800923	904168
1	123.74	123.74	718100011348724	602699995040894	567300021648407	RH1_02142	DNA-directed RNA polymerase subunit beta'			0	990000009536743	VATAEPILLGITK			-0.0022206399589777	132479443359375	6634045	132479663085938	663405578613281	2	11	1.1.1.1707.18	1	758215	8849709	761477
1	123.74	123.74	718100011348724	602699995040894	567300021648407	RH1_02142	DNA-directed RNA polymerase subunit beta'			0	990000009536743	VATAEPILLGITK			-0.00234788004308939	132479431152344	6634044	132479663085938	663405578613281	2	10	8.1.1.1730.19	1	762068	1120659	758551
1	123.74	123.74	718100011348724	602699995040894	567300021648407	RH1_02142	DNA-directed RNA polymerase subunit beta'			0	990000009536743	VATAEPILLGITK			-0.00113361002877355	132479553222656	663405	132479663085938	663405578613281	2	9	3.1.1.1724.27	1	76022	2263752	753993
1	123.74	123.74	718100011348724	602699995040894	567300021648407	RH1_02142	DNA-directed RNA polymerase subunit beta'			0	989799976348877	VATAEPILLGITK			-0.00194224994629622	132479467773438	6634046	132479663085938	663405578613281	2	10	2.1.1.1706.29	1	756858	2094646	753348
1	123.74	123.74	718100011348724	602699995040894	567300021648407	RH1_02142	DNA-directed RNA polymerase subunit beta'			0	957499980926514	VATAEPILLGITK			-0.00183703005313873	1324794921875	6634047	132479663085938	663405578613281	2	9	11.1.1.1690.28	1	761286	7355361	759189
1	123.74	123.74	718100011348724	602699995040894	567300021648407	RH1_02142	DNA-directed RNA polymerase subunit beta'			0	955299973487854	VATAEPILLGITK			-0.00234788004308939	132479431152344	6634044	132479663085938	663405578613281	2	9	8.1.1.1724.20	1	75376	1120659	758551
1	123.74	123.74	718100011348724	602699995040894	567300021648407	RH1_02142	DNA-directed RNA polymerase subunit beta'			0	950299978256226	VATAEPILLGITK			8110000000	132479663085938	6634056	132479663085938	663405578613281	2	8	9.1.1.1784.30	1	759036	2018485	754113
1	123.74	123.74	718100011348724	602699995040894	567300021648407	RH1_02142	DNA-directed RNA polymerase subunit beta'			0	931800007820129	VATAEPILLGITK			-0.00183703005313873	1324794921875	6634047	132479663085938	663405578613281	2	8	11.1.1.1687.29	1	757168	7355361	759189
1	123.74	123.74	718100011348724	602699995040894	567300021648407	RH1_02142	DNA-directed RNA polymerase subunit beta'			0	880299985408783	VATAEPILLGITK			0.000810360012110323	132479736328125	4426064	132479663085938	442606140136719	3	5	2.1.1.1705.3	1	754824	3655387	75473
1	123.74	123.74	718100011348724	602699995040894	567300021648407	RH1_02142	DNA-directed RNA polymerase subunit beta'			0	869799971580505	VATAEPILLGITK			-0.00109184999018908	132479553222656	663405	132479663085938	663405578613281	2	9	5.1.1.1808.23	1	763171	7211581	766381
1	123.74	123.74	718100011348724	602699995040894	567300021648407	RH1_02142	DNA-directed RNA polymerase subunit beta'			0	862800002098084	VATAEPILLGITK			-0.00295595009811223	132479370117188	6634041	132479663085938	663405578613281	2	7	12.1.1.1833.12	1	755807	6754985	759364
1	123.74	123.74	718100011348724	602699995040894	567300021648407	RH1_02142	DNA-directed RNA polymerase subunit beta'			0	634500026702881	VATAEPILLGITK			-0.00109184999018908	132479553222656	663405	132479663085938	663405578613281	2	7	5.1.1.1814.13	1	771468	7211581	766381
1	123.74	123.74	718100011348724	602699995040894	567300021648407	RH1_02142	DNA-directed RNA polymerase subunit beta'			0	990000009536743	VLTEASVQGK			-0.00305674993433058	103056286621094	5162887	103056591796875	516290222167969	2	11	1.1.1.1390.14	1	320297	9385241	318081
1	123.74	123.74	718100011348724	602699995040894	567300021648407	RH1_02142	DNA-directed RNA polymerase subunit beta'			0	990000009536743	VLTEASVQGK			-0.00323378993198276	103056262207031	5162886	103056591796875	516290222167969	2	12	2.1.1.1385.22	1	314611	2205465	313725
1	123.74	123.74	718100011348724	602699995040894	567300021648407	RH1_02142	DNA-directed RNA polymerase subunit beta'			0	990000009536743	VLTEASVQGK			-0.00185510003939271	103056408691406	5162893	103056591796875	516290222167969	2	12	4.1.1.1426.16	1	320923	1123144	318401
1	123.74	123.74	718100011348724	602699995040894	567300021648407	RH1_02142	DNA-directed RNA polymerase subunit beta'			0	990000009536743	VLTEASVQGK			0.0026484199333936	103056872558594	5162916	103056591796875	516290222167969	2	13	5.1.1.1490.8	1	324438	9086301	322276
1	123.74	123.74	718100011348724	602699995040894	567300021648407	RH1_02142	DNA-directed RNA polymerase subunit beta'			0	990000009536743	VLTEASVQGK			-0.000228941004024819	103056567382813	5162901	103056591796875	516290222167969	2	10	6.1.1.1454.11	1	322331	6969626	318672
1	123.74	123.74	718100011348724	602699995040894	567300021648407	RH1_02142	DNA-directed RNA polymerase subunit beta'			0	990000009536743	VLTEASVQGK			0.000648292014375329	103056652832031	5162905	103056591796875	516290222167969	2	10	8.1.1.1404.12	1	312614	1132.77	315775
1	123.74	123.74	718100011348724	602699995040894	567300021648407	RH1_02142	DNA-directed RNA polymerase subunit beta'			0	990000009536743	VLTEASVQGK			0.000648292014375329	103056652832031	5162905	103056591796875	516290222167969	2	11	8.1.1.1407.15	1	31684	1132.77	315775
1	123.74	123.74	718100011348724	602699995040894	567300021648407	RH1_02142	DNA-directed RNA polymerase subunit beta'			0	990000009536743	VLTEASVQGK			0.000648292014375329	103056652832031	5162905	103056591796875	516290222167969	2	8	8.1.1.1410.13	1	320755	1132.77	315775
1	123.74	123.74	718100011348724	602699995040894	567300021648407	RH1_02142	DNA-directed RNA polymerase subunit beta'			0	990000009536743	VLTEASVQGK			-0.00093452597502619	103056481933594	5162897	103056591796875	516290222167969	2	12	10.1.1.1545.9	1	320286	6361134	317985
1	123.74	123.74	718100011348724	602699995040894	567300021648407	RH1_02142	DNA-directed RNA polymerase subunit beta'			0	990000009536743	VLTEASVQGK			-0.00428918981924653	103056164550781	5162881	103056591796875	516290222167969	2	12	11.1.1.1366.16	1	314373	8637333	316339
1	123.74	123.74	718100011348724	602699995040894	567300021648407	RH1_02142	DNA-directed RNA polymerase subunit beta'			0	990000009536743	VLTEASVQGK			-0.00323378993198276	103056262207031	5162886	103056591796875	516290222167969	2	10	2.1.1.1382.22	1	310583	2205465	313725
1	123.74	123.74	718100011348724	602699995040894	567300021648407	RH1_02142	DNA-directed RNA polymerase subunit beta'			0	990000009536743	VLTEASVQGK			-0.00185510003939271	103056408691406	5162893	103056591796875	516290222167969	2	13	4.1.1.1423.16	1	316706	1123144	318401
1	123.74	123.74	718100011348724	602699995040894	567300021648407	RH1_02142	DNA-directed RNA polymerase subunit beta'			0	990000009536743	VLTEASVQGK			0.0026484199333936	103056872558594	5162916	103056591796875	516290222167969	2	10	5.1.1.1487.8	1	32021	9086301	322276
1	123.74	123.74	718100011348724	602699995040894	567300021648407	RH1_02142	DNA-directed RNA polymerase subunit beta'			0	990000009536743	VLTEASVQGK			-0.000676515977829695	103056530761719	5162899	103056591796875	516290222167969	2	9	12.1.1.1519.11	1	322814	7395101	31762
1	123.74	123.74	718100011348724	602699995040894	567300021648407	RH1_02142	DNA-directed RNA polymerase subunit beta'			0	990000009536743	VLTEASVQGK			-0.00150995003059506	103056433105469	5162894	103056591796875	516290222167969	2	13	3.1.1.1401.16	1	315244	2128997	314457
1	123.74	123.74	718100011348724	602699995040894	567300021648407	RH1_02142	DNA-directed RNA polymerase subunit beta'			0	990000009536743	VLTEASVQGK			0.00160529999993742	103056750488281	516291	103056591796875	516290222167969	2	8	7.1.1.1372.11	1	324006	1404164	319084
1	123.74	123.74	718100011348724	602699995040894	567300021648407	RH1_02142	DNA-directed RNA polymerase subunit beta'			0	990000009536743	VLTEASVQGK			-0.00428918981924653	103056164550781	5162881	103056591796875	516290222167969	2	9	11.1.1.1369.17	1	31.85	8637333	316339
1	123.74	123.74	718100011348724	602699995040894	567300021648407	RH1_02142	DNA-directed RNA polymerase subunit beta'			0	990000009536743	VLTEASVQGK			-0.000228941004024819	103056567382813	5162901	103056591796875	516290222167969	2	10	6.1.1.1451.10	1	318181	6969626	318672
1	123.74	123.74	718100011348724	602699995040894	567300021648407	RH1_02142	DNA-directed RNA polymerase subunit beta'			0	990000009536743	VLTEASVQGK			-0.000676515977829695	103056530761719	5162899	103056591796875	516290222167969	2	11	12.1.1.1516.11	1	318663	7395101	31762
1	123.74	123.74	718100011348724	602699995040894	567300021648407	RH1_02142	DNA-directed RNA polymerase subunit beta'			0	990000009536743	VLTEASVQGK			0.00160529999993742	103056750488281	516291	103056591796875	516290222167969	2	8	7.1.1.1366.17	1	315789	1404164	319084
1	123.74	123.74	718100011348724	602699995040894	567300021648407	RH1_02142	DNA-directed RNA polymerase subunit beta'			0	990000009536743	VLTEASVQGK			0.00286355009302497	103056872558594	5162916	103056591796875	516290222167969	2	9	12.1.1.1513.10	1	314366	2773423	313474
1	123.74	123.74	718100011348724	602699995040894	567300021648407	RH1_02142	DNA-directed RNA polymerase subunit beta'			0	990000009536743	VLTEASVQGK			0.00160529999993742	103056750488281	516291	103056591796875	516290222167969	2	12	7.1.1.1369.10	1	319971	1404164	319084
1	123.74	123.74	718100011348724	602699995040894	567300021648407	RH1_02142	DNA-directed RNA polymerase subunit beta'			0	990000009536743	VLTEASVQGK			-0.00093452597502619	103056481933594	5162897	103056591796875	516290222167969	2	12	10.1.1.1542.5	1	316064	6361134	317985
1	123.74	123.74	718100011348724	602699995040894	567300021648407	RH1_02142	DNA-directed RNA polymerase subunit beta'			0	990000009536743	VLTEASVQGK			-0.000820858986116946	103056506347656	5162898	103056591796875	516290222167969	2	10	9.1.1.1464.18	1	317464	1982594	31425
1	123.74	123.74	718100011348724	602699995040894	567300021648407	RH1_02142	DNA-directed RNA polymerase subunit beta'			0	990000009536743	VLTEASVQGK			-0.00175408995710313	103056408691406	5162893	103056591796875	516290222167969	2	11	3.1.1.1398.17	1	311239	1143561	311704
1	123.74	123.74	718100011348724	602699995040894	567300021648407	RH1_02142	DNA-directed RNA polymerase subunit beta'			0	990000009536743	VLTEASVQGK			-0.000820858986116946	103056506347656	5162898	103056591796875	516290222167969	2	12	9.1.1.1461.17	1	31351	1982594	31425
1	123.74	123.74	718100011348724	602699995040894	567300021648407	RH1_02142	DNA-directed RNA polymerase subunit beta'			0	990000009536743	VLTEASVQGK			-0.00150995003059506	103056433105469	5162894	103056591796875	516290222167969	2	10	3.1.1.1404.9	1	319428	2128997	314457
1	123.74	123.74	718100011348724	602699995040894	567300021648407	RH1_02142	DNA-directed RNA polymerase subunit beta'			0	963800013065338	VLTEASVQGK	Deamidated(Q)@8		0.0141104999929667	103156408691406	5167893	103154992675781	5167822265625	2	10	3.1.1.1402.19	1	316722	8059304	314457
1	123.74	123.74	718100011348724	602699995040894	567300021648407	RH1_02142	DNA-directed RNA polymerase subunit beta'			0	526400029659271	VLTEASVQGK	Deamidated(Q)@8		0.015170999802649	103156506347656	5167898	103154992675781	5167822265625	2	8	7.1.1.1369.11	1	320071	5108914	319084
1	123.74	123.74	718100011348724	602699995040894	567300021648407	RH1_02142	DNA-directed RNA polymerase subunit beta'			0	359600007534027	VLTEASVQGK			-0.00323378993198276	103056262207031	5162886	103056591796875	516290222167969	2	4	2.1.1.1388.27	1	318542	2205465	313725
1	123.74	123.74	718100011348724	602699995040894	567300021648407	RH1_02142	DNA-directed RNA polymerase subunit beta'			0	168799996376038	VLTEASVQGK			-0.00305674993433058	103056286621094	5162887	103056591796875	516290222167969	2	4	1.1.1.1393.18	0	324661	9385241	318081
1	123.74	123.74	718100011348724	602699995040894	567300021648407	RH1_02142	DNA-directed RNA polymerase subunit beta'			0	985099971294403	WPIVNDVR			-0.00103789998684078	997533447265625	499774	997534484863281	499774536132813	2	8	3.1.1.1636.17	1	638245	9745387	633656
1	123.74	123.74	718100011348724	602699995040894	567300021648407	RH1_02142	DNA-directed RNA polymerase subunit beta'			0	98089998960495	WPIVNDVR			-0.000757382018491626	997533874511719	4997742	997534484863281	499774536132813	2	5	8.1.1.1644.8	1	642444	3863943	640838
1	123.74	123.74	718100011348724	602699995040894	567300021648407	RH1_02142	DNA-directed RNA polymerase subunit beta'			0	975499987602234	WPIVNDVR			-7020000000	997534484863281	4997745	997534484863281	499774536132813	2	7	4.1.1.1661.12	1	64414	4514611	63939
1	123.74	123.74	718100011348724	602699995040894	567300021648407	RH1_02142	DNA-directed RNA polymerase subunit beta'			0	934499979019165	WPIVNDVR			-0.000704148027580231	997533874511719	4997742	997534484863281	499774536132813	2	6	10.1.1.1781.10	1	645416	2672975	643534
1	123.74	123.74	718100011348724	602699995040894	567300021648407	RH1_02142	DNA-directed RNA polymerase subunit beta'			0	915799975395203	WPIVNDVR			0.000741026015020907	997535278320313	4997749	997534484863281	499774536132813	2	6	2.1.1.1619.16	1	636153	9714163	63159
1	123.74	123.74	718100011348724	602699995040894	567300021648407	RH1_02142	DNA-directed RNA polymerase subunit beta'			0	915799975395203	WPIVNDVR			-0.0011140099959448	997533447265625	499774	997534484863281	499774536132813	2	7	9.1.1.1695.15	1	635429	8363416	632271
1	123.74	123.74	718100011348724	602699995040894	567300021648407	RH1_02142	DNA-directed RNA polymerase subunit beta'			0	442099988460541	WPIVNDVR			0.00191829004324973	997536499023438	4997755	997534484863281	499774536132813	2	4	1.1.1.1627.8	1	646889	3913637	640773
1	123.74	123.74	718100011348724	602699995040894	567300021648407	RH1_02142	DNA-directed RNA polymerase subunit beta'			0	407900005578995	WPIVNDVR	Deamidated(N)@5		0.00533347018063068	998523864746094	5002692	9985185546875	500266540527344	2	5	2.1.1.1638.14	1	66238	3478172	659244
1	123.74	123.74	718100011348724	602699995040894	567300021648407	RH1_02142	DNA-directed RNA polymerase subunit beta'			0	402099996805191	WPIVNDVR			0.000827140989713371	997535278320313	4997749	997534484863281	499774536132813	2	4	11.1.1.1607.12	1	645984	3375882	638751
1	123.74	123.74	718100011348724	602699995040894	567300021648407	RH1_02142	DNA-directed RNA polymerase subunit beta'			0	990000009536743	YETTPGR			-7100000000	822387084960938	4122008	82238720703125	412200866699219	2	7	4.1.1.1333.3	1	192467	4354513	190224
1	123.74	123.74	718100011348724	602699995040894	567300021648407	RH1_02142	DNA-directed RNA polymerase subunit beta'			0	990000009536743	YETTPGR			0.00253436993807554	8223896484375	4122021	82238720703125	412200866699219	2	7	12.1.1.1423.2	1	189798	3674036	192117
1	123.74	123.74	718100011348724	602699995040894	567300021648407	RH1_02142	DNA-directed RNA polymerase subunit beta'			0	990000009536743	YETTPGR			0.000812273996416479	822388061523438	4122013	82238720703125	412200866699219	2	8	6.1.1.1358.2	1	189256	3686637	191726
1	123.74	123.74	718100011348724	602699995040894	567300021648407	RH1_02142	DNA-directed RNA polymerase subunit beta'			0	984200000762939	YETTPGR			0.00187008001375943	822389099121094	4122018	82238720703125	412200866699219	2	7	8.1.1.1317.3	1	192253	5421169	190336
1	123.74	123.74	718100011348724	602699995040894	567300021648407	RH1_02142	DNA-directed RNA polymerase subunit beta'			0	967299997806549	YETTPGR			0.00187008001375943	822389099121094	4122018	82238720703125	412200866699219	2	7	8.1.1.1314.2	1	188243	5421169	190336
1	123.74	123.74	718100011348724	602699995040894	567300021648407	RH1_02142	DNA-directed RNA polymerase subunit beta'			0	962199985980988	YETTPGR			0.00253436993807554	8223896484375	4122021	82238720703125	412200866699219	2	6	12.1.1.1426.2	1	194785	3674036	192117
1	123.74	123.74	718100011348724	602699995040894	567300021648407	RH1_02142	DNA-directed RNA polymerase subunit beta'			0	945999979972839	YETTPGR			0.00126688997261226	822388488769531	4122015	82238720703125	412200866699219	2	6	10.1.1.1442.2	1	189981	2753905	191456
1	123.74	123.74	718100011348724	602699995040894	567300021648407	RH1_02142	DNA-directed RNA polymerase subunit beta'			0	912299990653992	YETTPGR			-0.00012939800217282	822387084960938	4122008	82238720703125	412200866699219	2	6	2.1.1.1294.3	1	188774	6757703	189914
1	123.74	123.74	718100011348724	602699995040894	567300021648407	RH1_02142	DNA-directed RNA polymerase subunit beta'			0	90039998292923	YETTPGR			-0.000624927983153611	822386657714844	4122006	82238720703125	412200866699219	2	7	7.1.1.1275.3	1	189941	7354452	192165
1	123.74	123.74	718100011348724	602699995040894	567300021648407	RH1_02142	DNA-directed RNA polymerase subunit beta'			0	829900026321411	YETTPGR			-0.000118834002932999	822387084960938	4122008	82238720703125	412200866699219	2	7	1.1.1.1296.2	1	190151	4363987	192574
1	123.74	123.74	718100011348724	602699995040894	567300021648407	RH1_02142	DNA-directed RNA polymerase subunit beta'			0	828100025653839	YETTPGR			0.000812273996416479	822388061523438	4122013	82238720703125	412200866699219	2	6	6.1.1.1361.3	1	193497	3686637	191726
1	123.74	123.74	718100011348724	602699995040894	567300021648407	RH1_02142	DNA-directed RNA polymerase subunit beta'			0	793500006198883	YETTPGR			-0.00045089700142853	822386901855469	4122007	82238720703125	412200866699219	2	7	3.1.1.1310.2	1	189414	5473541	191967
1	123.74	123.74	718100011348724	602699995040894	567300021648407	RH1_02142	DNA-directed RNA polymerase subunit beta'			0	785700023174286	YETTPGR			0.00192762003280222	822389099121094	4122018	82238720703125	412200866699219	2	6	5.1.1.1395.3	1	193028	4924815	195393
1	123.74	123.74	718100011348724	602699995040894	567300021648407	RH1_02142	DNA-directed RNA polymerase subunit beta'			0	743399977684021	YETTPGR			-0.000118834002932999	822387084960938	4122008	82238720703125	412200866699219	2	6	1.1.1.1299.2	1	19.42	4363987	192574
1	123.74	123.74	718100011348724	602699995040894	567300021648407	RH1_02142	DNA-directed RNA polymerase subunit beta'			0	725499987602234	YETTPGR			-0.000624927983153611	822386657714844	4122006	82238720703125	412200866699219	2	6	7.1.1.1278.3	1	193945	7354452	192165
1	123.74	123.74	718100011348724	602699995040894	567300021648407	RH1_02142	DNA-directed RNA polymerase subunit beta'			0	721000015735626	YETTPGR			0.00126688997261226	822388488769531	4122015	82238720703125	412200866699219	2	6	10.1.1.1445.2	1	193509	2753905	191456
1	123.74	123.74	718100011348724	602699995040894	567300021648407	RH1_02142	DNA-directed RNA polymerase subunit beta'			0	713900029659271	YETTPGR			0.00192762003280222	822389099121094	4122018	82238720703125	412200866699219	2	6	5.1.1.1398.2	1	197004	4924815	195393
1	123.74	123.74	718100011348724	602699995040894	567300021648407	RH1_02142	DNA-directed RNA polymerase subunit beta'			0	509999990463257	YETTPGR			-8700000000	822387084960938	4122008	82238720703125	412200866699219	2	6	11.1.1.1278.3	1	192921	3217591	19401
1	123.74	123.74	718100011348724	602699995040894	567300021648407	RH1_02142	DNA-directed RNA polymerase subunit beta'			0	340700000524521	YETTPGR			-0.000191822997294366	822387084960938	4122008	82238720703125	412200866699219	2	7	9.1.1.1372.3	1	190723	2465051	191713
1	123.74	123.74	718100011348724	602699995040894	567300021648407	RH1_02142	DNA-directed RNA polymerase subunit beta'			0	195299997925758	YETTPGR			-0.00012939800217282	822387084960938	4122008	82238720703125	412200866699219	2	6	2.1.1.1297.4	1	19297	6757703	189914
1	123.74	123.74	718100011348724	602699995040894	567300021648407	RH1_02142	DNA-directed RNA polymerase subunit beta'			0	17509999871254	YETTPGR			-0.00045089700142853	822386901855469	4122007	82238720703125	412200866699219	2	7	3.1.1.1313.2	1	193577	5473541	191967
2	120.79	120.79	811900019645691	667400002479553	63620001077652	RH1_02141	DNA-directed RNA polymerase subunit beta			2	990000009536743	ADIIACIK	Carbamidomethyl(C)@6		-0.000981734017841518	902488647460938	4522516	902489562988281	452252044677734	2	8	10.1.1.1705.4	1	539894	3846421	536927
2	120.79	120.79	811900019645691	667400002479553	63620001077652	RH1_02141	DNA-directed RNA polymerase subunit beta			2	990000009536743	AGFNESGQSIVFDGR	Gly->Pro@2		-0.000125998005387373	162276892089844	8123917	162276892089844	812391723632813	2	19	1.1.1.1662.18	1	696161	5688417	694863
2	120.79	120.79	811900019645691	667400002479553	63620001077652	RH1_02141	DNA-directed RNA polymerase subunit beta			2	990000009536743	AGIIDQVDATR	Gly->Pro@2		-0.000242441004957072	119763513183594	5998248	119763537597656	599824951171875	2	13	2.1.1.1544.29	1	532908	7428668	532168
2	120.79	120.79	811900019645691	667400002479553	63620001077652	RH1_02141	DNA-directed RNA polymerase subunit beta			2	990000009536743	AGSVSELLLPFDQIVGR	Gly->Pro@2		0.00320114009082317	184001257324219	6143448	184000939941406	61434375	3	13	1.1.1.1974.4	1	112855	6706862	1132287
2	120.79	120.79	811900019645691	667400002479553	63620001077652	RH1_02141	DNA-directed RNA polymerase subunit beta			2	990000009536743	ATELLEPGEPGVDIYR			0.000992650981061161	175788464355469	5869688	175788354492188	586968444824219	3	12	2.1.1.1694.15	1	739927	1164285	736763
2	120.79	120.79	811900019645691	667400002479553	63620001077652	RH1_02141	DNA-directed RNA polymerase subunit beta			2	990000009536743	DFNETAVLEFVK			-0.00131762004457414	141070190429688	7063582	1410703125	706358825683594	2	9	3.1.1.1848.23	1	93.19	6282997	931302
2	120.79	120.79	811900019645691	667400002479553	63620001077652	RH1_02141	DNA-directed RNA polymerase subunit beta			2	990000009536743	DIPNVGEEALR			-0.00069707800867036	121161389160156	6068142	121161462402344	606814575195313	2	11	4.1.1.1642.19	1	618196	1456356	614485
2	120.79	120.79	811900019645691	667400002479553	63620001077652	RH1_02141	DNA-directed RNA polymerase subunit beta			2	990000009536743	DMTYAAPLK			0.000790235993918031	100849584960938	5052552	100849499511719	505254791259766	2	8	6.1.1.1587.6	1	504589	3516858	506936
2	120.79	120.79	811900019645691	667400002479553	63620001077652	RH1_02141	DNA-directed RNA polymerase subunit beta			2	990000009536743	DRDDELAILER		missed R-D@2	0.00134249997790903	134366943359375	4488971	134366809082031	448896636962891	3	10	1.1.1.1631.5	1	652014	5535292	650481
2	120.79	120.79	811900019645691	667400002479553	63620001077652	RH1_02141	DNA-directed RNA polymerase subunit beta			2	990000009536743	DSGAAIMAR			-0.00291725993156433	890425048828125	4462198	890427978515625	446221282958984	2	13	3.1.1.1409.10	1	325915	9302713	32548
2	120.79	120.79	811900019645691	667400002479553	63620001077652	RH1_02141	DNA-directed RNA polymerase subunit beta			2	990000009536743	DTALMDIYR			-0.00306261004880071	109651928710938	5492669	109652233886719	549268432617188	2	10	2.1.1.1658.19	1	690192	1701988	692466
2	120.79	120.79	811900019645691	667400002479553	63620001077652	RH1_02141	DNA-directed RNA polymerase subunit beta			2	990000009536743	DVEALHEQFEAQKR		missed K-R@13	-0.0118180997669697	169882067871094	5672808	169883251953125	567284790039063	3	10	9.1.1.1567.33	1	459302	9727747	466663
2	120.79	120.79	811900019645691	667400002479553	63620001077652	RH1_02141	DNA-directed RNA polymerase subunit beta			2	990000009536743	EDADLIELAGNVTK			-0.00103106000460684	148675048828125	7443825	148675146484375	744383056640625	2	14	3.1.1.1743.38	1	786815	1295566	788614
2	120.79	120.79	811900019645691	667400002479553	63620001077652	RH1_02141	DNA-directed RNA polymerase subunit beta			2	990000009536743	EFFGSSQLSQFMDQTNPLSEVTHK			0.00792679004371166	2756283203125	9197683	275627514648438	919765686035156	3	14	3.1.1.1904.24	1	1010284	9911071	1016008
2	120.79	120.79	811900019645691	667400002479553	63620001077652	RH1_02141	DNA-directed RNA polymerase subunit beta			2	990000009536743	EGDVNDALR	Gly->Pro@2		-0.0022861200850457	102749133300781	5147529	102749340820313	514753967285156	2	12	4.1.1.1503.24	1	426518	4341377	42588
2	120.79	120.79	811900019645691	667400002479553	63620001077652	RH1_02141	DNA-directed RNA polymerase subunit beta			2	990000009536743	EVLEMPNLIEVQK			-0.0011680000461638	154081591796875	7714152	154081713867188	771415832519531	2	13	3.1.1.1773.25	1	828495	9674115	831556
2	120.79	120.79	811900019645691	667400002479553	63620001077652	RH1_02141	DNA-directed RNA polymerase subunit beta			2	990000009536743	FTDDLISSR			0.000273151003057137	105251403808594	5272643	105251379394531	527264221191406	2	10	12.1.1.1680.13	1	544377	7773179	540658
2	120.79	120.79	811900019645691	667400002479553	63620001077652	RH1_02141	DNA-directed RNA polymerase subunit beta			2	990000009536743	GEDNFEAGVPESFNVLVK			0.00301167997531593	194994006347656	6509873	194993701171875	650986328125	3	12	8.1.1.1809.2	1	871039	8265399	870867
2	120.79	120.79	811900019645691	667400002479553	63620001077652	RH1_02141	DNA-directed RNA polymerase subunit beta			2	990000009536743	GEIDDIDHLGNR			0.00332057010382414	135263525390625	4518857	135263208007813	451884643554688	3	7	4.1.1.1577.7	1	52763	2291587	526067
2	120.79	120.79	811900019645691	667400002479553	63620001077652	RH1_02141	DNA-directed RNA polymerase subunit beta			2	990000009536743	GESPMTPEEK			0.00721947988495231	110348791503906	5527512	110348046875	552747497558594	2	11	9.1.1.1424.21	1	262955	9772607	26477
2	120.79	120.79	811900019645691	667400002479553	63620001077652	RH1_02141	DNA-directed RNA polymerase subunit beta			2	990000009536743	GEVVADGPCTDMGELALGR	Carbamidomethyl(C)@9		-0.000887011003214866	194588647460938	9739505	194588732910156	973950927734375	2	14	1.1.1.1701.29	1	750312	2531998	749016
2	120.79	120.79	811900019645691	667400002479553	63620001077652	RH1_02141	DNA-directed RNA polymerase subunit beta			2	990000009536743	GMKPGAEINDDLLGTLSR			-0.000414745009038597	188595642089844	6296594	188595678710938	629659545898438	3	12	3.1.1.1720.30	1	754759	1126931	751229
2	120.79	120.79	811900019645691	667400002479553	63620001077652	RH1_02141	DNA-directed RNA polymerase subunit beta			2	990000009536743	GQWWQLALGEEAEAK			-0.00107835000380874	171483044433594	8584225	171483154296875	858423034667969	2	12	3.1.1.1852.26	1	937953	4974716	941021
2	120.79	120.79	811900019645691	667400002479553	63620001077652	RH1_02141	DNA-directed RNA polymerase subunit beta			2	990000009536743	GSWLDFEFDAK			0.000289276998955756	131359301757813	6578038	13135927734375	6578037109375	2	7	2.1.1.1837.14	1	938027	4404928	937652
2	120.79	120.79	811900019645691	667400002479553	63620001077652	RH1_02141	DNA-directed RNA polymerase subunit beta			2	990000009536743	GVPIATPVFDGAK			0.000850321026518941	127069311523438	6363538	127069213867188	636353332519531	2	13	4.1.1.1671.21	1	657997	1600202	658787
2	120.79	120.79	811900019645691	667400002479553	63620001077652	RH1_02141	DNA-directed RNA polymerase subunit beta			2	990000009536743	HTVAQANAAQDEEGR			-0.000380932004190981	159572827148438	5329167	159572875976563	532916870117188	3	15	1.1.1.1321.9	1	22565	5701655	222976
2	120.79	120.79	811900019645691	667400002479553	63620001077652	RH1_02141	DNA-directed RNA polymerase subunit beta			2	990000009536743	IREVLEMPNLIEVQK		missed R-E@2	-0.00124894001055509	181000085449219	6043409	181000219726563	604341369628906	3	14	8.1.1.1767.6	1	812962	3687015	809791
2	120.79	120.79	811900019645691	667400002479553	63620001077652	RH1_02141	DNA-directed RNA polymerase subunit beta			2	990000009536743	KGGEFMLNPTDAIDLIDVSPK	Gly->Pro@3	missed K-G@1	0.00497078988701105	2299181640625	7674012	229917700195313	767399597167969	3	21	1.1.1.1902.3	1	1028772	6124881	1026732
2	120.79	120.79	811900019645691	667400002479553	63620001077652	RH1_02141	DNA-directed RNA polymerase subunit beta			2	990000009536743	KLPVTTLLYALGMDQEGIMDAYYQTVNYSYVK		missed K-L@1	0.0126040996983647	368683764648438	9227167	36868251953125	922713562011719	4	17	9.1.1.2176.14	1	1302817	6068535	1303357
2	120.79	120.79	811900019645691	667400002479553	63620001077652	RH1_02141	DNA-directed RNA polymerase subunit beta			2	990000009536743	LAYGDETYEAAFADR			-0.000843416026327759	169074670410156	8463806	169074743652344	846381042480469	2	15	2.1.1.1667.48	1	703381	1292399	703546
2	120.79	120.79	811900019645691	667400002479553	63620001077652	RH1_02141	DNA-directed RNA polymerase subunit beta			2	990000009536743	LGEMEVWALEAYGAAYTLQEMLTVK	Gly->Pro@2		0.00330887991003692	2855416015625	9528126	285541259765625	952811462402344	3	17	2.1.1.2105.24	1	1310175	7078016	1309522
2	120.79	120.79	811900019645691	667400002479553	63620001077652	RH1_02141	DNA-directed RNA polymerase subunit beta			2	990000009536743	LGPEEITR	Gly->Pro@2		-0.00243560993112624	953515869140625	4777652	953518188476563	477766387939453	2	10	4.1.1.1516.11	1	444206	1506811	446406
2	120.79	120.79	811900019645691	667400002479553	63620001077652	RH1_02141	DNA-directed RNA polymerase subunit beta			2	990000009536743	LIVFDIDEDTGAR			-0.00273429998196661	146272766113281	7323711	146273034667969	732372436523438	2	13	3.1.1.1753.34	1	80054	1242839	79967
2	120.79	120.79	811900019645691	667400002479553	63620001077652	RH1_02141	DNA-directed RNA polymerase subunit beta			2	990000009536743	LPPGAYGTIVEVR			-0.00265951990149915	137075329589844	6863839	1370755859375	686385192871094	2	14	4.1.1.1679.18	1	669344	8698588	668426
2	120.79	120.79	811900019645691	667400002479553	63620001077652	RH1_02141	DNA-directed RNA polymerase subunit beta			2	990000009536743	LSALGPGGLTR			-0.000892175012268126	104059692382813	5213057	104059790039063	521306213378906	2	11	4.1.1.1581.12	1	533545	9752603	531574
2	120.79	120.79	811900019645691	667400002479553	63620001077652	RH1_02141	DNA-directed RNA polymerase subunit beta			2	990000009536743	MCPIETPEGQNIGLINSLATFAR	Carbamidomethyl(C)@2		0.00287185003980994	253125439453125	8447587	253125122070313	844757690429688	3	14	2.1.1.1902.18	1	1029018	5427894	1030725
2	120.79	120.79	811900019645691	667400002479553	63620001077652	RH1_02141	DNA-directed RNA polymerase subunit beta			2	990000009536743	MNVGQILETHMGWAAR			0.00338882999494672	181287963867188	6053005	181287634277344	605299377441406	3	9	3.1.1.1827.11	1	902467	4655556	89.94
2	120.79	120.79	811900019645691	667400002479553	63620001077652	RH1_02141	DNA-directed RNA polymerase subunit beta			2	990000009536743	MSSVEIDTIMPQDLINAKPAAAAVR			-0.00311515992507339	26403583984375	8811268	264036157226563	881127807617188	3	13	7.1.1.1773.21	1	878194	3309561	875602
2	120.79	120.79	811900019645691	667400002479553	63620001077652	RH1_02141	DNA-directed RNA polymerase subunit beta			2	990000009536743	MYESIVK			0.000899036007467657	8684375	435226	868436462402344	435225494384766	2	9	9.1.1.1536.8	1	416257	1466257	414676
2	120.79	120.79	811900019645691	667400002479553	63620001077652	RH1_02141	DNA-directed RNA polymerase subunit beta			2	990000009536743	QAVPLLQSDAPFVGTGIEAVVAR			-0.00416042003780603	233726489257813	7800956	233726928710938	780097045898438	3	14	1.1.1.1888.8	1	1009429	7690588	1005902
2	120.79	120.79	811900019645691	667400002479553	63620001077652	RH1_02141	DNA-directed RNA polymerase subunit beta			2	990000009536743	QLVSVAASLIPFLENDDANR			-0.00741183990612626	217111474609375	7247122	217112231445313	724714721679688	3	15	2.1.1.1954.10	1	110084	7810599	109744
2	120.79	120.79	811900019645691	667400002479553	63620001077652	RH1_02141	DNA-directed RNA polymerase subunit beta			2	990000009536743	SGDGPKPTDGDGIQGVFQSVFPIK	Gly->Pro@2		0.0167140997946262	248526538085938	8294291	24852490234375	829423583984375	3	14	3.1.1.1872.21	1	965504	432103	968771
2	120.79	120.79	811900019645691	667400002479553	63620001077652	RH1_02141	DNA-directed RNA polymerase subunit beta			2	990000009536743	SGDGPKPTDGDGIQGVFQSVFPIKDFNETAVLEFVK		missed K-D@24	0.00410604989156127	38379140625	9604858	383791015625	960484802246094	4	16	2.1.1.1992.25	1	1153454	4267672	1154044
2	120.79	120.79	811900019645691	667400002479553	63620001077652	RH1_02141	DNA-directed RNA polymerase subunit beta			2	990000009536743	SGDLTPVK	Gly->Pro@2		0.001018560025841	855471252441406	4287429	855470153808594	428742370605469	2	11	4.1.1.1451.6	1	354427	7574257	354264
2	120.79	120.79	811900019645691	667400002479553	63620001077652	RH1_02141	DNA-directed RNA polymerase subunit beta			2	990000009536743	SNQSSCINQRPLVK	Carbamidomethyl(C)@6		-0.00241174991242588	16298232421875	5442817	162982568359375	544282531738281	3	12	4.1.1.1430.9	1	32622	3073438	326685
2	120.79	120.79	811900019645691	667400002479553	63620001077652	RH1_02141	DNA-directed RNA polymerase subunit beta			2	990000009536743	SSYDLFLK			-0.00059969600988552	971495849609375	4867552	971496398925781	486755462646484	2	7	8.1.1.1689.4	1	704653	1132211	700368
2	120.79	120.79	811900019645691	667400002479553	63620001077652	RH1_02141	DNA-directed RNA polymerase subunit beta			2	990000009536743	STGPYSLVTQQPLGGK			-0.00247508008033037	163184948730469	816932	163185192871094	816933227539063	2	11	4.1.1.1668.31	1	65444	5908298	65186
2	120.79	120.79	811900019645691	667400002479553	63620001077652	RH1_02141	DNA-directed RNA polymerase subunit beta			2	990000009536743	SVGELMENQYR			0.00212704995647073	132461022949219	6633124	132460815429688	663311340332031	2	12	4.1.1.1596.31	1	554831	5354935	552309
2	120.79	120.79	811900019645691	667400002479553	63620001077652	RH1_02141	DNA-directed RNA polymerase subunit beta			2	990000009536743	VIDGQVTDEVVYMSATEEMR			0.0488722994923592	22710888671875	7580369	227103979492188	758020568847656	3	11	2.1.1.1771.21	1	847102	4859686	857254
2	120.79	120.79	811900019645691	667400002479553	63620001077652	RH1_02141	DNA-directed RNA polymerase subunit beta			2	990000009536743	VIVSQMHR			-0.00024327400024049	968522277832031	4852684	968522583007813	4852685546875	2	7	9.1.1.1430.12	1	270885	1012574	268898
2	120.79	120.79	811900019645691	667400002479553	63620001077652	RH1_02141	DNA-directed RNA polymerase subunit beta			2	990000009536743	VMRPGEPPTVEAASNLFDTLFFDSER			-0.00850986037403345	292439282226563	9758049	29244013671875	975807739257813	3	20	2.1.1.1998.19	1	1162164	1108942	1160884
2	120.79	120.79	811900019645691	667400002479553	63620001077652	RH1_02141	DNA-directed RNA polymerase subunit beta			2	990000009536743	VVPIEDMPFLADGTAVDLVLNPLGVPSR			0.008241499774158	29335654296875	9788624	293355712890625	978859680175781	3	17	1.1.1.2091.5	1	1280958	6220269	1278258
2	120.79	120.79	811900019645691	667400002479553	63620001077652	RH1_02141	DNA-directed RNA polymerase subunit beta			2	990000009536743	YDLSAVGR			-0.000362616003258154	879444702148438	4407296	879445007324219	440729797363281	2	8	8.1.1.1527.8	1	480843	1363778	477874
2	120.79	120.79	811900019645691	667400002479553	63620001077652	RH1_02141	DNA-directed RNA polymerase subunit beta			2	990000009536743	YDVEECQSR	Carbamidomethyl(C)@6		-0.00156153994612396	118447521972656	5932449	118447680664063	593245666503906	2	9	1.1.1.1373.16	1	297323	4163075	298788
2	120.79	120.79	811900019645691	667400002479553	63620001077652	RH1_02141	DNA-directed RNA polymerase subunit beta			2	990000009536743	YGFIETPYR			0.00210272008553147	114455749511719	573286	114455529785156	573284912109375	2	9	9.1.1.1708.31	1	65382	3690373	655792
2	120.79	120.79	811900019645691	667400002479553	63620001077652	RH1_02141	DNA-directed RNA polymerase subunit beta			182390916347504	987800002098084	ALMGSNMQR			0.00106860999949276	100646984863281	5042422	100646881103516	50424169921875	2	8	7.1.1.1394.12	1	35437	6109732	354884
2	120.79	120.79	811900019645691	667400002479553	63620001077652	RH1_02141	DNA-directed RNA polymerase subunit beta			179588079452515	986400008201599	NLDEAGIVYIGAEVQPGDILVGK			0.00703075993806124	23692548828125	7907589	236924780273438	790756530761719	3	8	3.1.1.1897.17	1	1000141	1930767	997952
2	120.79	120.79	811900019645691	667400002479553	63620001077652	RH1_02141	DNA-directed RNA polymerase subunit beta			172124660015106	984399974346161	DVEALHEQFEAQK			0.00315810996107757	1542734375	5152521	15427314453125	515251098632813	3	11	3.1.1.1538.22	0	503087	1465453	502522
2	120.79	120.79	811900019645691	667400002479553	63620001077652	RH1_02141	DNA-directed RNA polymerase subunit beta			161978900432587	990000009536743	EQDVYMGDMPLMTANGTFVVNGTER	Deamidated(N)@15; Deamidated(N)@21		0.00319952005520463	277620654296875	9264094	2776203125	926408264160156	3	10	2.1.1.1857.26	1	966559	4919035	964026
2	120.79	120.79	811900019645691	667400002479553	63620001077652	RH1_02141	DNA-directed RNA polymerase subunit beta			156863605976105	990000009536743	RAGIIDQVDATR		missed R-A@1	0.0585151985287666	1313763671875	4389285	131370520019531	438908996582031	3	11	7.1.1.1469.13	1	456809	1363677	46058
2	120.79	120.79	811900019645691	667400002479553	63620001077652	RH1_02141	DNA-directed RNA polymerase subunit beta			116749095916748	943000018596649	GLGLNMELLDAEDE			0.00126976997125894	151769323730469	7598539	151769189453125	759853271484375	2	10	4.1.1.1910.6	1	98931	4404628	99015
2	120.79	120.79	811900019645691	667400002479553	63620001077652	RH1_02141	DNA-directed RNA polymerase subunit beta			0.573488712310791	768100023269653	LLLDQGITEIPVLDIDNVNVGPYIR			-0.0281294994056225	277848901367188	6956295	277851684570313	695636474609375	4	6	3.1.1.2016.5	1	1164346	3139401	1164216
2	120.79	120.79	811900019645691	667400002479553	63620001077652	RH1_02141	DNA-directed RNA polymerase subunit beta			0.212539523839951	432900011539459	IDDALRDFR		missed R-D@6	0.00200590002350509	111956921386719	5607919	111956726074219	560790893554688	2	5	1.1.1.1617.16	1	633256	4438085	633845
2	120.79	120.79	811900019645691	667400002479553	63620001077652	RH1_02141	DNA-directed RNA polymerase subunit beta			0.135488927364349	990000009536743	GTRPAFDLVDAATGEVICK	Carbamidomethyl(C)@18		100172996520996	202001147460938	6743444	201900952148438	674010437011719	3	13	11.1.1.1720.33	1	80292	3143541	80346
2	120.79	120.79	811900019645691	667400002479553	63620001077652	RH1_02141	DNA-directed RNA polymerase subunit beta			0.0574958920478821	444700002670288	MANEIIK	Oxidation(M)@1		-0.00108942994847894	8334306640625	4177226	833431701660156	417723114013672	2	5	8.1.1.1359.5	0	250249	1687288	249613
2	120.79	120.79	811900019645691	667400002479553	63620001077652	RH1_02141	DNA-directed RNA polymerase subunit beta			0.0506099946796894	381900012493134	MSSVEIDTIMPQDLINAK		cleaved K-P@C-term	0.0101007996127009	200400109863281	6690076	200399072265625	669004211425781	3	5	2.1.1.1815.17	1	907712	4310642	904339
2	120.79	120.79	811900019645691	667400002479553	63620001077652	RH1_02141	DNA-directed RNA polymerase subunit beta			0.0101054366677999	96969997882843	SGEQFARPVTVGVK	Gly->Pro@2		0.00140062998980284	151382678222656	5056162	151382531738281	505615692138672	3	13	8.1.1.1546.10	1	507547	8433977	509614
2	120.79	120.79	811900019645691	667400002479553	63620001077652	RH1_02141	DNA-directed RNA polymerase subunit beta			0.00524305552244186	173299998044968	MNVGQILETH		cleaved H-M@C-term	-0.00154224003199488	114055822753906	5712864	114055969238281	571287170410156	2	5	3.1.1.1672.23	1	688175	2071616	684812
2	120.79	120.79	811900019645691	667400002479553	63620001077652	RH1_02141	DNA-directed RNA polymerase subunit beta			0.00174066168256104	85290002822876	YGFIETPYRK	Gly->Pro@2	missed R-K@9	0.000977891031652689	131268249511719	4385681	131268151855469	438567810058594	3	9	9.1.1.1703.4	1	646225	5402346	644722
2	120.79	120.79	811900019645691	667400002479553	63620001077652	RH1_02141	DNA-directed RNA polymerase subunit beta			0.000869458774104714	728600025177002	DGKGEIDDIDHLGNR	Gly->Pro@2	missed K-G@3	0.00294388993643224	169280981445313	5652772	169280676269531	565276184082031	3	8	3.1.1.1551.31	1	521233	1796819	517687
2	120.79	120.79	811900019645691	667400002479553	63620001077652	RH1_02141	DNA-directed RNA polymerase subunit beta			0	990000009536743	ADIIACIK	Carbamidomethyl(C)@6		-0.00153272994793952	902488098144531	4522513	902489562988281	452252044677734	2	8	1.1.1.1545.4	1	533068	5831617	53703
2	120.79	120.79	811900019645691	667400002479553	63620001077652	RH1_02141	DNA-directed RNA polymerase subunit beta			0	990000009536743	ADIIACIK	Carbamidomethyl(C)@6		-0.000395212991861627	9024892578125	4522519	902489562988281	452252044677734	2	9	9.1.1.1618.7	1	528867	1276548	527298
2	120.79	120.79	811900019645691	667400002479553	63620001077652	RH1_02141	DNA-directed RNA polymerase subunit beta			0	990000009536743	ADIIACIK	Carbamidomethyl(C)@6		-0.00225351005792618	902487243652344	4522509	902489562988281	452252044677734	2	10	3.1.1.1559.7	1	531654	1113.41	531465
2	120.79	120.79	811900019645691	667400002479553	63620001077652	RH1_02141	DNA-directed RNA polymerase subunit beta			0	990000009536743	ADIIACIK	Carbamidomethyl(C)@6		-0.00225351005792618	902487243652344	4522509	902489562988281	452252044677734	2	10	3.1.1.1556.6	1	527493	1113.41	531465
2	120.79	120.79	811900019645691	667400002479553	63620001077652	RH1_02141	DNA-directed RNA polymerase subunit beta			0	990000009536743	ADIIACIK	Carbamidomethyl(C)@6		0.000959397002588958	902490478515625	4522525	902489562988281	452252044677734	2	7	4.1.1.1583.6	1	535883	6031903	534335
2	120.79	120.79	811900019645691	667400002479553	63620001077652	RH1_02141	DNA-directed RNA polymerase subunit beta			0	990000009536743	ADIIACIK	Carbamidomethyl(C)@6		0.000158921000547707	902489685058594	4522521	902489562988281	452252044677734	2	7	12.1.1.1676.3	1	538034	4648337	536503
2	120.79	120.79	811900019645691	667400002479553	63620001077652	RH1_02141	DNA-directed RNA polymerase subunit beta			0	990000009536743	ADIIACIK	Carbamidomethyl(C)@6		0.000959397002588958	902490478515625	4522525	902489562988281	452252044677734	2	7	4.1.1.1580.5	1	531714	6031902	534335
2	120.79	120.79	811900019645691	667400002479553	63620001077652	RH1_02141	DNA-directed RNA polymerase subunit beta			0	990000009536743	ADIIACIK	Carbamidomethyl(C)@6		-0.00166585994884372	902487854003906	4522512	902489562988281	452252044677734	2	6	8.1.1.1567.6	1	535998	7079688	534449
2	120.79	120.79	811900019645691	667400002479553	63620001077652	RH1_02141	DNA-directed RNA polymerase subunit beta			0	990000009536743	ADIIACIK	Carbamidomethyl(C)@6		-0.000937981996685266	902488647460938	4522516	902489562988281	452252044677734	2	8	2.1.1.1544.9	1	532408	1217941	530787
2	120.79	120.79	811900019645691	667400002479553	63620001077652	RH1_02141	DNA-directed RNA polymerase subunit beta			0	990000009536743	ADIIACIK	Carbamidomethyl(C)@6		-0.00153272994793952	902488098144531	4522513	902489562988281	452252044677734	2	7	1.1.1.1548.4	1	53715	5831617	53703
2	120.79	120.79	811900019645691	667400002479553	63620001077652	RH1_02141	DNA-directed RNA polymerase subunit beta			0	990000009536743	ADIIACIK	Carbamidomethyl(C)@6		-0.000395212991861627	9024892578125	4522519	902489562988281	452252044677734	2	8	9.1.1.1615.9	1	52478	1276548	527298
2	120.79	120.79	811900019645691	667400002479553	63620001077652	RH1_02141	DNA-directed RNA polymerase subunit beta			0	990000009536743	ADIIACIK	Carbamidomethyl(C)@6		0.000158921000547707	902489685058594	4522521	902489562988281	452252044677734	2	7	12.1.1.1673.4	1	533929	4648337	536503
2	120.79	120.79	811900019645691	667400002479553	63620001077652	RH1_02141	DNA-directed RNA polymerase subunit beta			0	983500003814697	ADIIACIK	Carbamidomethyl(C)@6		-0.000419124000472948	902489074707031	4522518	902489562988281	452252044677734	2	5	5.1.1.1649.9	1	542433	5968693	543573
2	120.79	120.79	811900019645691	667400002479553	63620001077652	RH1_02141	DNA-directed RNA polymerase subunit beta			0	98199999332428	ADIIACIK	Carbamidomethyl(C)@6		-0.00166585994884372	902487854003906	4522512	902489562988281	452252044677734	2	5	8.1.1.1564.5	1	531827	7079688	534449
2	120.79	120.79	811900019645691	667400002479553	63620001077652	RH1_02141	DNA-directed RNA polymerase subunit beta			0	972100019454956	ADIIACIK	Carbamidomethyl(C)@6		-0.000981734017841518	902488647460938	4522516	902489562988281	452252044677734	2	7	10.1.1.1699.4	1	531593	3846421	536927
2	120.79	120.79	811900019645691	667400002479553	63620001077652	RH1_02141	DNA-directed RNA polymerase subunit beta			0	822700023651123	ADIIACIK	Carbamidomethyl(C)@6		-0.000981734017841518	902488647460938	4522516	902489562988281	452252044677734	2	6	10.1.1.1702.4	1	535737	3846421	536927
2	120.79	120.79	811900019645691	667400002479553	63620001077652	RH1_02141	DNA-directed RNA polymerase subunit beta			0	774100005626678	ADIIACIK	Carbamidomethyl(C)@6		-0.000478961999760941	902489074707031	4522518	902489562988281	452252044677734	2	5	6.1.1.1612.4	1	538911	4135895	538718
2	120.79	120.79	811900019645691	667400002479553	63620001077652	RH1_02141	DNA-directed RNA polymerase subunit beta			0	733799993991852	ADIIACIK	Carbamidomethyl(C)@6		-0.00192406005226076	902487670898438	4522511	902489562988281	452252044677734	2	4	7.1.1.1527.10	1	536538	776316	539035
2	120.79	120.79	811900019645691	667400002479553	63620001077652	RH1_02141	DNA-directed RNA polymerase subunit beta			0	723800003528595	ADIIACIK	Carbamidomethyl(C)@6		-0.000937981996685266	902488647460938	4522516	902489562988281	452252044677734	2	5	2.1.1.1541.10	1	528292	1217941	530787
2	120.79	120.79	811900019645691	667400002479553	63620001077652	RH1_02141	DNA-directed RNA polymerase subunit beta			0	644800007343292	ADIIACIK	Carbamidomethyl(C)@6		-0.000478961999760941	902489074707031	4522518	902489562988281	452252044677734	2	5	6.1.1.1609.6	1	534863	4135895	538718
2	120.79	120.79	811900019645691	667400002479553	63620001077652	RH1_02141	DNA-directed RNA polymerase subunit beta			0	342200011014938	ADIIACIK	Carbamidomethyl(C)@6		-0.00192406005226076	902487670898438	4522511	902489562988281	452252044677734	2	4	7.1.1.1530.7	1	54061	776316	539035
2	120.79	120.79	811900019645691	667400002479553	63620001077652	RH1_02141	DNA-directed RNA polymerase subunit beta			0	312299996614456	ADIIACIK	Carbamidomethyl(C)@6		0.00224117003381252	902491882324219	4522532	902489562988281	452252044677734	2	4	11.1.1.1527.12	1	535386	4858475	53507
2	120.79	120.79	811900019645691	667400002479553	63620001077652	RH1_02141	DNA-directed RNA polymerase subunit beta			0	298799991607666	ADIIACIK	Carbamidomethyl(C)@6		-0.00166585994884372	902487854003906	4522512	902489562988281	452252044677734	2	4	8.1.1.1561.4	1	527662	7079688	534449
2	120.79	120.79	811900019645691	667400002479553	63620001077652	RH1_02141	DNA-directed RNA polymerase subunit beta			0	26129999756813	ADIIACIK	Carbamidomethyl(C)@6		-0.00153272994793952	902488098144531	4522513	902489562988281	452252044677734	2	4	1.1.1.1551.3	1	541331	5831617	53703
2	120.79	120.79	811900019645691	667400002479553	63620001077652	RH1_02141	DNA-directed RNA polymerase subunit beta			0	223700001835823	ADIIACIK	Carbamidomethyl(C)@6		0.000158921000547707	902489685058594	4522521	902489562988281	452252044677734	2	4	12.1.1.1670.4	1	529779	4648337	536503
2	120.79	120.79	811900019645691	667400002479553	63620001077652	RH1_02141	DNA-directed RNA polymerase subunit beta			0	990000009536743	AGFNESGQSIVFDGR	Gly->Pro@2		0.0014080599648878	162277038574219	5419307	162276892089844	541930236816406	3	13	3.1.1.1674.17	1	690795	9336719	693119
2	120.79	120.79	811900019645691	667400002479553	63620001077652	RH1_02141	DNA-directed RNA polymerase subunit beta			0	990000009536743	AGFNESGQSIVFDGR	Gly->Pro@2		4220000000	162276892089844	8123917	162276892089844	812391723632813	2	19	3.1.1.1677.40	1	695647	1003856	693119
2	120.79	120.79	811900019645691	667400002479553	63620001077652	RH1_02141	DNA-directed RNA polymerase subunit beta			0	990000009536743	AGFNESGQSIVFDGR			-3360000000	158273742675781	792376	158273754882813	792376098632813	2	11	7.1.1.1614.42	1	657677	3214858	657967
2	120.79	120.79	811900019645691	667400002479553	63620001077652	RH1_02141	DNA-directed RNA polymerase subunit beta			0	990000009536743	AGFNESGQSIVFDGR	Gly->Pro@2		-0.00182185997255147	162276708984375	8123908	162276892089844	812391723632813	2	19	7.1.1.1640.25	1	693907	6617343	695383
2	120.79	120.79	811900019645691	667400002479553	63620001077652	RH1_02141	DNA-directed RNA polymerase subunit beta			0	990000009536743	AGFNESGQSIVFDGR	Gly->Pro@2		0.00109148002229631	162277001953125	8123923	162276892089844	812391723632813	2	18	9.1.1.1736.47	1	692971	1331.08	691775
2	120.79	120.79	811900019645691	667400002479553	63620001077652	RH1_02141	DNA-directed RNA polymerase subunit beta			0	990000009536743	AGFNESGQSIVFDGR	Gly->Pro@2		0.000313135999022052	162276940917969	5419304	162276892089844	541930236816406	3	15	9.1.1.1737.13	1	693508	1191886	691775
2	120.79	120.79	811900019645691	667400002479553	63620001077652	RH1_02141	DNA-directed RNA polymerase subunit beta			0	990000009536743	AGFNESGQSIVFDGR			5700000000	158273767089844	7923761	158273754882813	792376098632813	2	12	10.1.1.1790.23	1	65862	2230826	658785
2	120.79	120.79	811900019645691	667400002479553	63620001077652	RH1_02141	DNA-directed RNA polymerase subunit beta			0	990000009536743	AGFNESGQSIVFDGR			-3360000000	158273742675781	792376	158273754882813	792376098632813	2	10	7.1.1.1617.42	1	661933	3214858	657967
2	120.79	120.79	811900019645691	667400002479553	63620001077652	RH1_02141	DNA-directed RNA polymerase subunit beta			0	990000009536743	AGFNESGQSIVFDGR	Gly->Pro@2		0.000817951979115605	162276989746094	8123922	162276892089844	812391723632813	2	17	2.1.1.1657.48	1	689533	6096204	689698
2	120.79	120.79	811900019645691	667400002479553	63620001077652	RH1_02141	DNA-directed RNA polymerase subunit beta			0	990000009536743	AGFNESGQSIVFDGR	Gly->Pro@2		-0.00320299994200468	162276574707031	5419292	162276892089844	541930236816406	3	17	4.1.1.1698.13	1	695308	530817	694762
2	120.79	120.79	811900019645691	667400002479553	63620001077652	RH1_02141	DNA-directed RNA polymerase subunit beta			0	990000009536743	AGFNESGQSIVFDGR			0.000240534005570225	158273791503906	7923762	158273754882813	792376098632813	2	11	2.1.1.1629.48	1	650782	1099706	652329
2	120.79	120.79	811900019645691	667400002479553	63620001077652	RH1_02141	DNA-directed RNA polymerase subunit beta			0	990000009536743	AGFNESGQSIVFDGR			0.00376109010539949	158274133300781	7923779	158273754882813	792376098632813	2	10	3.1.1.1650.45	1	658303	7645701	654394
[truncated: 121,502 more rows]

## Sheet: Lab experiment
Peptide summary of LAB experiment samples
[truncated: 77,120 more rows]
