# Supplementary material for: Bacterial Survival under Extreme UV Radiation: A Comparative Proteomics Study of Rhodobacter sp., Isolated from High Altitude Wetlands in Chile
Source: Front Microbiol. 2017 Jun 26;8:1173. doi: 10.3389/fmicb.2017.01173 (PMC5483449; doi:10.3389/fmicb.2017.01173)
Supplement: Supplementary file 6 [file Data_Sheet_2.ZIP]

Archive with 3 entries (2 files):
- Protein summary .xlsx
- __MACOSX/
- __MACOSX/._Protein summary .xlsx
