# Supplementary material for: Bacterial Survival under Extreme UV Radiation: A Comparative Proteomics Study of Rhodobacter sp., Isolated from High Altitude Wetlands in Chile
Source: Front Microbiol. 2017 Jun 26;8:1173. doi: 10.3389/fmicb.2017.01173 (PMC5483449; doi:10.3389/fmicb.2017.01173)
Supplement: Supplementary file 6 [file Data_Sheet_2.ZIP › Protein summary .xlsx]

## Sheet: Field experiment
Protein summary of field experiments samples
N	Unused	Total	%Cov	%Cov(50)	%Cov(95)	Accession	Name	Species	Peptides(95%)
3	107.01	107.01	910700000000000	80510000000000	768700000000000	RH1_01172	60 kDa chaperonin 1	1_01172	160
2	120.79	120.79	811900000000000	667400000000000	63620000000000	RH1_02141	DNA-directed RNA polymerase subunit beta	1_02141	87
5	74.84	74.84	897700000000000	861900000000000	861900000000000	RH1_02147	Elongation factor Tu	1_02147	83
5	0	74.84	897700000000000	861900000000000	861900000000000	RH1_02132	Elongation factor Tu	1_02132	83
11	66.74	66.74	917900000000000	906200000000000	888600000000000	RH1_01718	D-xylose-binding periplasmic protein precursor	1_01718	80
1	123.74	123.74	718100000000000	602700000000000	567300000000000	RH1_02142	DNA-directed RNA polymerase subunit beta'	1_02142	78
8	72.08	72.08	979300000000000	90830000000000	90830000000000	RH1_02183	General L-amino acid-binding periplasmic protein AapJ precursor	1_02183	67
4	79.63	79.63	899400000000000	814400000000000	810200000000000	RH1_02146	Elongation factor G	1_02146	63
6	74.06	74.06	821800000000000	744500000000000	683000000000000	RH1_01709	Chaperone protein DnaK	1_01709	56
7	72.51	72.51	816300000000000	697100000000000	685800000000000	RH1_02228	Polyribonucleotide nucleotidyltransferase	1_02228	54
51	39.56	39.56	766000000000000	565300000000000	437700000000000	RH1_02090	Porin	1_02090	54
13	62.97	62.97	859200000000000	859200000000000	859200000000000	RH1_01184	ATP synthase subunit beta	1_01184	53
15	60.19	60.19	836000000000000	785200000000000	771400000000000	RH1_01714	Xylose isomerase	1_01714	52
14	61.38	61.38	734400000000000	669900000000000	656300000000000	RH1_01186	ATP synthase subunit alpha	1_01186	46
46	40.29	40.29	886900000000000	868500000000000	868500000000000	RH1_01388	Lactate-binding periplasmic protein precursor	1_01388	45
10	67.84	67.84	691600000000000	505700000000000	445600000000000	RH1_00147	Alanine--tRNA ligase	1_00147	44
12	64.03	64.03	919200000000000	877800000000000	870300000000000	RH2_00344	Periplasmic dipeptide transport protein precursor	2_00344	44
18	58.01	58.01	772500000000000	727500000000000	689200000000000	RH1_03360	Trigger factor	1_03360	42
9	70.8	70.8	66510000000000	512000000000000	491400000000000	RH1_02915	Ribonuclease E	1_02915	40
42	40.7	40.7	89410000000000	879400000000000	858800000000000	RH1_01526	D-ribose-binding periplasmic protein precursor	1_01526	38
24	51.75	51.75	848400000000000	79560000000000	773600000000000	RH1_02955	L-Lysine-8-amino-7-oxononanoate aminotransferase	1_02955	37
34	46.01	46.01	834100000000000	810100000000000	810100000000000	RH3_00042	sn-glycerol-3-phosphate-binding periplasmic protein UgpB precursor	3_00042	35
72	34.88	34.88	828200000000000	776600000000000	725100000000000	RH1_00036	Elongation factor Ts	1_00036	35
19	56.9	56.9	546400000000000	41840000000000	379600000000000	RH1_01084	Carbamoyl-phosphate synthase large chain	1_01084	34
20	56.46	56.46	814400000000000	764900000000000	75740000000000	RH1_00083	Isocitrate dehydrogenase [NADP]	NADP	34
32	46.39	46.39	676100000000000	64030000000000	64030000000000	RH1_01974	D-3-phosphoglycerate dehydrogenase	1_01974	34
52	38.81	38.81	9061000000000	890900000000000	682700000000000	RH1_00440	Leucine-specific-binding protein precursor	1_00440	34
21	54.89	54.89	6318000000000	439400000000000	431100000000000	RH1_01700	Translation initiation factor IF-2	1_01700	33
23	53.14	53.14	771000000000000	725500000000000	692300000000000	RH1_03129	hypothetical protein	1_03129	33
35	45.1	45.1	543000000000000	419000000000000	411200000000000	RH1_03409	Aconitate hydratase 1	1_03409	33
92	32.42	32.42	936300000000000	856600000000000	788800000000000	RH1_00035	30S ribosomal protein S2	1_00035	33
16	59.92	59.92	730500000000000	606400000000000	606400000000000	RH2_00279	Acetyl-coenzyme A synthetase	2_00279	32
37	43.72	43.72	770100000000000	534800000000000	534800000000000	RH1_02451	30S ribosomal protein S1	1_02451	32
66	35.89	35.89	800000000000000	588200000000000	588200000000000	RH1_03286	Enolase	1_03286	32
75	34.58	34.58	867000000000000	767300000000000	728900000000000	RH1_02311	Acetyl-CoA acetyltransferase	1_02311	32
17	58.03	58.03	555600000000000	361800000000000	252000000000000	RH1_01674	Glutamate synthase [NADPH] large chain precursor	NADPH	31
30	47.99	47.99	739800000000000	615900000000000	615900000000000	RH1_01553	Glutarate-semialdehyde dehydrogenase DavD	1_01553	30
36	43.99	43.99	799200000000000	68.75	638300000000000	RH1_01064	Heme-binding protein A precursor	1_01064	30
25	51.24	51.24	644900000000000	543800000000000	500700000000000	RH1_03317	Transketolase 1	1_03317	29
29	48.26	48.26	813300000000000	767600000000000	715800000000000	RH1_00335	Inosine-5'-monophosphate dehydrogenase	1_00335	29
54	38.35	38.35	861900000000000	789800000000000	789800000000000	RH1_00776	Glyceraldehyde-3-phosphate dehydrogenase	1_00776	29
26	50.7	50.7	59170000000000	453500000000000	433400000000000	RH1_03396	Outer membrane protein assembly factor BamA precursor	1_03396	28
31	46.47	46.47	733500000000000	663500000000000	663500000000000	RH2_00194	Periplasmic oligopeptide-binding protein precursor	2_00194	28
47	40.09	40.09	705300000000000	622200000000000	622200000000000	RH1_01497	Succinyl-CoA ligase [ADP-forming] subunit beta	ADP-forming	28
22	54.37	54.37	763200000000000	483500000000000	417400000000000	RH1_01705	preprotein translocase subunit SecA	1_01705	27
28	50.02	50.02	703400000000000	455200000000000	400000000000000	RH1_01636	Chaperone protein ClpB	1_01636	27
48	39.92	39.92	784900000000000	573600000000000	573600000000000	RH3_00197	putative D,D-dipeptide-binding periplasmic protein DdpA precursor	3_00197	27
172	24.02	24.02	753200000000000	717900000000000	717900000000000	RH3_00028	D-ribose-binding periplasmic protein precursor	3_00028	27
43	40.68	40.68	759100000000000	686600000000000	603400000000000	RH1_03356	Glutamine synthetase 1	1_03356	26
70	35.11	35.11	907800000000000	801000000000000	771800000000000	RH1_01198	30S ribosomal protein S4	1_01198	26
85	33.11	33.11	742300000000000	652700000000000	630300000000000	RH3_00135	Spermidine/putrescine-binding periplasmic protein precursor	3_00135	26
93	32.32	32.32	682400000000000	591200000000000	56470000000000	RH1_02700	Ketol-acid reductoisomerase	1_02700	26
119	29.76	29.76	698900000000000	630800000000000	609300000000000	RH1_02152	50S ribosomal protein L2	1_02152	26
50	39.58	39.58	66050000000000	586900000000000	574600000000000	RH1_00370	Cytosol aminopeptidase	1_00370	25
73	34.87	34.87	604200000000000	567900000000000	567900000000000	RH1_01483	Trifunctional nucleotide phosphoesterase protein YfkN precursor	1_01483	25
100	31.5	31.5	698200000000000	639100000000000	565100000000000	RH2_00185	Sialic acid-binding periplasmic protein SiaP precursor	2_00185	25
127	28.38	28.38	909700000000000	735500000000000	732300000000000	RH1_01391	L-2-keto-3-deoxyarabonate dehydratase	1_01391	25
27	50.26	50.26	498300000000000	336200000000000	274700000000000	RH1_02874	2-oxoglutarate carboxylase small subunit	1_02874	24
33	46.27	46.27	644400000000000	399200000000000	306000000000000	RH1_01495	2-oxoglutarate dehydrogenase E1 component	1_01495	24
59	37.46	37.46	907000000000000	841100000000000	841100000000000	RH2_00238	SapC	2_00238	24
90	32.8	32.8	736000000000000	526000000000000	511400000000000	RH1_02289	Pyruvate kinase	1_02289	24
91	32.79	32.8	637600000000000	564200000000000	486200000000000	RH1_00242	putative ABC transporter-binding protein precursor	1_00242	24
107	30.92	30.92	646600000000000	639100000000000	639100000000000	RH1_02651	hypothetical protein	1_02651	24
38	43.2	43.2	769800000000000	750600000000000	726600000000000	RH1_01814	Multiple sugar-binding protein precursor	1_01814	23
39	41.43	41.43	496000000000000	336300000000000	287100000000000	RH1_02582	Isoleucine--tRNA ligase	1_02582	23
41	41.03	41.03	796400000000000	474500000000000	454500000000000	RH1_00718	ATP-dependent RNA helicase RhlE	1_00718	23
53	38.47	38.47	67850000000000	365100000000000	34060000000000	RH1_01592	ATP-dependent RNA helicase DeaD	1_01592	23
55	38.22	38.22	598900000000000	473700000000000	473700000000000	RH1_02897	Cell division protein FtsZ	1_02897	23
56	38.17	38.17	562200000000000	43300000000000	43300000000000	RH2_00163	Dihydroxy-acid dehydratase	2_00163	23
118	29.77	29.77	712600000000000	60180000000000	60180000000000	RH2_00320	alkanesulfonate transporter substrate-binding subunit	2_00320	23
120	29.6	29.6	931900000000000	879600000000000	879600000000000	RH1_03361	50S ribosomal protein L9	1_03361	23
162	25.02	25.02	865800000000000	731500000000000	731500000000000	RH1_02953	hypothetical protein	1_02953	23
170	24.09	24.09	827600000000000	577600000000000	577600000000000	RH1_02138	50S ribosomal protein L1	1_02138	23
45	40.32	40.32	575900000000000	430400000000000	359500000000000	RH1_00345	Carbon monoxide dehydrogenase large chain	1_00345	22
49	39.82	39.82	542800000000000	306100000000000	27590000000000	RH1_00828	Valine--tRNA ligase	1_00828	22
60	37	37	696700000000000	659000000000000	608800000000000	RH1_01715	Xylulose kinase	1_01715	22
63	36.5	36.5	758200000000000	582000000000000	510200000000000	RH1_03453	Catalase	1_03453	22
76	34.11	34.11	783700000000000	755800000000000	604700000000000	RH1_03032	Methionine gamma-lyase	1_03032	22
78	33.95	33.95	692800000000000	567000000000000	538100000000000	RH1_02225	3-succinoylsemialdehyde-pyridine dehydrogenase	1_02225	22
97	31.59	31.59	501000000000000	445500000000000	397700000000000	RH1_03431	NAD(P) transhydrogenase subunit alpha	1_03431	22
129	27.95	27.95	680600000000000	613900000000000	613900000000000	RH1_01282	Purine-binding protein precursor	1_01282	22
40	41.08	41.08	583900000000000	380000000000000	368900000000000	RH1_00837	Malate synthase G	1_00837	21
57	37.68	37.68	683600000000000	473800000000000	456900000000000	RH1_01081	Aspartate--tRNA ligase	1_01081	21
61	36.62	36.62	539200000000000	439600000000000	379800000000000	RH1_01267	Ribonucleoside-diphosphate reductase NrdZ	1_01267	21
62	36.57	36.57	687600000000000	542200000000000	514700000000000	RH1_01595	hypothetical protein	1_01595	21
65	35.97	35.97	833300000000000	755400000000000	682800000000000	RH1_01897	DNA polymerase III subunit beta	1_01897	21
69	35.25	35.25	69380000000000	563300000000000	529300000000000	RH1_02242	Bifunctional purine biosynthesis protein PurH	1_02242	21
83	33.29	33.29	519300000000000	447700000000000	429400000000000	RH1_03386	Dipeptide-binding protein DppE precursor	1_03386	21
84	33.18	33.18	676800000000000	587800000000000	547100000000000	RH1_02042	Aromatic-amino-acid aminotransferase	1_02042	21
109	30.74	30.74	760200000000000	741100000000000	741100000000000	RH1_00586	Iron deficiency-induced protein A precursor	1_00586	21
121	29.43	29.43	840800000000000	730100000000000	664400000000000	RH1_01185	ATP synthase gamma chain	1_01185	21
126	28.76	28.76	451900000000000	392000000000000	377500000000000	RH1_01055	putative ABC transporter ATP-binding protein YjjK	1_01055	21
44	40.6	40.6	596100000000000	474500000000000	375400000000000	RH1_00985	Acetyl-/propionyl-coenzyme A carboxylase alpha chain	1_00985	20
58	37.51	37.51	598200000000000	473200000000000	389900000000000	RH1_00732	NADH-quinone oxidoreductase chain 3	1_00732	20
74	34.6	34.6	673800000000000	501200000000000	479900000000000	RH1_01768	hypothetical protein	1_01768	20
79	33.85	33.85	676400000000000	53710000000000	53710000000000	RH1_00973	Proline--tRNA ligase	1_00973	20
80	33.8	33.8	765000000000000	630000000000000	630000000000000	RH3_00223	3-oxoadipyl-CoA/3-oxo-5,6-dehydrosuberyl-CoA thiolase	3_00223	20
86	33.09	33.09	616500000000000	529700000000000	514800000000000	RH1_02072	3-isopropylmalate dehydratase large subunit	1_02072	20
89	32.93	32.93	731800000000000	714300000000000	673500000000000	RH1_02174	DNA-directed RNA polymerase subunit alpha	1_02174	20
95	32.03	32.03	809700000000000	431200000000000	362300000000000	RH1_00759	outer membrane channel protein	1_00759	20
122	29.41	29.41	652900000000000	410100000000000	410100000000000	RH1_03334	Sulfite reductase [ferredoxin]	1_03334	20
133	27.38	27.38	831300000000000	728100000000000	728100000000000	RH1_01499	Malate dehydrogenase	1_01499	20
139	27	27	473300000000000	291700000000000	291700000000000	RH1_01507	Succinate dehydrogenase flavoprotein subunit	1_01507	20
68	35.27	35.27	7189000000000	609400000000000	545100000000000	RH1_03276	2-oxoisovalerate dehydrogenase subunit beta	1_03276	19
77	34.07	34.07	653600000000000	522500000000000	462500000000000	RH1_01698	hypothetical protein	1_01698	19
82	33.58	33.58	674400000000000	463000000000000	412000000000000	RH1_02948	Threonine--tRNA ligase	1_02948	19
87	33.03	33.03	744700000000000	720700000000000	702700000000000	RH1_00934	Thiosulfate-binding protein precursor	1_00934	19
94	32.26	32.26	703400000000000	588200000000000	588200000000000	RH1_01748	Argininosuccinate synthase	1_01748	19
96	32	32	827500000000000	757300000000000	757300000000000	RH1_01712	L-glyceraldehyde 3-phosphate reductase	1_01712	19
102	31.25	31.26	549900000000000	41610000000000	41610000000000	RH1_00500	Outer membrane efflux protein BepC precursor	1_00500	19
114	30.01	30.01	645000000000000	454800000000000	415300000000000	RH1_02537	Serine hydroxymethyltransferase 1	1_02537	19
135	27.23	27.23	443600000000000	242500000000000	222300000000000	RH1_00490	DNA gyrase subunit A	1_00490	19
155	25.48	25.48	57890000000000	57890000000000	558500000000000	RH3_00151	Glycine betaine-binding periplasmic protein precursor	3_00151	19
163	24.99	24.99	64030000000000	574000000000000	538300000000000	RH1_02495	Receptor family ligand binding region	1_02495	19
167	24.52	24.52	409900000000000	251200000000000	235700000000000	RH2_00282	Cation/acetate symporter ActP	2_00282	19
169	24.29	24.29	839200000000000	839200000000000	839200000000000	RH1_03375	Superoxide dismutase [Fe]	Fe	19
179	23.7	23.7	792500000000000	666700000000000	636100000000000	RH1_00947	hypothetical protein	1_00947	19
289	16.32	16.32	814500000000000	717700000000000	653200000000000	RH1_02140	50S ribosomal protein L7/L12	1_02140	19
67	35.64	35.64	688700000000000	425600000000000	386500000000000	RH1_02931	RNA polymerase sigma factor RpoD	1_02931	18
71	35.1	35.11	634500000000000	466400000000000	405500000000000	RH1_02923	Glutamate dehydrogenase	1_02923	18
88	32.99	32.99	667500000000000	496400000000000	477400000000000	RH1_03217	ATP-dependent Clp protease ATP-binding subunit ClpX	1_03217	18
98	31.55	31.55	903200000000000	829900000000000	730200000000000	RH1_02998	Putrescine-binding periplasmic protein precursor	1_02998	18
106	30.96	30.96	835300000000000	621200000000000	59060000000000	RH1_01004	4-aminobutyrate aminotransferase PuuE	1_01004	18
110	30.6	30.6	714700000000000	667600000000000	667600000000000	RH1_01965	Aspartate-semialdehyde dehydrogenase 2	1_01965	18
111	30.4	30.4	768300000000000	690200000000000	612100000000000	RH1_03280	Phosphoglycerate kinase	1_03280	18
115	29.94	29.94	578000000000000	534100000000000	502400000000000	RH1_00374	Chaperone SurA precursor	1_00374	18
117	29.89	29.89	856100000000000	821100000000000	821100000000000	RH1_01390	D-alanine aminotransferase	1_01390	18
124	29.27	29.27	614000000000000	392700000000000	379400000000000	RH1_00474	Phosphogluconate dehydratase	1_00474	18
128	28.23	28.23	821000000000000	754900000000000	754900000000000	RH1_01716	Ribose import ATP-binding protein RbsA	1_01716	18
132	27.42	27.42	768800000000000	564500000000000	564500000000000	RH1_02162	50S ribosomal protein L5	1_02162	18
143	26.36	26.36	529600000000000	432800000000000	417000000000000	RH1_01494	Dihydrolipoyllysine-residue succinyltransferase component of 2-oxoglutarate dehydrogenase complex	1_01494	18
153	25.63	25.63	546200000000000	494600000000000	494600000000000	RH1_00250	Alpha-keto acid-binding periplasmic protein TakP precursor	1_00250	18
154	25.6	25.6	921500000000000	794600000000000	794600000000000	RH1_02483	Membrane lipoprotein TmpC precursor	1_02483	18
200	21.21	21.21	705100000000000	609000000000000	609000000000000	RH1_02145	30S ribosomal protein S7	1_02145	18
242	18.52	18.52	64030000000000	561200000000000	561200000000000	RH1_02175	50S ribosomal protein L17	1_02175	18
64	36.2	36.2	563400000000000	427900000000000	302200000000000	RH1_02295	Phenylalanine--tRNA ligase beta subunit	1_02295	17
81	33.78	33.78	634900000000000	511600000000000	460500000000000	RH1_02972	Adenylosuccinate synthetase	1_02972	17
104	31.09	31.09	518500000000000	372300000000000	320000000000000	RH1_02733	ATP-dependent zinc metalloprotease FtsH	1_02733	17
112	30.37	30.37	731400000000000	53330000000000	447100000000000	RH1_00990	putative propionyl-CoA carboxylase beta chain 5	1_00990	17
123	29.37	29.37	748800000000000	629000000000000	629000000000000	RH1_02768	sn-glycerol-3-phosphate-binding periplasmic protein UgpB precursor	1_02768	17
125	28.79	28.79	701900000000000	485900000000000	483600000000000	RH1_01381	putative hydrolase	1_01381	17
137	27.07	27.07	84060000000000	697200000000000	657400000000000	RH1_00075	putative ATP-dependent transporter SufC	1_00075	17
148	26	26	510800000000000	50	439400000000000	RH1_01492	Dihydrolipoyl dehydrogenase 3	1_01492	17
173	24	24	742300000000000	619600000000000	619600000000000	RH2_00133	2,3-diketo-L-gulonate-binding periplasmic protein YiaO precursor	2_00133	17
178	23.77	23.77	75790000000000	679200000000000	679200000000000	RH1_01833	D-ribose-binding periplasmic protein precursor	1_01833	17
180	23.67	23.67	539100000000000	449700000000000	449700000000000	RH1_02717	spermidine/putrescine ABC transporter periplasmic substrate-binding protein	1_02717	17
234	19	19	674900000000000	571400000000000	571400000000000	RH1_02531	50S ribosomal protein L25	1_02531	17
240	18.63	18.63	70390000000000	626200000000000	558300000000000	RH1_02150	50S ribosomal protein L4	1_02150	17
251	18.15	18.15	800000000000000	789500000000000	789500000000000	RH1_01173	10 kDa chaperonin 1	1_01173	17
253	18.1	18.1	809500000000000	75	75	RH1_03281	Peptidyl-prolyl cis-trans isomerase B	1_03281	17
99	31.54	31.54	845100000000000	783100000000000	738000000000000	RH1_02648	Polysaccharide biosynthesis/export protein	1_02648	16
101	31.26	31.26	646700000000000	524400000000000	524400000000000	RH1_03275	Dihydrolipoyllysine-residue acetyltransferase component of pyruvate dehydrogenase complex	1_03275	16
103	31.12	31.12	655400000000000	469300000000000	469300000000000	RH3_00157	Alginate biosynthesis protein AlgA	3_00157	16
105	31.06	31.06	494600000000000	442800000000000	403900000000000	RH1_01796	Adenosylhomocysteinase	1_01796	16
108	30.82	30.82	453400000000000	279500000000000	221100000000000	RH1_01893	DNA gyrase subunit B	1_01893	16
113	30.34	30.34	587700000000000	552600000000000	423200000000000	RH1_00438	Phospho-2-dehydro-3-deoxyheptonate aldolase	1_00438	16
116	29.9	29.9	587000000000000	291600000000000	24780000000000	RH1_00356	Maltodextrin phosphorylase	1_00356	16
144	26.35	26.36	60370000000000	52130000000000	50	RH1_02010	S-(hydroxymethyl)glutathione dehydrogenase	1_02010	16
151	25.72	25.72	677600000000000	469900000000000	469900000000000	RH1_02716	Spermidine/putrescine import ATP-binding protein PotA	1_02716	16
156	25.46	25.46	788600000000000	4932000000000	4932000000000	RH1_02076	3-isopropylmalate dehydrogenase	1_02076	16
157	25.43	25.43	845600000000000	799200000000000	799200000000000	RH1_00714	Gluconate 5-dehydrogenase	1_00714	16
160	25.08	25.08	797500000000000	591900000000000	445500000000000	RH1_00842	Aerobic cobaltochelatase subunit CobS	1_00842	16
217	19.79	19.79	708600000000000	643900000000000	643900000000000	RH1_02149	50S ribosomal protein L3	1_02149	16
466	9.71	9.71	626700000000000	466700000000000	466700000000000	RH1_03363	30S ribosomal protein S6	1_03363	16
99	0	29.5	845100000000000	783100000000000	687300000000000	RH5_00059	Polysaccharide biosynthesis/export protein	5_00059	15
130	27.92	27.92	642900000000000	440100000000000	433200000000000	RH1_02747	UDP-glucose 6-dehydrogenase TuaD	1_02747	15
138	27.04	27.04	522600000000000	364300000000000	364300000000000	RH1_01703	Arginine biosynthesis bifunctional protein ArgJ	1_01703	15
145	26.21	26.21	547100000000000	322300000000000	322300000000000	RH1_00085	GTP-binding protein TypA/BipA	1_00085	15
146	26.2	26.2	665300000000000	426800000000000	426800000000000	RH1_01677	Glutamate synthase [NADPH] small chain	NADPH	15
147	26	26	348600000000000	268600000000000	268600000000000	RH4_00324	Extracellular serine protease precursor	4_00324	15
149	25.96	25.96	662400000000000	555800000000000	555800000000000	RH1_01379	putative peptidase	1_01379	15
161	25.04	25.04	501600000000000	33390000000000	225300000000000	RH1_03014	Oligoendopeptidase F, plasmid	1_03014	15
171	24.08	24.09	830000000000000	585000000000000	525700000000000	RH1_02125	Electron transfer flavoprotein subunit beta	1_02125	15
177	23.77	23.77	586000000000000	540600000000000	485800000000000	RH3_00110	Periplasmic dipeptide transport protein precursor	3_00110	15
183	22.7	22.7	817000000000000	782300000000000	782300000000000	RH2_00343	hypothetical protein	2_00343	15
278	16.95	16.95	62.5	480300000000000	444100000000000	RH1_02801	PRC-barrel domain protein	1_02801	15
300	15.7	15.7	493400000000000	315000000000000	315000000000000	RH1_01145	2-isopropylmalate synthase	1_01145	15
315	15.02	15.03	64630000000000	4966000000000	4966000000000	RH1_01496	Succinyl-CoA ligase [ADP-forming] subunit alpha	ADP-forming	15
131	27.45	27.45	45210000000000	252600000000000	197200000000000	RH1_02092	Leucine--tRNA ligase	1_02092	14
134	27.26	27.26	654300000000000	654300000000000	542900000000000	RH1_01384	KipI antagonist	1_01384	14
136	27.16	27.16	670700000000000	582900000000000	522000000000000	RH1_01995	Carboxynorspermidine synthase	1_01995	14
140	26.99	26.99	743000000000000	477700000000000	458100000000000	RH1_02987	Modulator of FtsH protease HflC	1_02987	14
141	26.92	26.92	715200000000000	543000000000000	417200000000000	RH1_00341	Bacterial extracellular solute-binding protein	1_00341	14
150	25.75	25.75	758700000000000	636600000000000	566900000000000	RH1_00881	Cysteine synthase	1_00881	14
158	25.18	25.18	558800000000000	43.75	384200000000000	RH1_00351	Phosphoglucomutase	1_00351	14
164	24.88	24.88	477100000000000	390800000000000	306000000000000	RH1_00418	Phosphoribosylformylglycinamidine synthase 2	1_00418	14
165	24.78	24.78	650000000000000	505600000000000	505600000000000	RH1_02292	Phenylalanine--tRNA ligase alpha subunit	1_02292	14
175	23.87	23.87	597200000000000	443900000000000	330200000000000	RH3_00140	Bifunctional enzyme CysN/CysC	3_00140	14
189	22	22	779100000000000	616300000000000	593000000000000	RH2_00190	3-oxoacyl-[acyl-carrier-protein] reductase FabG	2_00190	14
211	20.44	20.44	494300000000000	422400000000000	422400000000000	RH1_00888	Spermidine/putrescine-binding periplasmic protein precursor	1_00888	14
213	20.01	20.01	694800000000000	630500000000000	630500000000000	RH1_02347	hypothetical protein	1_02347	14
239	18.66	18.66	753900000000000	617200000000000	609400000000000	RH1_01389	LamB/YcsF family protein	1_01389	14
245	18.38	18.38	737900000000000	530700000000000	456300000000000	RH1_03279	Fructose-bisphosphate aldolase class 1	1_03279	14
247	18.25	18.25	856300000000000	632200000000000	569000000000000	RH1_03413	Single-stranded DNA-binding protein	1_03413	14
249	18.2	18.2	630700000000000	556000000000000	522800000000000	RH1_02963	Lysine-arginine-ornithine-binding periplasmic protein precursor	1_02963	14
260	17.71	17.71	174800000000000	714800000000000	480700000000000	RH1_00763	Bifunctional hemolysin/adenylate cyclase precursor	1_00763	14
142	26.46	26.46	481300000000000	283000000000000	193300000000000	RH1_00328	Lon protease	1_00328	13
152	25.72	25.72	577000000000000	537800000000000	537800000000000	RH1_00212	2,3-diketo-L-gulonate-binding periplasmic protein YiaO precursor	1_00212	13
159	25.11	25.11	591400000000000	320700000000000	27590000000000	RH1_00410	Arginine--tRNA ligase	1_00410	13
166	24.67	24.67	698200000000000	554400000000000	522800000000000	RH1_01704	putative parvulin-type peptidyl-prolyl cis-trans isomerase precursor	1_01704	13
168	24.46	24.46	66540000000000	547800000000000	547800000000000	RH1_00619	Enoyl-[acyl-carrier-protein] reductase [NADH] FabI	1_00619	13
176	23.79	23.79	392000000000000	225300000000000	207600000000000	RH3_00233	Extracellular serine protease precursor	3_00233	13
194	21.73	21.73	598200000000000	573600000000000	573600000000000	RH1_00060	5-methyltetrahydrofolate:corrinoid/iron-sulfur protein co-methyltransferase	1_00060	13
195	21.63	21.63	656700000000000	585800000000000	563400000000000	RH1_03331	Ferredoxin--NADP reductase	1_03331	13
197	21.48	21.48	475400000000000	469900000000000	469900000000000	RH2_00473	Bacterial extracellular solute-binding protein	2_00473	13
198	21.29	21.29	635600000000000	495800000000000	495800000000000	RH1_02155	30S ribosomal protein S3	1_02155	13
201	21.18	21.18	503600000000000	369900000000000	350800000000000	RH1_02676	Aspartokinase	1_02676	13
203	21.07	21.07	413800000000000	319000000000000	319000000000000	RH1_00786	Dihydrolipoyl dehydrogenase	1_00786	13
205	21	21	527600000000000	50	50	RH1_00637	Putative thiamine biosynthesis protein	1_00637	13
207	20.78	20.78	670400000000000	58380000000000	58380000000000	RH1_02233	hypothetical protein	1_02233	13
212	20.39	20.39	856800000000000	397900000000000	347500000000000	RH1_00604	hypothetical protein	1_00604	13
220	19.66	19.66	566800000000000	41840000000000	400600000000000	RH1_00585	Purine-binding protein precursor	1_00585	13
221	19.65	19.65	686600000000000	447800000000000	447800000000000	RH1_00737	NADH-quinone oxidoreductase subunit D	1_00737	13
224	19.4	19.4	639800000000000	501300000000000	46850000000000	RH1_02986	Modulator of FtsH protease HflK	1_02986	13
257	18	18	860500000000000	744200000000000	744200000000000	RH1_02173	30S ribosomal protein S11	1_02173	13
272	17.18	17.18	523000000000000	474500000000000	410700000000000	RH1_00708	Murein hydrolase activator NlpD precursor	1_00708	13
274	17.05	17.05	670100000000000	489600000000000	489600000000000	RH1_00020	2-hydroxy-3-oxopropionate reductase	1_00020	13
318	14.97	14.97	801200000000000	559000000000000	503100000000000	RH1_02169	50S ribosomal protein L15	1_02169	13
339	14.2	14.2	712100000000000	697000000000000	643900000000000	RH1_02164	30S ribosomal protein S8	1_02164	13
174	23.89	23.89	618500000000000	530200000000000	398700000000000	RH1_00895	Fumarate hydratase class II	1_00895	12
181	23	24.04	641100000000000	388300000000000	275400000000000	RH1_01087	ATP-dependent RNA helicase RhlE	1_01087	12
187	22.06	22.06	535000000000000	350100000000000	298000000000000	RH1_00720	Putative ribonuclease J	1_00720	12
191	21.86	21.86	421100000000000	323300000000000	274400000000000	RH1_03436	Glucose-6-phosphate isomerase	1_03436	12
202	21.15	21.15	631400000000000	484500000000000	440700000000000	RH1_02446	S-adenosylmethionine synthase	1_02446	12
204	21.02	21.02	682900000000000	573200000000000	573200000000000	RH1_03389	Uridylate kinase	1_03389	12
210	20.45	20.45	679400000000000	432700000000000	414800000000000	RH1_02729	translocation protein TolB	1_02729	12
215	19.96	19.96	693100000000000	599300000000000	599300000000000	RH2_00116	putative amino-acid ABC transporter-binding protein precursor	2_00116	12
218	19.73	19.73	637600000000000	419600000000000	419600000000000	RH1_00951	Riboflavin biosynthesis protein RibBA	1_00951	12
219	19.66	19.66	694700000000000	491200000000000	48770000000000	RH1_01980	2,3,4,5-tetrahydropyridine-2,6-dicarboxylate N-succinyltransferase	1_01980	12
225	19.24	19.24	745500000000000	338000000000000	244500000000000	RH1_02206	Signal recognition particle protein	1_02206	12
230	19.18	19.18	811100000000000	755800000000000	755800000000000	RH1_02226	putative peroxiredoxin	1_02226	12
232	19.08	19.08	690200000000000	622900000000000	525300000000000	RH1_01692	UTP--glucose-1-phosphate uridylyltransferase	1_01692	12
262	17.65	17.65	557500000000000	547700000000000	38630000000000	RH1_01117	3-oxoacyl-[acyl-carrier-protein] synthase 1	1_01117	12
270	17.26	17.26	802300000000000	711900000000000	69490000000000	RH1_02165	50S ribosomal protein L6	1_02165	12
277	16.98	16.98	813300000000000	740000000000000	740000000000000	RH1_02137	50S ribosomal protein L11	1_02137	12
287	16.48	16.48	685400000000000	514000000000000	439300000000000	RH3_00085	D-ribose-binding periplasmic protein precursor	3_00085	12
302	15.65	15.65	550900000000000	44310000000000	44310000000000	RH1_00385	Iron uptake protein A1 precursor	1_00385	12
307	15.37	15.37	82890000000000	459900000000000	422500000000000	RH1_02167	30S ribosomal protein S5	1_02167	12
316	14.99	14.99	878600000000000	850000000000000	600000000000000	RH1_00364	Nucleoside diphosphate kinase	1_00364	12
411	11.42	11.42	672100000000000	51640000000000	459000000000000	RH1_02160	50S ribosomal protein L14	1_02160	12
182	22.88	22.88	535100000000000	442100000000000	332600000000000	RH1_03434	Glucose-6-phosphate 1-dehydrogenase	1_03434	11
184	22.57	22.57	656500000000000	349600000000000	321100000000000	RH1_02526	Glutamyl-tRNA(Gln) amidotransferase subunit A	1_02526	11
185	22.41	22.41	406100000000000	233400000000000	17960000000000	RH5_00113	Tyrosine-protein kinase etk	5_00113	11
188	22.02	22.02	614300000000000	349900000000000	330000000000000	RH1_00831	Aspartyl/glutamyl-tRNA(Asn/Gln) amidotransferase subunit B	1_00831	11
190	21.92	21.92	6182000000000	331800000000000	331800000000000	RH1_01988	putative CtpA-like serine protease	1_01988	11
192	21.76	21.76	521500000000000	367300000000000	367300000000000	RH1_01587	Glutamyl-tRNA(Gln) amidotransferase subunit A	1_01587	11
193	21.75	21.75	508900000000000	405600000000000	343900000000000	RH3_00284	Glutathione-binding protein GsiB precursor	3_00284	11
196	21.62	21.62	494700000000000	254800000000000	254800000000000	RH1_00013	Nitrogen regulation protein NR(I)	1_00013	11
199	21.23	21.23	490100000000000	363600000000000	251000000000000	RH1_00077	FeS cluster assembly protein SufB	1_00077	11
208	20.78	20.78	689900000000000	655000000000000	627900000000000	RH3_00005	D-methionine-binding lipoprotein MetQ precursor	3_00005	11
216	19.81	19.81	79720000000000	79720000000000	792600000000000	RH1_02171	Adenylate kinase	1_02171	11
223	19.46	19.46	656600000000000	357600000000000	29900000000000	RH1_01806	Succinate-semialdehyde dehydrogenase [NADP(+)]	NADP(+)	11
227	19.21	19.21	554000000000000	487800000000000	487800000000000	RH1_02286	D-alanine aminotransferase	1_02286	11
231	19.1	19.1	386900000000000	286700000000000	28440000000000	RH1_03415	Serine--tRNA ligase	1_03415	11
233	19.06	19.06	42620000000000	404400000000000	404400000000000	RH1_01621	Tripartite tricarboxylate transporter family receptor	1_01621	11
235	18.9	18.9	646500000000000	515900000000000	515900000000000	RH3_00162	Tripartite tricarboxylate transporter family receptor	3_00162	11
244	18.4	18.4	59060000000000	396300000000000	396300000000000	RH1_01708	Chaperone protein DnaJ	1_01708	11
252	18.13	18.13	759200000000000	759200000000000	717300000000000	RH1_01686	Putative sigma-54 modulation protein	1_01686	11
263	17.61	17.61	801100000000000	698900000000000	698900000000000	RH1_01187	ATP synthase subunit delta	1_01187	11
275	17	17	779000000000000	729300000000000	729300000000000	RH1_01756	heat shock protein GrpE	1_01756	11
282	16.79	16.79	674600000000000	582100000000000	534300000000000	RH1_02906	Bifunctional homocysteine S-methyltransferase/5,10-methylenetetrahydrofolate reductase	1_02906	11
297	15.91	15.91	374700000000000	285700000000000	231900000000000	RH1_00074	FeS cluster assembly protein SufD	1_00074	11
298	15.89	15.89	706500000000000	635900000000000	630400000000000	RH1_01792	Photosynthetic apparatus regulatory protein RegA	1_01792	11
332	14.38	14.38	569400000000000	361100000000000	309000000000000	RH1_01668	Branched-chain-amino-acid aminotransferase	1_01668	11
333	14.35	14.35	483600000000000	444100000000000	394700000000000	RH1_01591	Thioredoxin-1	1_01591	11
338	14.23	14.23	819700000000000	680300000000000	680300000000000	RH1_02172	30S ribosomal protein S13	1_02172	11
345	14	14	595200000000000	595200000000000	595200000000000	RH1_02154	50S ribosomal protein L22	1_02154	11
346	13.89	15.97	464700000000000	431500000000000	431500000000000	RH1_02310	Acetoacetyl-CoA reductase	1_02310	11
359	13.34	13.34	656600000000000	403700000000000	257500000000000	RH1_00734	NADH-quinone oxidoreductase chain 1	1_00734	11
1499	0.06	22.33	617300000000000	353100000000000	270600000000000	RH4_00162	Alginate biosynthesis protein AlgA	4_00162	11
186	22.16	22.16	50	231900000000000	178800000000000	RH1_01190	ATP-dependent Clp protease ATP-binding subunit ClpA	1_01190	10
206	20.98	20.98	591800000000000	408200000000000	326100000000000	RH1_03381	Outer membrane protein assembly factor BamB precursor	1_03381	10
209	20.5	20.5	502100000000000	336200000000000	29790000000000	RH2_00433	p-aminobenzoyl-glutamate hydrolase subunit B	2_00433	10
214	20.01	20.01	596000000000000	496700000000000	496700000000000	RH1_00736	NADH-quinone oxidoreductase chain 2	1_00736	10
222	19.58	19.58	566700000000000	282300000000000	258200000000000	RH1_00805	Succinyl-diaminopimelate desuccinylase	1_00805	10
226	19.24	19.24	44980000000000	318500000000000	216200000000000	RH1_00810	GMP synthase [glutamine-hydrolyzing]	1_00810	10
228	19.2	19.2	447400000000000	39640000000000	324300000000000	RH1_02284	hypothetical protein	1_02284	10
229	19.2	19.2	394900000000000	341100000000000	317800000000000	RH1_00898	Homoserine dehydrogenase	1_00898	10
237	18.79	18.79	411300000000000	375300000000000	326500000000000	RH1_02709	Carbamoyl-phosphate synthase small chain	1_02709	10
241	18.57	18.57	337300000000000	287700000000000	270500000000000	RH1_00483	Acetolactate synthase isozyme 3 large subunit	1_00483	10
243	18.42	18.42	595200000000000	595200000000000	530600000000000	RH3_00056	D-ribose-binding periplasmic protein precursor	3_00056	10
246	18.28	18.28	648400000000000	420700000000000	420700000000000	RH1_02491	Tryptophan--tRNA ligase	1_02491	10
248	18.23	18.23	704300000000000	542700000000000	478700000000000	RH1_01679	NAD dependent epimerase/dehydratase family protein	1_01679	10
250	18.17	18.17	44990000000000	309200000000000	222800000000000	RH1_02637	Isoquinoline 1-oxidoreductase subunit beta	1_02637	10
255	18.01	18.01	376200000000000	347300000000000	347300000000000	RH1_02659	Cytochrome c oxidase subunit 2 precursor	1_02659	10
256	18	18	657100000000000	561900000000000	561900000000000	RH1_03216	ATP-dependent Clp protease proteolytic subunit	1_03216	10
258	17.97	17.97	541800000000000	475500000000000	41500000000000	RH2_00096	D-xylulose reductase	2_00096	10
264	17.56	17.56	407300000000000	340400000000000	29790000000000	RH1_03277	Acetoin:2,6-dichlorophenolindophenol oxidoreductase subunit alpha	1_03277	10
265	17.54	17.54	591800000000000	365100000000000	278900000000000	RH1_02460	Glutamate--tRNA ligase 1	1_02460	10
266	17.48	17.48	569100000000000	29900000000000	212400000000000	RH1_00571	hypothetical protein	1_00571	10
267	17.46	17.46	876200000000000	742900000000000	742900000000000	RH4_00384	H-NS histone family protein	4_00384	10
268	17.45	17.45	803200000000000	487100000000000	487100000000000	RH1_02380	Porphobilinogen deaminase	1_02380	10
269	17.33	17.33	43970000000000	402300000000000	350600000000000	RH1_02257	hypothetical protein	1_02257	10
271	17.24	17.24	378800000000000	258500000000000	258500000000000	RH1_00781	Methylmalonate-semialdehyde dehydrogenase [acylating]	1_00781	10
281	16.85	16.85	555300000000000	315700000000000	262700000000000	RH1_03299	Adenylosuccinate lyase	1_03299	10
283	16.7	16.7	671000000000000	462700000000000	462700000000000	RH2_00187	3-ketoacyl-CoA thiolase	2_00187	10
284	16.7	16.7	399500000000000	303700000000000	261700000000000	RH1_00822	Citrate synthase	1_00822	10
288	16.43	16.43	664100000000000	51910000000000	431300000000000	RH1_02186	Glutamine transport ATP-binding protein GlnQ	1_02186	10
292	16.07	16.07	900600000000000	683200000000000	683200000000000	RH1_01466	Bacterioferritin	1_01466	10
313	15.06	15.06	69380000000000	569800000000000	507800000000000	RH1_01900	putative enoyl-CoA hydratase echA8	1_01900	10
320	14.91	14.91	71340000000000	585400000000000	585400000000000	RH1_03329	Translation initiation factor IF-3	1_03329	10
328	14.47	14.47	620100000000000	594200000000000	519500000000000	RH1_02124	Electron transfer flavoprotein subunit alpha	1_02124	10
335	14.28	14.28	655400000000000	548000000000000	548000000000000	RH1_02136	hypothetical protein	1_02136	10
336	14.24	14.24	441100000000000	20720000000000	193900000000000	RH1_02573	Lysine--tRNA ligase	1_02573	10
347	13.74	13.74	761900000000000	458300000000000	458300000000000	RH1_01774	Protein-export protein SecB	1_01774	10
365	13.09	13.09	771700000000000	760900000000000	75	RH1_02153	30S ribosomal protein S19	1_02153	10
379	12.38	12.38	922100000000000	623400000000000	623400000000000	RH1_00198	50S ribosomal protein L13	1_00198	10
405	11.63	11.63	637400000000000	573100000000000	573100000000000	RH1_02139	50S ribosomal protein L10	1_02139	10
417	11.21	11.21	373600000000000	362300000000000	362300000000000	RH5_00111	hypothetical protein	5_00111	10
490	8.88	8.88	691500000000000	574500000000000	553200000000000	RH1_01415	50S ribosomal protein L28	1_01415	10
236	18.81	18.81	522300000000000	422600000000000	396300000000000	RH1_01158	1,3-propanediol dehydrogenase	1_01158	9
238	18.69	18.69	638300000000000	331200000000000	298500000000000	RH1_01875	Taurine--pyruvate aminotransferase	1_01875	9
254	18.01	18.01	259100000000000	214800000000000	167500000000000	RH1_02194	Membrane protein insertase YidC	1_02194	9
259	17.74	17.74	557600000000000	553000000000000	553000000000000	RH1_01200	putative transaldolase	1_01200	9
261	17.7	17.7	410800000000000	317300000000000	317300000000000	RH5_00102	dTDP-glucose 4,6-dehydratase 2	5_00102	9
273	17.07	17.07	483500000000000	225300000000000	208000000000000	RH1_02015	Dihydroxy-acid dehydratase	1_02015	9
279	16.91	16.91	356100000000000	237900000000000	179700000000000	RH1_00669	Methanol dehydrogenase [cytochrome c] subunit 1 precursor	1_00669	9
280	16.88	16.88	708300000000000	492400000000000	492400000000000	RH1_01695	3'(2'),5'-bisphosphate nucleotidase CysQ	1_01695	9
285	16.68	16.68	565300000000000	352000000000000	280000000000000	RH1_00796	Peptide chain release factor 2	1_00796	9
286	16.65	16.65	840200000000000	598400000000000	483600000000000	RH1_01385	Kinase A inhibitor	1_01385	9
290	16.27	16.27	408900000000000	166500000000000	134100000000000	RH1_01002	DNA topoisomerase 1	1_01002	9
291	16.27	16.27	603900000000000	278400000000000	254800000000000	RH1_00821	Glutamate--tRNA ligase	1_00821	9
294	16	16	613100000000000	42620000000000	42620000000000	RH2_00098	D-ribose-binding periplasmic protein precursor	2_00098	9
295	15.92	15.92	693500000000000	448300000000000	394600000000000	RH1_01013	Inositol-1-monophosphatase	1_01013	9
296	15.92	15.92	603800000000000	492300000000000	492300000000000	RH1_01524	Ribose import ATP-binding protein RbsA	1_01524	9
301	15.66	15.66	471000000000000	322400000000000	258700000000000	RH3_00283	D-aminopeptidase	3_00283	9
304	15.53	15.53	596200000000000	416400000000000	416400000000000	RH2_00171	ABC transporter periplasmic-binding protein YtfQ precursor	2_00171	9
306	15.39	15.39	313000000000000	241400000000000	241400000000000	RH1_00801	4-hydroxy-3-methylbut-2-en-1-yl diphosphate synthase	1_00801	9
311	15.22	15.22	51120000000000	50220000000000	50220000000000	RH3_00222	3-oxoadipate CoA-transferase subunit B	3_00222	9
317	14.97	14.97	707300000000000	399400000000000	399400000000000	RH1_00377	hypothetical protein	1_00377	9
321	14.78	14.78	603300000000000	467400000000000	423900000000000	RH1_01576	ATP synthase subunit b precursor	1_01576	9
322	14.76	14.76	501700000000000	357400000000000	333300000000000	RH1_02047	4-hydroxy-tetrahydrodipicolinate synthase	1_02047	9
324	14.71	14.71	46110000000000	187100000000000	129100000000000	RH1_01098	NADP-dependent malic enzyme	1_01098	9
330	14.42	14.42	429200000000000	29230000000000	271500000000000	RH1_02646	Membrane bound L-sorbosone dehydrogenase	1_02646	9
337	14.24	14.24	724500000000000	405000000000000	344400000000000	RH1_00770	Transglutaminase-like superfamily protein	1_00770	9
342	14.06	14.06	511100000000000	278800000000000	212100000000000	RH1_01272	Histidine--tRNA ligase	1_01272	9
356	13.38	13.38	594500000000000	369900000000000	309600000000000	RH1_01129	Ribosome-binding ATPase YchF	1_01129	9
376	12.49	12.49	284900000000000	230500000000000	230500000000000	RH1_02302	Electron transfer flavoprotein-ubiquinone oxidoreductase	1_02302	9
378	12.43	12.43	583900000000000	496900000000000	41610000000000	RH1_00197	30S ribosomal protein S9	1_00197	9
384	12.2	12.2	536400000000000	384100000000000	384100000000000	RH2_00428	50S ribosomal protein L21	2_00428	9
392	12.03	12.03	873700000000000	673700000000000	673700000000000	RH1_01659	DNA-binding protein HU	1_01659	9
397	12	12	817300000000000	634600000000000	634600000000000	RH5_00082	H-NS histone family protein	5_00082	9
413	11.33	11.33	309700000000000	243400000000000	219000000000000	RH1_00750	Bifunctional protein GlmU	1_00750	9
416	11.25	11.25	580100000000000	524900000000000	524900000000000	RH1_01577	ATP synthase subunit b'	1_01577	9
467	9.68	9.68	335100000000000	319100000000000	313800000000000	RH1_01651	Ubiquinol-cytochrome c reductase iron-sulfur subunit	1_01651	9
509	8.24	8.24	78030000000000	595400000000000	375700000000000	RH1_00794	Polymer-forming cytoskeletal	1_00794	9
521	8	8	64710000000000	44540000000000	44540000000000	RH1_02166	50S ribosomal protein L18	1_02166	9
276	16.99	16.99	43520000000000	294400000000000	235200000000000	RH2_00272	Periplasmic dipeptide transport protein precursor	2_00272	8
293	16.01	16.01	849000000000000	608200000000000	461200000000000	RH1_03253	3-oxoacyl-[acyl-carrier-protein] reductase FabG	1_03253	8
299	15.78	15.78	447500000000000	325000000000000	230000000000000	RH1_00960	Aspartate aminotransferase	1_00960	8
303	15.62	15.62	791300000000000	384200000000000	279900000000000	RH1_01423	Acetylornithine/succinyldiaminopimelate aminotransferase	1_01423	8
305	15.41	15.41	407600000000000	218600000000000	13680000000000	RH1_00983	Methylmalonyl-CoA mutase	1_00983	8
308	15.33	15.33	640500000000000	382400000000000	382400000000000	RH1_02937	Thymidylate synthase ThyX	1_02937	8
309	15.24	15.24	582900000000000	33900000000000	322000000000000	RH1_01802	Mitochondrial inner membrane protein	1_01802	8
310	15.24	15.24	411500000000000	252600000000000	231800000000000	RH1_01975	Phosphoserine aminotransferase	1_01975	8
312	15.19	15.19	951600000000000	693500000000000	669400000000000	RH1_03319	Cell division protein ZapA	1_03319	8
314	15.03	15.03	451100000000000	274500000000000	236300000000000	RH1_00643	N-carbamoyl-L-amino acid hydrolase	1_00643	8
319	14.94	14.94	360800000000000	194700000000000	147100000000000	RH1_02464	Glycine dehydrogenase (decarboxylating)	1_02464	8
323	14.73	14.73	303600000000000	178400000000000	151800000000000	RH2_00140	Heme-binding protein A precursor	2_00140	8
326	14.69	14.7	637700000000000	52540000000000	481900000000000	RH1_02082	S-formylglutathione hydrolase	1_02082	8
327	14.62	14.62	702200000000000	363600000000000	316600000000000	RH1_02298	Acetyl-coenzyme A carboxylase carboxyl transferase subunit alpha	1_02298	8
329	14.43	14.43	501300000000000	220700000000000	163600000000000	RH1_02693	Glycine--tRNA ligase beta subunit	1_02693	8
331	14.41	14.41	573200000000000	307300000000000	290200000000000	RH1_02456	Tryptophan synthase beta chain	1_02456	8
341	14.12	14.12	362300000000000	18530000000000	120200000000000	RH1_01411	Elongation factor 4	1_01411	8
343	14.05	14.05	442500000000000	26460000000000	26460000000000	RH1_01157	Betaine aldehyde dehydrogenase	1_01157	8
352	13.58	13.58	635300000000000	570600000000000	570600000000000	RH1_01116	3-hydroxydecanoyl-[acyl-carrier-protein] dehydratase	1_01116	8
353	13.45	13.45	665200000000000	36830000000000	227700000000000	RH1_03222	Biotin carboxylase	1_03222	8
354	13.45	13.45	856400000000000	675500000000000	590400000000000	RH1_03390	Ribosome-recycling factor	1_03390	8
357	13.38	13.38	552800000000000	504100000000000	504100000000000	RH1_02144	30S ribosomal protein S12	1_02144	8
358	13.35	13.35	406300000000000	198400000000000	184400000000000	RH1_02356	Oligopeptide-binding protein AppA precursor	1_02356	8
361	13.24	13.24	506400000000000	18810000000000	160800000000000	RH1_00844	Aerobic cobaltochelatase subunit CobT	1_00844	8
371	12.65	12.65	637500000000000	430300000000000	374500000000000	RH1_00929	putative amino-acid-binding protein YxeM precursor	1_00929	8
373	12.6	12.6	66210000000000	525100000000000	424700000000000	RH1_01776	Tim44-like domain protein	1_01776	8
375	12.51	12.51	374400000000000	242900000000000	166400000000000	RH1_00751	Glutamine--fructose-6-phosphate aminotransferase [isomerizing]	1_00751	8
377	12.45	12.45	81880000000000	612500000000000	475000000000000	RH1_03318	hypothetical protein	1_03318	8
383	12.24	14.13	557800000000000	288000000000000	231200000000000	RH2_00413	Thermostable carboxypeptidase 1	2_00413	8
385	12.2	12.2	549600000000000	492900000000000	404300000000000	RH1_01443	Ureidoglycolate lyase	1_01443	8
388	12.09	12.09	309900000000000	227300000000000	212800000000000	RH1_00642	D-hydantoinase/dihydropyrimidinase	1_00642	8
390	12.07	12.07	422600000000000	359500000000000	195000000000000	RH1_01397	Heme-binding protein A precursor	1_01397	8
393	12.01	12.01	573300000000000	293100000000000	293100000000000	RH1_01022	putative succinyl-CoA:3-ketoacid coenzyme A transferase subunit A	1_01022	8
396	12	12	984800000000000	71970000000000	71970000000000	RH1_01183	ATP synthase epsilon chain	1_01183	8
401	11.79	11.81	468100000000000	361700000000000	312100000000000	RH1_02362	Universal stress protein family protein	1_02362	8
403	11.75	11.75	628600000000000	39520000000000	39520000000000	RH1_01093	Uracil phosphoribosyltransferase	1_01093	8
409	11.47	11.47	435500000000000	189900000000000	144600000000000	RH1_02785	Methionine--tRNA ligase	1_02785	8
412	11.35	11.35	529100000000000	398900000000000	30470000000000	RH1_01197	Histidinol-phosphate aminotransferase 2	1_01197	8
421	10.96	10.96	630300000000000	571400000000000	571400000000000	RH2_00410	Polymer-forming cytoskeletal	2_00410	8
423	10.88	10.88	544400000000000	483300000000000	316700000000000	RH1_02730	Outer membrane lipoprotein Omp16 precursor	1_02730	8
424	10.84	10.84	338500000000000	266700000000000	215400000000000	RH1_02062	Cystathionine beta-lyase PatB	1_02062	8
434	10.47	10.47	469800000000000	228000000000000	228000000000000	RH1_01619	4-oxalomesaconate tautomerase	1_01619	8
462	9.89	9.89	696600000000000	573000000000000	573000000000000	RH1_02229	30S ribosomal protein S15	1_02229	8
479	9.27	9.27	596300000000000	458700000000000	399100000000000	RH1_02590	putative transaldolase	1_02590	8
325	14.7	14.71	897600000000000	692800000000000	692800000000000	RH1_03149	hypothetical protein	1_03149	7
334	14.31	14.31	414900000000000	358200000000000	274600000000000	RH1_01869	Putative thiamine biosynthesis protein	1_01869	7
340	14.13	14.13	498000000000000	214200000000000	147300000000000	RH1_02465	Fatty acid oxidation complex subunit alpha	1_02465	7
344	14	14	677800000000000	388900000000000	296300000000000	RH1_00816	Indole-3-glycerol phosphate synthase	1_00816	7
348	13.67	13.67	509500000000000	405100000000000	275300000000000	RH1_02014	Acetyl-coenzyme A carboxylase carboxyl transferase subunit beta	1_02014	7
349	13.65	13.65	616700000000000	260900000000000	188400000000000	RH1_00623	Peptidyl-prolyl cis-trans isomerase D	1_00623	7
350	13.64	13.66	348400000000000	209400000000000	155200000000000	RH1_00430	2-isopropylmalate synthase	1_00430	7
351	13.61	13.61	699400000000000	38960000000000	23310000000000	RH2_00193	putative diguanylate cyclase AdrA	2_00193	7
355	13.44	13.45	897800000000000	623700000000000	596800000000000	RH1_00484	Acetolactate synthase small subunit	1_00484	7
360	13.31	13.31	493800000000000	440600000000000	406300000000000	RH3_00019	D-ribose-binding periplasmic protein precursor	3_00019	7
362	13.23	13.23	794600000000000	3716000000000	296100000000000	RH1_01382	D-3-phosphoglycerate dehydrogenase	1_01382	7
363	13.2	13.2	432600000000000	290200000000000	290200000000000	RH1_01830	Glucose--fructose oxidoreductase precursor	1_01830	7
364	13.09	13.09	422300000000000	19930000000000	162200000000000	RH1_02471	Acyl-CoA dehydrogenase	1_02471	7
366	13.03	13.03	522700000000000	321400000000000	321400000000000	RH1_00999	Glycine betaine/carnitine transport binding protein GbuC precursor	1_00999	7
367	12.98	12.98	454200000000000	390800000000000	331000000000000	RH2_00229	Universal stress protein family protein	2_00229	7
368	12.83	12.83	4341000000000	290700000000000	290700000000000	RH1_01510	Succinate dehydrogenase iron-sulfur subunit	1_01510	7
369	12.79	12.79	719800000000000	491400000000000	491400000000000	RH1_03321	Orotate phosphoribosyltransferase	1_03321	7
372	12.64	12.64	610600000000000	324000000000000	255500000000000	RH1_00665	Virginiamycin B lyase	1_00665	7
374	12.56	12.56	655800000000000	402200000000000	322500000000000	RH1_02731	hypothetical protein	1_02731	7
380	12.31	12.31	401700000000000	161300000000000	149600000000000	RH1_01070	Putative multidrug export ATP-binding/permease protein	1_01070	7
381	12.3	12.3	691200000000000	502300000000000	465400000000000	RH1_00501	Protein-L-isoaspartate O-methyltransferase	1_00501	7
382	12.27	12.27	429500000000000	322100000000000	217000000000000	RH1_02449	3-phosphoshikimate 1-carboxyvinyltransferase	1_02449	7
386	12.11	12.11	352000000000000	270900000000000	270900000000000	RH1_03036	Lactate-binding periplasmic protein precursor	1_03036	7
399	11.85	11.85	475000000000000	440000000000000	390000000000000	RH1_00738	NADH-quinone oxidoreductase chain 5	1_00738	7
400	11.81	11.81	527500000000000	274700000000000	252700000000000	RH5_00091	dTDP-3-amino-3,6-dideoxy-alpha-D-galactopyranose transaminase	5_00091	7
402	11.77	11.77	286300000000000	214800000000000	173500000000000	RH1_02665	Threonine synthase	1_02665	7
404	11.67	11.67	340700000000000	217700000000000	175400000000000	RH1_02988	putative periplasmic serine endoprotease DegP-like precursor	1_02988	7
408	11.47	12.15	641200000000000	271000000000000	271000000000000	RH1_01118	Enoyl-[acyl-carrier-protein] reductase [NADH] FabI	1_01118	7
419	11.18	11.18	57370000000000	386500000000000	386500000000000	RH3_00201	Oligopeptide transport ATP-binding protein OppF	3_00201	7
420	11.13	11.13	496200000000000	320600000000000	244300000000000	RH1_02984	Ribose-5-phosphate isomerase A	1_02984	7
426	10.73	10.73	947400000000000	728100000000000	657900000000000	RH1_02349	Nucleoid-associated protein YbaB	1_02349	7
431	10.64	10.64	710800000000000	379800000000000	379800000000000	RH1_02488	Branched-chain-amino-acid aminotransferase	1_02488	7
432	10.6	10.6	329100000000000	157200000000000	129800000000000	RH1_02970	CTP synthase	1_02970	7
435	10.46	10.46	523800000000000	282900000000000	235300000000000	RH1_00148	recombinase A	1_00148	7
436	10.4	10.4	561300000000000	39410000000000	356900000000000	RH1_01846	putative transcriptional regulatory protein pdtaR	1_01846	7
438	10.29	10.29	352300000000000	259100000000000	225400000000000	RH1_02603	D-alanyl-D-alanine carboxypeptidase DacD precursor	1_02603	7
442	10.21	11.5	567800000000000	415300000000000	415300000000000	RH1_02685	Disulfide-bond oxidoreductase YfcG	1_02685	7
443	10.2	10.2	426500000000000	220400000000000	175400000000000	RH1_03061	UDP-N-acetylglucosamine 1-carboxyvinyltransferase	1_03061	7
445	10.13	10.13	186200000000000	155500000000000	155500000000000	RH2_00295	Glutathione-binding protein GsiB precursor	2_00295	7
447	10.04	10.04	672800000000000	574100000000000	574100000000000	RH1_02029	Putative peroxiredoxin	1_02029	7
449	10.03	10.03	453000000000000	367500000000000	367500000000000	RH1_02211	30S ribosomal protein S16	1_02211	7
454	10	10	733300000000000	641700000000000	566700000000000	RH1_02291	50S ribosomal protein L20	1_02291	7
455	10	10	507600000000000	380700000000000	380700000000000	RH1_01139	NAD(P)H dehydrogenase (quinone)	1_01139	7
456	10	10	537600000000000	451600000000000	451600000000000	RH1_02486	Fe/S biogenesis protein NfuA	1_02486	7
457	10	10	591500000000000	591500000000000	591500000000000	RH1_02936	Lactoylglutathione lyase	1_02936	7
464	9.74	9.74	425500000000000	198000000000000	176500000000000	RH1_01142	MORN repeat protein	1_01142	7
475	9.37	9.37	174200000000000	642700000000000	594300000000000	RH1_03185	hypothetical protein	1_03185	7
483	9.08	9.08	555200000000000	290700000000000	290700000000000	RH1_02787	General stress protein 69	1_02787	7
487	8.97	8.97	435100000000000	320600000000000	286300000000000	RH1_03096	N(G),N(G)-dimethylarginine dimethylaminohydrolase	1_03096	7
494	8.71	8.71	352200000000000	34350000000000	34350000000000	RH1_02524	metal-dependent hydrolase	1_02524	7
500	8.54	8.54	37.5	37.5	37.5	RH1_01009	5,10-methylenetetrahydrofolate reductase	1_01009	7
508	8.28	8.28	530000000000000	433200000000000	433200000000000	RH1_01574	putative lipoprotein YiaD precursor	1_01574	7
556	7.03	7.03	348800000000000	90660000000000	552800000000000	RH1_01971	MG2 domain protein	1_01971	7
570	6.82	6.82	642300000000000	423400000000000	270100000000000	RH1_02156	50S ribosomal protein L16	1_02156	7
613	6.01	6.01	584200000000000	376200000000000	376200000000000	RH1_02161	50S ribosomal protein L24	1_02161	7
370	12.68	12.68	400000000000000	130000000000000	850000000000000	RH1_03024	hypothetical protein	1_03024	6
387	12.1	12.1	71340000000000	375800000000000	375800000000000	RH1_01554	Small heat shock protein IbpA	1_01554	6
389	12.08	12.08	512400000000000	512400000000000	467700000000000	RH1_02073	3-isopropylmalate dehydratase small subunit	1_02073	6
391	12.04	12.04	51640000000000	399100000000000	399100000000000	RH1_00475	KHG/KDPG aldolase	1_00475	6
394	12	12	83570000000000	685700000000000	685700000000000	RH1_00959	transcriptional repressor DicA	1_00959	6
395	12	12	530600000000000	453100000000000	375500000000000	RH1_03340	Triosephosphate isomerase	1_03340	6
398	11.94	11.94	419900000000000	222900000000000	136400000000000	RH1_00431	Cysteine--tRNA ligase	1_00431	6
406	11.57	11.57	4307000000000	259600000000000	259600000000000	RH1_01182	Ribose-phosphate pyrophosphokinase	1_01182	6
407	11.55	11.55	532600000000000	498100000000000	498100000000000	RH1_00344	Carbon monoxide dehydrogenase medium chain	1_00344	6
410	11.43	11.43	37720000000000	165500000000000	117400000000000	RH1_02333	Acryloyl-CoA reductase (NADH)	1_02333	6
414	11.27	11.27	629900000000000	345200000000000	288300000000000	RH1_01355	2-dehydro-3-deoxyphosphooctonate aldolase	1_01355	6
415	11.25	11.25	358300000000000	267900000000000	243000000000000	RH1_00899	Fructose-1,6-bisphosphatase class 2	1_00899	6
418	11.18	11.18	545200000000000	17620000000000	147600000000000	RH2_00422	Gamma-glutamyl phosphate reductase	2_00422	6
422	10.92	10.92	741900000000000	344100000000000	286700000000000	RH1_01771	Shikimate dehydrogenase	1_01771	6
425	10.84	10.84	517600000000000	403900000000000	302000000000000	RH1_01164	Lysine-arginine-ornithine-binding periplasmic protein precursor	1_01164	6
427	10.68	10.68	220200000000000	161800000000000	148300000000000	RH1_02960	Gamma-glutamylputrescine synthetase PuuA	1_02960	6
428	10.67	10.67	340400000000000	216900000000000	216900000000000	RH1_02772	D-lactate dehydrogenase	1_02772	6
429	10.66	10.66	481900000000000	25110000000000	187800000000000	RH1_02913	C4-dicarboxylate transport transcriptional regulatory protein DctD	1_02913	6
433	10.51	10.51	441000000000000	374400000000000	374400000000000	RH1_03303	Elongation factor P	1_03303	6
437	10.37	10.37	872500000000000	705900000000000	50	RH1_00762	hypothetical protein	1_00762	6
439	10.27	10.27	858300000000000	488200000000000	480300000000000	RH1_02214	50S ribosomal protein L19	1_02214	6
440	10.24	10.24	444400000000000	172800000000000	170800000000000	RH1_03246	Amidophosphoribosyltransferase precursor	1_03246	6
441	10.24	10.24	591800000000000	336700000000000	268700000000000	RH5_00104	Glucose-1-phosphate thymidylyltransferase 1	5_00104	6
446	10.1	10.1	785700000000000	785700000000000	612200000000000	RH1_02151	50S ribosomal protein L23	1_02151	6
450	10.01	12.01	309600000000000	189000000000000	189000000000000	RH1_01996	Carboxynorspermidine/carboxyspermidine decarboxylase	1_01996	6
451	10.01	10.01	49330000000000	49330000000000	49330000000000	RH1_03362	30S ribosomal protein S18	1_03362	6
459	9.94	9.94	464900000000000	197300000000000	147200000000000	RH1_00845	Xaa-Pro dipeptidase	1_00845	6
460	9.94	9.94	607800000000000	50330000000000	50330000000000	RH1_00791	Putative peroxiredoxin bcp	1_00791	6
461	9.89	9.89	380300000000000	259500000000000	201300000000000	RH1_02698	Phosphoglucosamine mutase	1_02698	6
468	9.55	9.55	544300000000000	295100000000000	295100000000000	RH1_01176	putative manganese-dependent inorganic pyrophosphatase	1_01176	6
470	9.45	9.45	35930000000000	2449000000000	203700000000000	RH3_00177	maltose ABC transporter periplasmic protein	3_00177	6
472	9.42	9.42	68530000000000	524500000000000	39860000000000	RH5_00090	TDP-4-oxo-6-deoxy-alpha-D-glucose-3,4-oxoisomerase	5_00090	6
473	9.39	9.39	514400000000000	238800000000000	199500000000000	RH1_00826	Lysine/ornithine decarboxylase	1_00826	6
474	9.38	9.39	578500000000000	335400000000000	335400000000000	RH1_01072	L-threonine dehydratase catabolic TdcB	1_01072	6
476	9.36	9.36	286900000000000	154500000000000	137500000000000	RH1_02303	lipoprotein NlpI	1_02303	6
480	9.11	9.11	6943000000000	532800000000000	489100000000000	RH2_00280	Adenylate kinase	2_00280	6
481	9.1	9.1	489600000000000	365100000000000	365100000000000	RH1_02279	putative L,D-transpeptidase ErfK/SrfK precursor	1_02279	6
492	8.85	8.85	464900000000000	317700000000000	274200000000000	RH1_02190	Acetylglutamate kinase	1_02190	6
493	8.73	8.73	464600000000000	25230000000000	209200000000000	RH2_00409	Guanidinobutyrase	2_00409	6
495	8.68	8.68	554500000000000	350700000000000	317500000000000	RH1_01380	putative HTH-type transcriptional regulator YdfH	1_01380	6
501	8.47	8.47	527600000000000	306700000000000	154300000000000	RH1_02218	Putative gamma-glutamyltransferase YwrD	1_02218	6
507	8.29	8.29	707200000000000	249300000000000	205800000000000	RH1_01147	Rod shape-determining protein MreB	1_01147	6
510	8.22	8.24	337000000000000	275400000000000	246400000000000	RH1_02969	MltA-interacting protein MipA	1_02969	6
513	8.14	8.15	613900000000000	475200000000000	475200000000000	RH1_02148	30S ribosomal protein S10	1_02148	6
514	8.13	8.13	436800000000000	289500000000000	289500000000000	RH1_02100	NYN domain protein	1_02100	6
515	8.1	8.1	395800000000000	325100000000000	250900000000000	RH5_00103	dTDP-4-dehydrorhamnose reductase	5_00103	6
522	8	8	241900000000000	195300000000000	195300000000000	RH1_00050	Invasion associated locus B (IalB) protein	1_00050	6
526	7.9	7.9	554500000000000	519800000000000	435600000000000	RH1_01424	GcrA cell cycle regulator	1_01424	6
540	7.37	7.37	52320000000000	193500000000000	193500000000000	RH1_00757	Translocation and assembly module TamA precursor	1_00757	6
562	6.92	6.92	480300000000000	270300000000000	217800000000000	RH2_00231	Outer membrane protein assembly factor BamA	2_00231	6
589	6.21	6.21	460700000000000	197800000000000	139300000000000	RH2_00239	Outer membrane protein TolC precursor	2_00239	6
605	6.06	6.06	752800000000000	685400000000000	584300000000000	RH2_00427	50S ribosomal protein L27	2_00427	6
626	5.85	5.85	359900000000000	175200000000000	149700000000000	RH1_02498	Glutathione synthetase	1_02498	6
899	2.11	10.82	64410000000000	419900000000000	26690000000000	RH4_00328	2-dehydro-3-deoxyphosphooctonate aldolase	4_00328	6
430	10.65	10.65	347500000000000	295500000000000	163100000000000	RH1_00354	Glucose-1-phosphate adenylyltransferase	1_00354	5
444	10.13	10.13	865400000000000	596200000000000	528800000000000	RH1_01793	H-NS histone family protein	1_01793	5
448	10.03	10.03	290100000000000	132100000000000	132100000000000	RH1_00581	Cytosine deaminase	1_00581	5
452	10	10	621600000000000	251000000000000	251000000000000	RH1_01891	Trehalose-6-phosphate phosphatase	1_01891	5
453	10	10	449400000000000	214300000000000	214300000000000	RH1_00653	NMT1/THI5 like protein	1_00653	5
458	10	10	514100000000000	491500000000000	491500000000000	RH1_00739	NADH-quinone oxidoreductase subunit B	1_00739	5
463	9.82	9.82	565200000000000	430400000000000	313000000000000	RH1_01640	Orotidine 5'-phosphate decarboxylase	1_01640	5
465	9.74	9.74	615400000000000	615400000000000	615400000000000	RH1_02908	hypothetical protein	1_02908	5
469	9.48	9.48	547700000000000	250900000000000	204900000000000	RH5_00099	Glycosyl transferase family 2	5_00099	5
471	9.42	9.42	412400000000000	244000000000000	244000000000000	RH1_02122	putative 3-hydroxybutyryl-CoA dehydrogenase	1_02122	5
478	9.31	9.31	520100000000000	370700000000000	267200000000000	RH1_00851	Phosphoribosylformylglycinamidine cyclo-ligase	1_00851	5
482	9.09	9.09	671800000000000	428600000000000	2432000000000	RH1_00540	Reaction center protein H chain	1_00540	5
484	9.08	9.08	445200000000000	216700000000000	216700000000000	RH1_03255	3-oxoacyl-[acyl-carrier-protein] synthase 2	1_03255	5
486	8.97	8.97	441700000000000	173700000000000	14640000000000	RH1_02467	Putative acyltransferase	1_02467	5
489	8.89	8.89	396100000000000	304300000000000	304300000000000	RH1_02031	Glutathione S-transferase GST-4.5	1_02031	5
496	8.61	8.61	537700000000000	233800000000000	161000000000000	RH1_00849	Ribonuclease D	1_00849	5
497	8.6	8.6	384400000000000	165600000000000	165600000000000	RH1_01540	Aspartate carbamoyltransferase	1_01540	5
499	8.54	8.54	559400000000000	257400000000000	257400000000000	RH1_01650	putative GST-like protein YibF	1_01650	5
502	8.47	8.47	512200000000000	186000000000000	186000000000000	RH1_02345	Phthiocerol synthesis polyketide synthase type I PpsC	1_02345	5
503	8.46	8.46	292000000000000	176500000000000	145000000000000	RH1_02314	Argininosuccinate lyase 1	1_02314	5
504	8.45	8.45	365300000000000	173700000000000	173700000000000	RH3_00364	putative chromosome-partitioning protein ParB	3_00364	5
505	8.39	8.39	482500000000000	386000000000000	350900000000000	RH1_01450	Fumarylpyruvate hydrolase	1_01450	5
506	8.31	8.31	562400000000000	202400000000000	181200000000000	RH1_01541	Dihydroorotase	1_01541	5
518	8.01	8.01	460700000000000	314600000000000	314600000000000	RH1_01940	hypothetical protein	1_01940	5
519	8.01	8.01	632100000000000	490600000000000	490600000000000	RH1_01783	Thioredoxin	1_01783	5
524	7.93	7.93	588500000000000	260400000000000	218800000000000	RH1_02126	Cob(I)yrinic acid a,c-diamide adenosyltransferase	1_02126	5
525	7.91	7.91	512800000000000	495700000000000	495700000000000	RH1_02102	DNA-directed RNA polymerase subunit omega	1_02102	5
528	7.84	7.84	551900000000000	248600000000000	174900000000000	RH1_00332	Multidrug resistance protein MdtA precursor	1_00332	5
529	7.81	7.81	663900000000000	377000000000000	377000000000000	RH1_00421	Glutaredoxin-4	1_00421	5
532	7.74	7.74	512500000000000	362500000000000	362500000000000	RH1_03223	Biotin carboxyl carrier protein of acetyl-CoA carboxylase	1_03223	5
535	7.55	7.55	432000000000000	197300000000000	197300000000000	RH1_02043	3-mercaptopyruvate sulfurtransferase	1_02043	5
536	7.54	7.54	496400000000000	180000000000000	153300000000000	RH1_02639	Membrane-bound lytic murein transglycosylase B precursor	1_02639	5
537	7.53	7.53	385600000000000	198300000000000	113300000000000	RH1_01156	putative glutamine synthetase 2	1_01156	5
539	7.44	7.44	48540000000000	159200000000000	137900000000000	RH1_02461	Aminomethyltransferase	1_02461	5
542	7.35	7.35	525000000000000	356200000000000	300000000000000	RH1_00346	Carbon monoxide dehydrogenase small chain	1_00346	5
545	7.3	7.3	352900000000000	210100000000000	154100000000000	RH1_01284	Hydrogen cyanide synthase subunit HcnC precursor	1_01284	5
546	7.24	7.24	20890000000000	1233000000000	1233000000000	RH1_02366	Cbb3-type cytochrome c oxidase subunit CcoP	1_02366	5
547	7.22	7.22	346700000000000	204300000000000	157900000000000	RH1_00400	3-oxoacyl-[acyl-carrier-protein] synthase 3	1_00400	5
549	7.18	9	428200000000000	240100000000000	163400000000000	RH2_00381	putative arabinose-binding protein precursor	2_00381	5
550	7.16	7.16	48540000000000	213500000000000	143300000000000	RH1_00414	N-acetyl-gamma-glutamyl-phosphate reductase	1_00414	5
554	7.08	7.08	223300000000000	195000000000000	169800000000000	RH3_00229	Tripartite tricarboxylate transporter family receptor	3_00229	5
555	7.08	7.08	100200000000000	981200000000000	835100000000000	RH1_03432	NAD(P) transhydrogenase subunit beta	1_03432	5
557	7.01	7.01	346800000000000	202300000000000	156100000000000	RH1_03071	Ribonuclease G	1_03071	5
560	6.98	6.98	61760000000000	470600000000000	470600000000000	RH1_02946	Cold shock protein CspA	1_02946	5
561	6.96	6.96	347800000000000	145600000000000	746100000000000	RH1_00168	4-methylaminobutanoate oxidase (formaldehyde-forming)	1_00168	5
563	6.89	6.89	391600000000000	137900000000000	137900000000000	RH2_00070	Flavin-dependent monooxygenase, oxygenase subunit HsaA	2_00070	5
565	6.87	6.87	441400000000000	328800000000000	26130000000000	RH1_02004	Disulfide bond formation protein D precursor	1_02004	5
566	6.87	6.87	64520000000000	473100000000000	473100000000000	RH1_02452	Integration host factor subunit beta	1_02452	5
568	6.84	6.84	395900000000000	210100000000000	153800000000000	RH1_00280	Glucans biosynthesis protein G precursor	1_00280	5
572	6.69	6.69	307400000000000	272400000000000	241200000000000	RH1_02364	Cytochrome C oxidase, mono-heme subunit/FixO	1_02364	5
573	6.66	6.66	643900000000000	515200000000000	424200000000000	RH1_03066	SnoaL-like domain protein	1_03066	5
583	6.42	6.42	432400000000000	151600000000000	131100000000000	RH1_03382	GTPase Der	1_03382	5
585	6.39	6.39	452200000000000	242900000000000	186000000000000	RH1_00383	putative hydrolase YxeP	1_00383	5
591	6.2	6.2	398900000000000	344300000000000	289600000000000	RH1_00021	hypothetical protein	1_00021	5
592	6.19	6.19	411200000000000	218900000000000	218900000000000	RH1_00815	Anthranilate phosphoribosyltransferase	1_00815	5
593	6.16	6.16	387000000000000	173100000000000	129800000000000	RH1_03283	Tyrosine--tRNA ligase	1_03283	5
594	6.16	6.16	443900000000000	25670000000000	203200000000000	RH1_00497	Elongation factor P	1_00497	5
610	6.02	6.02	592400000000000	516300000000000	423900000000000	RH2_00426	Acetyltransferase (GNAT) family protein	2_00426	5
611	6.01	6.01	585800000000000	337300000000000	337300000000000	RH1_03027	RNA polymerase-binding transcription factor CarD	1_03027	5
620	5.96	5.96	497300000000000	405400000000000	405400000000000	RH1_02954	PHB/PHA accumulation regulator DNA-binding domain protein	1_02954	5
622	5.9	5.9	863000000000000	616400000000000	45210000000000	RH1_02215	50S ribosomal protein L31	1_02215	5
623	5.88	5.88	442300000000000	269200000000000	235600000000000	RH1_02038	Toluene tolerance, Ttg2	1_02038	5
625	5.86	5.86	410300000000000	176900000000000	149900000000000	RH1_02703	Soluble hydrogenase 42 kDa subunit	1_02703	5
634	5.68	5.68	535000000000000	246200000000000	188400000000000	RH4_00158	hypothetical protein	4_00158	5
653	5.19	5.19	75	705900000000000	573500000000000	RH1_03308	Cold shock protein CspA	1_03308	5
657	5.1	5.1	283900000000000	11430000000000	982100000000000	RH1_02758	Acetolactate synthase large subunit	1_02758	5
720	4.1	4.1	65150000000000	424200000000000	333300000000000	RH1_02290	50S ribosomal protein L35	1_02290	5
745	4	4	336600000000000	217800000000000	217800000000000	RH1_02163	30S ribosomal protein S14	1_02163	5
816	2.88	2.88	32820000000000	1807000000000	162800000000000	RH1_00666	hypothetical protein	1_00666	5
477	9.31	9.31	422300000000000	223100000000000	135500000000000	RH1_00624	Anthranilate synthase component 1	1_00624	4
485	9.03	9.03	611300000000000	441700000000000	250900000000000	RH1_00602	hypothetical protein	1_00602	4
488	8.94	8.94	392000000000000	356000000000000	236000000000000	RH1_01594	Glucose 1-dehydrogenase 2	1_01594	4
491	8.87	8.87	641100000000000	273000000000000	174800000000000	RH5_00055	Response regulator PleD	5_00055	4
498	8.55	8.55	215100000000000	128800000000000	671200000000000	RH1_03326	hypothetical protein	1_03326	4
511	8.15	8.15	471500000000000	292800000000000	235700000000000	RH1_01128	Tryptophan synthase alpha chain	1_01128	4
512	8.15	8.15	31360000000000	275400000000000	23310000000000	RH1_02095	hypothetical protein	1_02095	4
516	8.03	8.03	298700000000000	141600000000000	141600000000000	RH1_02985	Glutathione amide reductase	1_02985	4
517	8.01	8.01	483900000000000	290300000000000	290300000000000	RH1_02743	putative transcriptional regulatory protein	1_02743	4
520	8	8	428100000000000	173700000000000	173700000000000	RH1_00022	Delta-aminolevulinic acid dehydratase	1_00022	4
523	8	8	291900000000000	265900000000000	265900000000000	RH1_00646	Phosphate-binding protein PstS precursor	1_00646	4
527	7.87	7.87	356900000000000	29680000000000	29680000000000	RH1_01653	Cytochrome c1 precursor	1_01653	4
530	7.76	7.76	453500000000000	276100000000000	135200000000000	RH1_02878	antiporter inner membrane protein	1_02878	4
531	7.75	7.75	518100000000000	220900000000000	18470000000000	RH1_02361	Nitrogen fixation regulation protein FixK	1_02361	4
533	7.73	7.73	372900000000000	344600000000000	344600000000000	RH1_00950	6,7-dimethyl-8-ribityllumazine synthase 1	1_00950	4
534	7.66	7.66	530900000000000	162900000000000	115200000000000	RH1_03001	Spermidine/putrescine import ATP-binding protein PotA	1_03001	4
538	7.47	7.47	494900000000000	26010000000000	984800000000000	RH1_02519	TelA-like protein	1_02519	4
541	7.36	7.36	705900000000000	573500000000000	573500000000000	RH1_01059	Cold shock protein CspA	1_01059	4
543	7.35	7.35	345300000000000	296400000000000	21170000000000	RH2_00224	Putative osmoprotectant uptake system substrate-binding protein OsmF precursor	2_00224	4
544	7.34	7.34	430600000000000	237000000000000	150300000000000	RH1_03322	Dihydroorotase	1_03322	4
548	7.21	7.21	50630000000000	50630000000000	379700000000000	RH1_02159	30S ribosomal protein S17	1_02159	4
551	7.16	7.16	335800000000000	257400000000000	166700000000000	RH3_00153	Glycine betaine/carnitine transport ATP-binding protein GbuA	3_00153	4
552	7.15	7.15	649500000000000	532700000000000	331800000000000	RH1_01966	Carbonic anhydrase 1	1_01966	4
553	7.09	7.09	328000000000000	162400000000000	162400000000000	RH1_03366	Malonyl CoA-acyl carrier protein transacylase	1_03366	4
558	7.01	7.01	401900000000000	31580000000000	31580000000000	RH1_01023	putative succinyl-CoA:3-ketoacid coenzyme A transferase subunit B	1_01023	4
559	7	7	381200000000000	225000000000000	184400000000000	RH1_00381	Agmatinase	1_00381	4
564	6.88	6.88	41050000000000	400000000000000	305300000000000	RH1_02525	Glutamyl-tRNA(Gln) amidotransferase subunit C	1_02525	4
567	6.84	6.87	676200000000000	476200000000000	466700000000000	RH1_01353	H-NS histone family protein	1_01353	4
569	6.84	6.84	460800000000000	186300000000000	147100000000000	RH1_02511	2-dehydro-3-deoxygluconokinase	1_02511	4
571	6.75	6.75	450300000000000	143200000000000	99310000000000	RH1_01780	ATP-dependent protease ATPase subunit HslU	1_01780	4
574	6.62	6.62	287900000000000	12050000000000	825900000000000	RH5_00053	hypothetical protein	5_00053	4
575	6.58	6.58	184200000000000	837400000000000	748800000000000	RH1_03030	hypothetical protein	1_03030	4
576	6.58	6.58	307700000000000	117800000000000	889400000000000	RH1_01850	putative sugar isomerase YihS	1_01850	4
578	6.56	6.56	395900000000000	231700000000000	140800000000000	RH1_02379	Uroporphyrinogen decarboxylase	1_02379	4
581	6.51	6.51	270300000000000	154100000000000	130800000000000	RH1_01219	putative GTP-binding protein YjiA	1_01219	4
582	6.48	6.48	257100000000000	797000000000000	67670000000000	RH1_01065	Cocaine esterase	1_01065	4
584	6.39	6.39	263800000000000	118100000000000	105200000000000	RH1_03003	Vitamin B12 transporter BtuB precursor	1_03003	4
586	6.34	6.34	370800000000000	112500000000000	112500000000000	RH1_00818	Molybdopterin molybdenumtransferase	1_00818	4
588	6.28	6.28	50	383600000000000	267100000000000	RH1_02236	Ribosome-binding factor A	1_02236	4
595	6.12	6.12	67330000000000	663400000000000	505000000000000	RH1_01294	META domain protein	1_01294	4
597	6.1	6.1	504500000000000	218200000000000	12.5	RH1_00017	GTPase HflX	1_00017	4
599	6.09	6.09	246400000000000	150000000000000	150000000000000	RH1_02899	Outer membrane protein assembly factor BamD precursor	1_02899	4
602	6.08	6.08	316200000000000	268800000000000	221300000000000	RH1_02909	Phosphoribosylaminoimidazole-succinocarboxamide synthase	1_02909	4
603	6.07	6.07	269700000000000	766000000000000	514200000000000	RH1_01804	Blue-light-activated protein	1_01804	4
607	6.02	6.02	388000000000000	147500000000000	1284000000000	RH1_00933	Sulfate/thiosulfate import ATP-binding protein CysA	1_00933	4
621	5.95	5.95	306600000000000	122600000000000	122600000000000	RH1_02658	protease TldD	1_02658	4
627	5.83	5.83	474500000000000	225200000000000	168200000000000	RH4_00018	Blue-light-activated histidine kinase	4_00018	4
628	5.79	5.79	316100000000000	252900000000000	252900000000000	RH6_00004	hypothetical protein	6_00004	4
629	5.78	5.78	341500000000000	163800000000000	118500000000000	RH1_02671	S-methyl-5'-thioadenosine phosphorylase	1_02671	4
631	5.76	5.76	298500000000000	190800000000000	190800000000000	RH2_00107	glycine betaine transporter periplasmic subunit	2_00107	4
632	5.75	5.75	296200000000000	114400000000000	114400000000000	RH1_01810	Glutamine--fructose-6-phosphate aminotransferase [isomerizing]	1_01810	4
636	5.58	5.58	358000000000000	165700000000000	145000000000000	RH3_00272	Purine nucleoside permease (NUP)	3_00272	4
637	5.57	5.57	327300000000000	106500000000000	106500000000000	RH1_00747	Acyl-CoA dehydrogenase	1_00747	4
638	5.55	5.55	38740000000000	27810000000000	162300000000000	RH1_02079	L-lysine cyclodeaminase	1_02079	4
640	5.5	5.5	356800000000000	172200000000000	809100000000000	RH1_01803	tetratricopeptide repeat protein	1_01803	4
641	5.49	5.49	460400000000000	203800000000000	17740000000000	RH1_00649	Phosphate import ATP-binding protein PstB	1_00649	4
642	5.46	5.46	318200000000000	138300000000000	751000000000000	RH1_01990	2,3-bisphosphoglycerate-independent phosphoglycerate mutase	1_01990	4
646	5.3	5.3	707000000000000	158600000000000	12780000000000	RH1_00011	Nitrogen assimilation regulatory protein	1_00011	4
647	5.3	5.3	562800000000000	291500000000000	259100000000000	RH1_01005	Biotin transport ATP-binding protein BioM	1_01005	4
649	5.26	5.26	830000000000000	540000000000000	540000000000000	RH1_00401	Integration host factor subunit alpha	1_00401	4
650	5.26	5.26	739100000000000	543500000000000	543500000000000	RH1_00181	Antibiotic biosynthesis monooxygenase	1_00181	4
655	5.15	5.15	343600000000000	119700000000000	849400000000000	RH1_00977	Guanosine-5'-triphosphate,3'-diphosphate pyrophosphatase	1_00977	4
658	5.1	5.1	364700000000000	211800000000000	211800000000000	RH1_02355	Cytochrome c-552	1_02355	4
659	5.08	5.08	307700000000000	307700000000000	307700000000000	RH1_01097	Cytidine deaminase	1_01097	4
662	5.02	5.02	544900000000000	288500000000000	243600000000000	RH1_01435	Small heat shock protein IbpA	1_01435	4
666	4.94	4.94	30690000000000	2483000000000	158600000000000	RH1_01599	3-hydroxyisobutyrate dehydrogenase	1_01599	4
667	4.89	4.89	559200000000000	26120000000000	224500000000000	RH1_01444	2-keto-3-deoxy-L-fuconate dehydrogenase	1_01444	4
669	4.88	4.88	600000000000000	446200000000000	253800000000000	RH1_02605	molybdopterin biosynthesis protein MoeB	1_02605	4
674	4.71	4.71	567600000000000	39190000000000	39190000000000	RH1_02158	50S ribosomal protein L29	1_02158	4
675	4.7	4.7	211300000000000	187800000000000	150200000000000	RH1_01332	Arsenical resistance operon trans-acting repressor ArsD	1_01332	4
679	4.69	4.69	330200000000000	283000000000000	283000000000000	RH1_03417	preprotein translocase subunit YajC	1_03417	4
680	4.64	4.64	56.25	544600000000000	544600000000000	RH1_03357	Nitrogen regulatory protein P-II	1_03357	4
690	4.4	4.4	634600000000000	219300000000000	169400000000000	RH3_00139	Sulfate adenylyltransferase subunit 2	3_00139	4
691	4.4	4.4	458300000000000	333300000000000	222200000000000	RH1_00779	inosine 5'-monophosphate dehydrogenase	1_00779	4
692	4.38	4.38	407700000000000	170700000000000	170700000000000	RH1_02377	Coproporphyrinogen-III oxidase, aerobic	1_02377	4
703	4.3	4.3	276700000000000	101400000000000	101400000000000	RH1_02517	SPFH domain / Band 7 family protein	1_02517	4
707	4.24	4.24	560700000000000	401900000000000	401900000000000	RH1_02989	Ferredoxin-6	1_02989	4
714	4.19	4.2	229300000000000	112800000000000	789500000000000	RH1_02115	Phosphoenolpyruvate carboxykinase [ATP]	ATP	4
731	4.01	4.01	2449000000000	103500000000000	103500000000000	RH1_00622	Aspartate aminotransferase	1_00622	4
758	3.87	3.87	457400000000000	195000000000000	138300000000000	RH2_00348	Glutathione import ATP-binding protein GsiA	2_00348	4
760	3.83	3.83	307100000000000	107100000000000	43530000000000	RH1_00835	Aminopeptidase N	1_00835	4
770	3.69	3.69	343900000000000	285700000000000	26460000000000	RH2_00150	Putative cysteine protease YraA	2_00150	4
774	3.61	3.61	420900000000000	165500000000000	165500000000000	RH1_00208	4-deoxy-L-threo-5-hexosulose-uronate ketol-isomerase	1_00208	4
781	3.5	3.5	390100000000000	336300000000000	2466000000000	RH1_03435	6-phosphogluconolactonase	1_03435	4
819	2.84	2.84	435500000000000	42740000000000	42740000000000	RH1_03218	NADH dehydrogenase	1_03218	4
846	2.53	4.48	492000000000000	11260000000000	110300000000000	RH1_02247	Peptidase M16 inactive domain protein	1_02247	4
855	2.44	5.9	695200000000000	457100000000000	457100000000000	RH4_00107	H-NS histone family protein	4_00107	4
973	1.96	1.96	452000000000000	35590000000000	220300000000000	RH1_00347	Carbon monoxide dehydrogenase subunit G (CoxG)	1_00347	4
991	1.69	1.69	14020000000000	191100000000000	11630000000000	RH2_00237	Bifunctional hemolysin/adenylate cyclase precursor	2_00237	4
574	0	6.07	257000000000000	107500000000000	677600000000000	RH1_03192	hypothetical protein	1_03192	3
574	0	6.07	257000000000000	107500000000000	677600000000000	RH1_02940	hypothetical protein	1_02940	3
574	0	6.07	257000000000000	107500000000000	677600000000000	RH1_02756	hypothetical protein	1_02756	3
574	0	6.07	257000000000000	107500000000000	677600000000000	RH1_02543	hypothetical protein	1_02543	3
574	0	6.07	257600000000000	107700000000000	679200000000000	RH1_02542	hypothetical protein	1_02542	3
574	0	6.07	257000000000000	107500000000000	677600000000000	RH1_02416	hypothetical protein	1_02416	3
574	0	6.07	257000000000000	107500000000000	677600000000000	RH1_02410	hypothetical protein	1_02410	3
574	0	6.07	257000000000000	107500000000000	677600000000000	RH1_01410	hypothetical protein	1_01410	3
574	0	6.07	257000000000000	107500000000000	677600000000000	RH1_01408	hypothetical protein	1_01408	3
574	0	6.07	257000000000000	107500000000000	677600000000000	RH1_01024	hypothetical protein	1_01024	3
574	0	6.07	257000000000000	107500000000000	677600000000000	RH1_00311	hypothetical protein	1_00311	3
574	0	6.07	257000000000000	107500000000000	677600000000000	RH1_00299	hypothetical protein	1_00299	3
577	6.57	6.58	363600000000000	113100000000000	776100000000000	RH1_02958	Gamma-glutamylputrescine synthetase PuuA	1_02958	3
579	6.52	6.52	265000000000000	120300000000000	715400000000000	RH1_00365	putative ABC transporter ATP-binding protein YheS	1_00365	3
580	6.51	6.51	619400000000000	471000000000000	23870000000000	RH1_02934	Transcriptional repressor NrdR	1_02934	3
587	6.3	6.3	48650000000000	310800000000000	225200000000000	RH1_02911	Phosphoribosylformylglycinamidine synthase 1	1_02911	3
590	6.2	6.2	422300000000000	226400000000000	1318000000000	RH1_00436	hypothetical protein	1_00436	3
596	6.11	6.11	29790000000000	108800000000000	854900000000000	RH1_02682	Signal recognition particle receptor FtsY	1_02682	3
598	6.09	6.09	510600000000000	353200000000000	187200000000000	RH2_00447	ribosomal-protein-L7/L12-serine acetyltransferase	2_00447	3
600	6.09	6.09	464800000000000	197200000000000	150200000000000	RH1_02468	Disulfide-bond oxidoreductase YfcG	1_02468	3
601	6.08	6.08	615800000000000	395500000000000	214700000000000	RH1_00617	Cold shock protein CspB	1_00617	3
604	6.06	6.06	310400000000000	712500000000000	712500000000000	RH1_02686	O-succinylhomoserine sulfhydrylase	1_02686	3
606	6.03	6.03	329500000000000	118300000000000	719300000000000	RH3_00312	Chromosome partition protein Smc	3_00312	3
608	6.02	6.02	620300000000000	227800000000000	227800000000000	RH1_01758	Ribonuclease PH	1_01758	3
609	6.02	6.02	362000000000000	199100000000000	162900000000000	RH6_00012	CobQ/CobB/MinD/ParA nucleotide binding domain protein	6_00012	3
612	6.01	6.01	65200000000000	230400000000000	186300000000000	RH1_03449	hypothetical protein	1_03449	3
614	6	6	454200000000000	183200000000000	148900000000000	RH1_02508	Glutamine-binding periplasmic protein precursor	1_02508	3
615	6	6	274500000000000	20100000000000	20100000000000	RH1_01697	Ribosome maturation factor RimP	1_01697	3
616	6	6	313100000000000	16610000000000	159700000000000	RH1_02388	D-galactose-binding periplasmic protein precursor	1_02388	3
617	6	6	410400000000000	219700000000000	219700000000000	RH1_02091	hypothetical protein	1_02091	3
618	6	6	22580000000000	22580000000000	22580000000000	RH1_03398	3-hydroxyacyl-[acyl-carrier-protein] dehydratase FabZ	1_03398	3
619	6	6	183200000000000	183200000000000	183200000000000	RH1_00432	hypothetical protein	1_00432	3
624	5.87	5.87	397100000000000	104800000000000	533100000000000	RH1_01061	Glutathione import ATP-binding protein GsiA	1_01061	3
627	0	4.47	471500000000000	1892000000000	132100000000000	RH4_00315	Blue-light-activated histidine kinase	4_00315	3
630	5.76	5.76	317800000000000	169900000000000	904100000000000	RH1_00190	Spermidine/putrescine import ATP-binding protein PotA	1_00190	3
633	5.69	5.69	312700000000000	154800000000000	774000000000000	RH1_02512	Phosphoribosylaminoimidazole-succinocarboxamide synthase	1_02512	3
635	5.63	5.63	253000000000000	162700000000000	96390000000000	RH1_00245	Maltose/maltodextrin import ATP-binding protein MalK	1_00245	3
639	5.53	5.53	317100000000000	101200000000000	836600000000000	RH3_00017	Putative acetolactate synthase large subunit IlvX	3_00017	3
643	5.45	5.45	455100000000000	24550000000000	203600000000000	RH1_00729	NADH-quinone oxidoreductase subunit I	1_00729	3
644	5.44	5.44	428600000000000	181200000000000	149800000000000	RH1_02500	hypothetical protein	1_02500	3
645	5.32	5.32	326200000000000	158800000000000	158800000000000	RH1_02116	Transcriptional regulatory protein CreB	1_02116	3
648	5.26	5.26	622900000000000	258500000000000	216100000000000	RH1_00442	High-affinity branched-chain amino acid transport ATP-binding protein LivF	1_00442	3
651	5.24	5.24	16610000000000	6.25	6.25	RH1_03234	Urocanate hydratase	1_03234	3
652	5.22	5.22	510200000000000	170900000000000	109700000000000	RH1_03256	putative aminodeoxychorismate lyase	1_03256	3
654	5.17	5.17	100	452400000000000	452400000000000	RH1_01426	Membrane fusogenic activity	1_01426	3
656	5.14	5.14	31020000000000	589300000000000	589300000000000	RH2_00457	Acetolactate synthase isozyme 2 large subunit	2_00457	3
660	5.07	5.07	410300000000000	194900000000000	194900000000000	RH3_00018	Putative cysteine protease YraA	3_00018	3
661	5.05	5.05	289000000000000	103000000000000	996700000000000	RH1_01763	Chromosome-partitioning protein ParB	1_01763	3
663	4.99	4.99	220400000000000	133100000000000	769200000000000	RH3_00281	Vanillin dehydrogenase	3_00281	3
664	4.96	4.96	371300000000000	185600000000000	185600000000000	RH1_00621	Xanthine phosphoribosyltransferase	1_00621	3
665	4.94	4.94	306100000000000	816300000000000	471000000000000	RH1_01662	1-deoxy-D-xylulose-5-phosphate synthase	1_01662	3
668	4.88	4.89	590400000000000	373500000000000	186700000000000	RH1_00238	hypothetical protein	1_00238	3
670	4.83	4.83	228800000000000	967000000000000	731100000000000	RH1_02718	Spermidine/putrescine transport system permease protein PotB	1_02718	3
671	4.77	4.77	534800000000000	245100000000000	835700000000000	RH5_00100	hypothetical protein	5_00100	3
672	4.71	4.71	472300000000000	19540000000000	159600000000000	RH1_02691	Glycine--tRNA ligase alpha subunit	1_02691	3
673	4.71	4.71	480600000000000	178300000000000	151200000000000	RH1_02652	Lipopolysaccharide export system ATP-binding protein LptB	1_02652	3
676	4.69	4.69	176600000000000	995100000000000	331700000000000	RH1_00331	Efflux pump membrane transporter BepE	1_00331	3
678	4.69	4.69	457500000000000	146600000000000	146600000000000	RH2_00424	GTPase Obg/CgtA	2_00424	3
681	4.6	4.6	502700000000000	227000000000000	227000000000000	RH5_00089	hypothetical protein	5_00089	3
682	4.59	4.59	149800000000000	70200000000000	405600000000000	RH4_00045	Autotransporter beta-domain protein	4_00045	3
682	0	4.57	146000000000000	698800000000000	403700000000000	RH3_00032	Autotransporter beta-domain protein	3_00032	3
684	4.54	4.54	420200000000000	101000000000000	828300000000000	RH1_03320	Replicative DNA helicase	1_03320	3
685	4.51	4.51	396600000000000	153600000000000	106100000000000	RH1_01438	N5-carboxyaminoimidazole ribonucleotide synthase	1_01438	3
686	4.51	4.51	209000000000000	144300000000000	144300000000000	RH1_03214	hypothetical protein	1_03214	3
687	4.49	4.49	387700000000000	206200000000000	169200000000000	RH1_01223	Putative oxidoreductase YdbC	1_01223	3
688	4.48	4.48	551400000000000	172800000000000	172800000000000	RH3_00221	3-oxoadipate CoA-transferase subunit A	3_00221	3
693	4.38	4.38	337300000000000	180500000000000	159800000000000	RH1_01743	33 kDa chaperonin	1_01743	3
695	4.35	4.35	514300000000000	157100000000000	828600000000000	RH2_00337	Putative ribosome biogenesis GTPase RsgA	2_00337	3
696	4.35	4.35	192300000000000	121300000000000	97630000000000	RH3_00075	D-allose transporter subunit	3_00075	3
702	4.3	4.3	285400000000000	148500000000000	997700000000000	RH1_00942	Putative hydroxypyruvate reductase	1_00942	3
706	4.24	4.24	489800000000000	175500000000000	126500000000000	RH1_03187	Putative beta-lactamase HcpC precursor	1_03187	3
708	4.23	4.24	29230000000000	180800000000000	153800000000000	RH1_02749	Inositol-1-monophosphatase	1_02749	3
710	4.23	4.23	64710000000000	544100000000000	308800000000000	RH1_00398	50S ribosomal protein L32	1_00398	3
712	4.2	4.2	404000000000000	152500000000000	152500000000000	RH3_00202	Membrane dipeptidase (Peptidase family M19)	3_00202	3
713	4.2	4.2	340300000000000	128200000000000	102600000000000	RH1_01864	Aliphatic amidase expression-regulating protein	1_01864	3
715	4.19	4.19	305600000000000	178600000000000	138900000000000	RH1_02105	Pyridoxine 5'-phosphate synthase	1_02105	3
721	4.08	4.08	222500000000000	180000000000000	155000000000000	RH2_00458	Leu/Ile/Val/Thr-binding protein precursor	2_00458	3
722	4.04	4.04	58950000000000	146000000000000	854000000000000	RH4_00055	ParB-like nuclease domain protein	4_00055	3
729	4.02	4.02	316700000000000	583300000000000	583300000000000	RH1_00053	UDP-3-O-acylglucosamine N-acyltransferase	1_00053	3
736	4.01	4.01	279300000000000	216200000000000	216200000000000	RH1_01516	Protein of unknown function (FYDLN_acid)	1_01516	3
744	4	4	273800000000000	172600000000000	172600000000000	RH1_02188	Histidine phosphatase superfamily (branch 1)	1_02188	3
747	4	4	727300000000000	324700000000000	324700000000000	RH1_00016	RNA-binding protein Hfq	1_00016	3
753	4	4	300700000000000	237800000000000	237800000000000	RH1_02012	Cytochrome c-556	1_02012	3
755	4	4	151800000000000	104700000000000	104700000000000	RH1_00787	hypothetical protein	1_00787	3
757	3.88	3.88	441700000000000	804600000000000	624000000000000	RH1_00433	ABC transporter ATP-binding protein uup	1_00433	3
759	3.85	3.85	672700000000000	363600000000000	363600000000000	RH1_01050	50S ribosomal protein L33	1_01050	3
763	3.79	3.79	470600000000000	299500000000000	171100000000000	RH1_00554	Urease accessory protein UreE 1	1_00554	3
765	3.76	3.76	728600000000000	364300000000000	314300000000000	RH1_02575	Peroxiredoxin OsmC	1_02575	3
767	3.74	3.74	263200000000000	114000000000000	114000000000000	RH1_02086	Transcriptional regulatory protein YycF	1_02086	3
772	3.62	3.62	276600000000000	723400000000000	723400000000000	RH1_02890	UDP-N-acetylmuramate--L-alanine ligase	1_02890	3
773	3.62	3.62	572300000000000	192800000000000	192800000000000	RH1_01430	Leucine-responsive regulatory protein	1_01430	3
775	3.6	3.6	243700000000000	818700000000000	818700000000000	RH1_03450	Trimethylamine methyltransferase (MTTB)	1_03450	3
777	3.55	3.57	144100000000000	91890000000000	594600000000000	RH1_03418	preprotein translocase subunit SecD	1_03418	3
780	3.51	3.51	510900000000000	23140000000000	144100000000000	RH1_02344	hypothetical protein	1_02344	3
782	3.5	3.5	311200000000000	1909000000000	1909000000000	RH1_02527	hypothetical protein	1_02527	3
784	3.42	3.42	253900000000000	380300000000000	380300000000000	RH1_02928	Aminomethyltransferase	1_02928	3
787	3.32	3.32	29450000000000	725300000000000	725300000000000	RH5_00095	2-deoxystreptamine glucosyltransferase	5_00095	3
793	3.27	3.27	822800000000000	329100000000000	329100000000000	RH1_00857	hypothetical protein	1_00857	3
799	3.14	3.14	342600000000000	702100000000000	702100000000000	RH1_01456	Uric acid degradation bifunctional protein	1_01456	3
811	2.97	2.97	271500000000000	914100000000000	914100000000000	RH1_00572	Minor endoglucanase Y precursor	1_00572	3
812	2.95	2.95	322200000000000	125500000000000	125500000000000	RH1_00650	hypothetical protein	1_00650	3
818	2.87	2.87	316200000000000	1858000000000	150200000000000	RH1_02846	Imidazole glycerol phosphate synthase subunit HisF	1_02846	3
822	2.78	2.78	284500000000000	143700000000000	143700000000000	RH1_02978	Multiple sugar-binding periplasmic receptor ChvE precursor	1_02978	3
823	2.77	2.77	341900000000000	164500000000000	122600000000000	RH1_00687	UTP--glucose-1-phosphate uridylyltransferase	1_00687	3
824	2.76	2.76	210000000000000	585700000000000	357100000000000	RH1_00608	Catalase C	1_00608	3
826	2.75	2.75	526000000000000	121400000000000	121400000000000	RH1_02244	hypothetical protein	1_02244	3
827	2.72	2.72	550700000000000	136200000000000	956500000000000	RH1_02181	Ribosomal large subunit pseudouridine synthase C	1_02181	3
828	2.71	2.73	285700000000000	121700000000000	793700000000000	RH1_01201	Lactaldehyde reductase	1_01201	3
844	2.54	2.54	238600000000000	111700000000000	111700000000000	RH1_03393	1-deoxy-D-xylulose 5-phosphate reductoisomerase	1_03393	3
852	2.47	2.47	331300000000000	191500000000000	115500000000000	RH3_00127	2,3-diketo-L-gulonate-binding periplasmic protein YiaO precursor	3_00127	3
879	2.29	2.29	42060000000000	166700000000000	952400000000000	RH1_00152	Glycerol-3-phosphate regulon repressor	1_00152	3
883	2.26	4.32	424900000000000	188800000000000	137300000000000	RH1_02653	High-affinity branched-chain amino acid transport ATP-binding protein LivF	1_02653	3
886	2.23	2.23	368800000000000	106300000000000	846000000000000	RH1_01471	6-phosphogluconate dehydrogenase, NAD(+)-dependent, decarboxylating	1_01471	3
910	2.07	2.07	432900000000000	32030000000000	32030000000000	RH1_03031	26 kDa periplasmic immunogenic protein precursor	1_03031	3
940	2.01	2.01	213100000000000	114800000000000	114800000000000	RH1_03138	hypothetical protein	1_03138	3
972	2	2	132400000000000	132400000000000	132400000000000	RH1_02343	30S ribosomal protein S21	1_02343	3
988	1.73	1.73	24610000000000	693500000000000	693500000000000	RH1_01596	peptidase PmbA	1_01596	3
1258	0.19	0.2	317200000000000	137900000000000	137900000000000	RH1_00670	Cytochrome c2	1_00670	3
677	4.69	4.69	345200000000000	154800000000000	452400000000000	RH1_02678	Phosphoribosylamine--glycine ligase	1_02678	2
683	4.54	4.54	220500000000000	48360000000000	172100000000000	RH1_03289	Vitamin B12-dependent ribonucleotide reductase	1_03289	2
689	4.45	4.45	545000000000000	900200000000000	486600000000000	RH1_00704	Polysaccharide biosynthesis/export protein	1_00704	2
694	4.37	4.37	559200000000000	296100000000000	243400000000000	RH1_02710	Yqey-like protein	1_02710	2
697	4.34	4.34	357100000000000	960600000000000	443300000000000	RH1_01807	Acyl-CoA dehydrogenase	1_01807	2
698	4.33	4.33	327000000000000	623400000000000	305300000000000	RH3_00067	Putative aldehyde dehydrogenase AldA	3_00067	2
699	4.32	4.32	362800000000000	97850000000000	525100000000000	RH1_02666	Protease 3 precursor	1_02666	2
700	4.31	4.31	319900000000000	168400000000000	121200000000000	RH1_00417	HTH-type transcriptional regulator DmlR	1_00417	2
701	4.31	4.31	182800000000000	148300000000000	113800000000000	RH1_02593	Ribosomal protein L11 methyltransferase	1_02593	2
704	4.29	4.29	160400000000000	138100000000000	801800000000000	RH3_00331	hypothetical protein	3_00331	2
705	4.27	4.27	209900000000000	385100000000000	223600000000000	RH1_00446	4-methylaminobutanoate oxidase (formaldehyde-forming)	1_00446	2
709	4.23	4.23	312900000000000	172700000000000	136700000000000	RH1_00709	hypothetical protein	1_00709	2
711	4.22	4.22	303000000000000	207800000000000	160200000000000	RH1_02959	GMP synthase [glutamine-hydrolyzing]	1_02959	2
716	4.14	4.14	198100000000000	107100000000000	519500000000000	RH1_01422	Ornithine carbamoyltransferase	1_01422	2
717	4.14	4.14	436700000000000	187800000000000	157200000000000	RH1_02964	Octopine permease ATP-binding protein P	1_02964	2
718	4.14	4.14	127000000000000	103200000000000	661400000000000	RH1_01601	Acryloyl-CoA reductase (NADH)	1_01601	2
719	4.13	4.13	399400000000000	124300000000000	917200000000000	RH1_03029	Nicotinate-nucleotide--dimethylbenzimidazole phosphoribosyltransferase	1_03029	2
723	4.04	4.04	339100000000000	103200000000000	835400000000000	RH1_00472	Ribosomal RNA large subunit methyltransferase I	1_00472	2
724	4.03	4.03	510900000000000	293500000000000	293500000000000	RH1_01899	30S ribosomal protein S20	1_01899	2
725	4.03	4.03	450500000000000	159700000000000	159700000000000	RH1_01431	Thioredoxin reductase	1_01431	2
726	4.03	4.03	292800000000000	155900000000000	106500000000000	RH1_01092	Sporulation related domain protein	1_01092	2
727	4.03	4.03	187000000000000	542000000000000	542000000000000	RH5_00094	GDP-mannose-dependent alpha-mannosyltransferase	5_00094	2
728	4.02	4.03	346300000000000	151200000000000	151200000000000	RH1_01791	hypothetical protein	1_01791	2
730	4.02	4.02	377800000000000	177800000000000	177800000000000	RH1_03332	hypothetical protein	1_03332	2
732	4.01	4.01	232300000000000	976400000000000	976400000000000	RH1_01177	putative hydrolase YutF	1_01177	2
733	4.01	4.01	433200000000000	176500000000000	176500000000000	RH5_00101	dTDP-4-dehydrorhamnose 3,5-epimerase	5_00101	2
734	4.01	4.01	139600000000000	598300000000000	598300000000000	RH1_02753	UDP-glucose 4-epimerase	1_02753	2
735	4.01	4.01	240900000000000	182500000000000	182500000000000	RH5_00110	hypothetical protein	5_00110	2
737	4	4	306700000000000	539000000000000	539000000000000	RH1_02359	Glutathione import ATP-binding protein GsiA	1_02359	2
738	4	4	420100000000000	200700000000000	159900000000000	RH1_02025	Methionine aminopeptidase	1_02025	2
739	4	4	330600000000000	887100000000000	887100000000000	RH1_02337	Alanine dehydrogenase	1_02337	2
740	4	4	275000000000000	141700000000000	141700000000000	RH1_01641	hypothetical protein	1_01641	2
741	4	4	44080000000000	282900000000000	223700000000000	RH1_02034	Endoribonuclease L-PSP	1_02034	2
742	4	4	591500000000000	169000000000000	169000000000000	RH1_00631	Beta-lactamase hydrolase-like protein	1_00631	2
743	4	4	119600000000000	101400000000000	101400000000000	RH2_00321	Glycine betaine transporter OpuD	2_00321	2
746	4	4	307700000000000	251700000000000	251700000000000	RH1_00664	hypothetical protein	1_00664	2
748	4	4	220400000000000	220400000000000	220400000000000	RH1_03282	Peptidyl-prolyl cis-trans isomerase B	1_03282	2
749	4	4	184600000000000	146000000000000	146000000000000	RH1_03140	hypothetical protein	1_03140	2
750	4	4	569400000000000	347200000000000	347200000000000	RH1_03069	Translation initiation factor IF-1	1_03069	2
751	4	4	261500000000000	148700000000000	148700000000000	RH1_02638	hypothetical protein	1_02638	2
752	4	4	328100000000000	328100000000000	328100000000000	RH1_02168	50S ribosomal protein L30	1_02168	2
754	4	4	404800000000000	404800000000000	238100000000000	RH1_01568	HIT-like protein	1_01568	2
756	3.93	3.93	178100000000000	159800000000000	867600000000000	RH1_00080	Alpha/beta hydrolase family protein	1_00080	2
761	3.83	3.83	221500000000000	156900000000000	584600000000000	RH1_02109	GTPase Era	1_02109	2
762	3.8	3.8	542000000000000	992400000000000	992400000000000	RH1_02843	23S rRNA (guanosine-2'-O-)-methyltransferase RlmB	1_02843	2
764	3.77	3.77	403600000000000	163600000000000	472700000000000	RH1_00716	Peptide chain release factor 3	1_00716	2
766	3.76	3.76	281300000000000	109400000000000	109400000000000	RH1_01076	Putative NAD(P)H nitroreductase YdjA	1_01076	2
768	3.7	3.7	296700000000000	201800000000000	59350000000000	RH1_01287	UDP-glucose 4-epimerase	1_01287	2
769	3.69	3.69	261400000000000	757600000000000	454500000000000	RH3_00293	Heme-binding protein A precursor	3_00293	2
771	3.66	3.66	974400000000000	564100000000000	564100000000000	RH2_00414	Heme A synthase	2_00414	2
776	3.56	3.56	464300000000000	178600000000000	178600000000000	RH1_02040	Nitrogen regulatory protein P-II	1_02040	2
778	3.55	3.55	277700000000000	59970000000000	391100000000000	RH1_02130	DNA topoisomerase 4 subunit A	1_02130	2
779	3.54	3.54	340400000000000	134800000000000	134800000000000	RH1_00838	hypothetical protein	1_00838	2
783	3.48	3.48	345300000000000	900900000000000	690700000000000	RH1_02305	Octaprenyl-diphosphate synthase	1_02305	2
785	3.41	3.45	340700000000000	130200000000000	5817000000000	RH1_00337	Maltose/maltodextrin import ATP-binding protein MalK	1_00337	2
786	3.34	3.34	490300000000000	165000000000000	126200000000000	RH1_02450	Cytidylate kinase	1_02450	2
788	3.32	3.32	160800000000000	111700000000000	490500000000000	RH1_00183	Outer membrane protein transport protein (OMPP1/FadL/TodX)	1_00183	2
789	3.31	3.31	154400000000000	96950000000000	377000000000000	RH1_02737	Formate--tetrahydrofolate ligase	1_02737	2
790	3.31	3.31	185900000000000	185900000000000	13570000000000	RH1_00745	Outer membrane protein W precursor	1_00745	2
791	3.3	3.3	134200000000000	432900000000000	432900000000000	RH2_00137	hypothetical protein	2_00137	2
792	3.29	3.29	413100000000000	142900000000000	733600000000000	RH1_00462	Exodeoxyribonuclease III	1_00462	2
794	3.26	3.27	234600000000000	223500000000000	223500000000000	RH1_00450	Superoxide dismutase-like protein YojM precursor	1_00450	2
795	3.23	3.23	155200000000000	99140000000000	99140000000000	RH1_00039	Ribulose-phosphate 3-epimerase	1_00039	2
796	3.19	3.19	542600000000000	351100000000000	223400000000000	RH1_03022	SCP-2 sterol transfer family protein	1_03022	2
797	3.17	3.17	447400000000000	225900000000000	745600000000000	RH1_01356	Phosphoglucosamine mutase	1_01356	2
798	3.16	3.16	279500000000000	156200000000000	1233000000000	RH1_01271	ATP phosphoribosyltransferase regulatory subunit	1_01271	2
800	3.13	3.13	295100000000000	147500000000000	9426000000000	RH4_00149	VirC1 protein	4_00149	2
801	3.11	3.11	214300000000000	214300000000000	214300000000000	RH1_03026	Ferredoxin-2	1_03026	2
802	3.1	3.1	218900000000000	359700000000000	132900000000000	RH1_01721	Translocation and assembly module TamB	1_01721	2
803	3.1	3.1	36040000000000	660700000000000	660700000000000	RH4_00067	Blue-light-activated histidine kinase	4_00067	2
804	3.09	3.09	273100000000000	150000000000000	846200000000000	RH1_00441	Lipopolysaccharide export system ATP-binding protein LptB	1_00441	2
805	3.06	3.06	328900000000000	738300000000000	447400000000000	RH1_01545	Glutamate--cysteine ligase GshA	1_01545	2
806	3.04	3.04	327700000000000	840300000000000	840300000000000	RH2_00102	3-oxoacyl-[acyl-carrier-protein] reductase FabG	2_00102	2
807	3.04	3.04	387900000000000	99140000000000	99140000000000	RH1_02726	Biopolymer transport protein ExbB	1_02726	2
808	3.03	3.03	44870000000000	798500000000000	798500000000000	RH1_02764	Membrane-bound lytic murein transglycosylase B precursor	1_02764	2
809	3.03	3.03	563100000000000	301000000000000	301000000000000	RH1_01399	hypothetical protein	1_01399	2
810	3.02	3.02	391100000000000	18810000000000	133700000000000	RH1_01523	Uridine kinase	1_01523	2
813	2.95	2.95	212500000000000	87910000000000	87910000000000	RH1_02551	Pyrroline-5-carboxylate reductase	1_02551	2
814	2.95	2.95	125400000000000	924100000000000	660100000000000	RH1_00033	Pseudouridine-5'-phosphate glycosidase	1_00033	2
815	2.93	2.93	518200000000000	136400000000000	136400000000000	RH1_02592	Peptide methionine sulfoxide reductase MsrA	1_02592	2
817	2.87	2.87	338000000000000	106100000000000	726300000000000	RH2_00471	Spermidine/putrescine import ATP-binding protein PotA	2_00471	2
820	2.8	2.8	302000000000000	194600000000000	194600000000000	RH1_00848	hypothetical protein	1_00848	2
821	2.79	2.79	273400000000000	655500000000000	306800000000000	RH1_00373	LPS-assembly protein LptD precursor	1_00373	2
825	2.76	2.76	18470000000000	143300000000000	66880000000000	RH1_01140	6-phosphofructokinase isozyme 2	1_01140	2
829	2.7	2.7	556100000000000	135500000000000	887900000000000	RH1_02602	Thymidylate kinase	1_02602	2
830	2.69	2.69	342600000000000	629700000000000	320200000000000	RH1_01567	DNA polymerase I	1_01567	2
831	2.67	4	935000000000000	935000000000000	935000000000000	RH1_03139	PRC-barrel domain protein	1_03139	2
832	2.67	2.67	186600000000000	66820000000000	66820000000000	RH1_00048	Magnesium and cobalt efflux protein CorC	1_00048	2
833	2.66	2.66	464300000000000	273800000000000	273800000000000	RH1_00627	hypothetical protein	1_00627	2
835	2.63	2.63	248500000000000	107800000000000	838300000000000	RH1_01563	ATPase family associated with various cellular activities (AAA)	1_01563	2
836	2.63	2.63	275000000000000	875000000000000	875000000000000	RH1_01376	4-hydroxy-4-methyl-2-oxoglutarate aldolase	1_01376	2
837	2.63	2.63	371100000000000	13400000000000	13400000000000	RH1_00397	hypothetical protein	1_00397	2
838	2.61	2.61	342200000000000	186700000000000	888900000000000	RH1_03245	putative oxidoreductase	1_03245	2
839	2.6	2.6	635900000000000	304100000000000	110600000000000	RH1_02192	putative GTP-binding protein EngB	1_02192	2
840	2.58	2.58	157800000000000	106700000000000	510400000000000	RH2_00063	hypothetical protein	2_00063	2
841	2.57	2.57	107300000000000	107300000000000	107300000000000	RH1_01387	Tripartite ATP-independent periplasmic transporters, DctQ component	1_01387	2
842	2.56	2.56	341200000000000	111800000000000	111800000000000	RH1_01383	transcriptional regulator NanR	1_01383	2
843	2.55	2.55	42400000000000	152000000000000	96000000000000	RH1_01902	Ubiquinone/menaquinone biosynthesis C-methyltransferase UbiE	1_01902	2
845	2.54	2.54	600000000000000	175800000000000	175800000000000	RH1_00778	Phosphopantetheine adenylyltransferase	1_00778	2
847	2.53	2.53	311600000000000	93020000000000	93020000000000	RH1_00435	Guanylate kinase	1_00435	2
848	2.51	2.51	385500000000000	152600000000000	112400000000000	RH1_00800	Disulfide bond formation protein D precursor	1_00800	2
850	2.49	2.49	923600000000000	605100000000000	605100000000000	RH1_01196	cyclohexadienyl dehydrogenase	1_01196	2
851	2.48	2.48	333300000000000	261900000000000	261900000000000	RH1_02932	hypothetical protein	1_02932	2
853	2.47	2.47	210500000000000	701800000000000	701800000000000	RH1_00819	LexA repressor	1_00819	2
854	2.45	2.45	152300000000000	152300000000000	111700000000000	RH1_00953	Riboflavin synthase	1_00953	2
856	2.44	2.44	258100000000000	737300000000000	483900000000000	RH4_00056	Sporulation initiation inhibitor protein Soj	4_00056	2
857	2.42	2.42	584200000000000	189500000000000	842100000000000	RH4_00148	hypothetical protein	4_00148	2
858	2.42	2.42	406800000000000	35590000000000	35590000000000	RH1_02462	Glycine cleavage system H protein	1_02462	2
859	2.41	2.41	368100000000000	123800000000000	977200000000000	RH1_02894	D-alanine--D-alanine ligase	1_02894	2
860	2.41	2.41	97010000000000	67160000000000	67160000000000	RH1_02722	putative deoxyribonuclease YcfH	1_02722	2
862	2.39	2.39	658200000000000	29110000000000	29110000000000	RH1_00712	twin arginine translocase protein A	1_00712	2
863	2.39	2.39	282500000000000	117500000000000	117500000000000	RH1_03448	mce related protein	1_03448	2
864	2.37	2.37	231100000000000	10360000000000	537800000000000	RH1_02217	Long-chain-fatty-acid--CoA ligase	1_02217	2
865	2.37	2.37	119600000000000	920200000000000	920200000000000	RH2_00390	Tripartite tricarboxylate transporter family receptor	2_00390	2
866	2.36	2.36	282900000000000	398400000000000	398400000000000	RH2_00010	Periplasmic dipeptide transport protein precursor	2_00010	2
868	2.36	2.36	400000000000000	173900000000000	173900000000000	RH1_02071	Ribosomal silencing factor RsfS	1_02071	2
870	2.34	2.34	379100000000000	120900000000000	487400000000000	RH2_00408	N-substituted formamide deformylase precursor	2_00408	2
872	2.32	2.32	253000000000000	547000000000000	393200000000000	RH2_00080	2,4-dichlorophenol 6-monooxygenase	2_00080	2
875	2.3	2.3	254300000000000	665800000000000	292900000000000	RH1_01754	NADP-dependent malic enzyme	1_01754	2
877	2.3	2.3	347000000000000	188500000000000	120200000000000	RH1_01657	Chorismate synthase	1_01657	2
878	2.29	2.29	322700000000000	223800000000000	129600000000000	RH1_00797	Penicillin-binding protein 1A	1_00797	2
880	2.28	2.28	319600000000000	2466000000000	114200000000000	RH1_00964	Glutathione S-transferase GST-4.5	1_00964	2
881	2.27	2.27	357700000000000	146000000000000	729900000000000	RH3_00200	Oligopeptide transport ATP-binding protein OppD	3_00200	2
882	2.27	2.27	42970000000000	976600000000000	703100000000000	RH1_00640	Carnitine transport ATP-binding protein OpuCA	1_00640	2
888	2.22	2.22	257700000000000	688800000000000	48470000000000	RH1_01939	Dual-specificity RNA methyltransferase RlmN	1_01939	2
891	2.2	2.2	313400000000000	898600000000000	691200000000000	RH1_03063	Histidinol dehydrogenase	1_03063	2
893	2.19	2.19	318700000000000	103100000000000	687500000000000	RH1_02285	L-Ala-D/L-Glu epimerase	1_02285	2
897	2.13	2.13	466200000000000	278200000000000	195500000000000	RH1_00987	hypothetical protein	1_00987	2
898	2.13	2.13	124400000000000	124400000000000	124400000000000	RH1_03364	hypothetical protein	1_03364	2
903	2.09	2.09	289600000000000	10980000000000	88410000000000	RH1_01160	Glycerate dehydrogenase	1_01160	2
904	2.08	2.08	421700000000000	495300000000000	415000000000000	RH1_02675	Phosphoenolpyruvate-protein phosphotransferase	1_02675	2
905	2.08	2.08	38280000000000	709700000000000	709700000000000	RH1_02887	UDP-N-acetylmuramoylalanine--D-glutamate ligase	1_02887	2
918	2.03	2.03	298000000000000	152300000000000	106000000000000	RH1_02301	Transcription elongation factor GreA	1_02301	2
932	2.01	2.01	302500000000000	176500000000000	176500000000000	RH1_00879	Alanine--tRNA ligase	1_00879	2
974	1.95	1.95	29680000000000	10250000000000	671400000000000	RH1_01457	hypothetical protein	1_01457	2
976	1.89	1.89	225500000000000	557000000000000	557000000000000	RH1_00008	Bifunctional enzyme IspD/IspF	1_00008	2
981	1.81	3.43	312800000000000	932100000000000	284400000000000	RH1_01069	Long-chain-fatty-acid--CoA ligase	1_01069	2
986	1.76	1.76	349600000000000	295700000000000	295700000000000	RH1_02117	Sensor histidine kinase YycG	1_02117	2
998	1.6	1.6	247500000000000	508500000000000	372900000000000	RH1_01720	Translocation and assembly module TamA precursor	1_01720	2
1000	1.56	1.56	462900000000000	151400000000000	657100000000000	RH1_02442	PhoH-like protein	1_02442	2
1001	1.56	1.56	305900000000000	247100000000000	247100000000000	RH1_01730	Glutaredoxin-3	1_01730	2
1005	1.47	1.47	347600000000000	184500000000000	815500000000000	RH1_02904	Methionine synthase	1_02904	2
1008	1.45	1.45	784800000000000	481000000000000	29110000000000	RH1_02910	phosphoribosylformylglycinamidine synthase subunit PurS	1_02910	2
1021	1.23	1.23	330200000000000	716500000000000	716500000000000	RH3_00158	GDP-L-fucose synthase	3_00158	2
1024	1.18	1.18	602800000000000	124100000000000	815600000000000	RH1_02354	P-protein	1_02354	2
1032	1.12	1.12	270900000000000	651700000000000	651700000000000	RH1_02714	hypothetical protein	1_02714	2
1037	1.08	1.08	400000000000000	112100000000000	909100000000000	RH1_01571	5-dehydro-2-deoxygluconokinase	1_01571	2
1038	1.08	1.08	208600000000000	709700000000000	365600000000000	RH1_01890	Alpha,alpha-trehalose-phosphate synthase [UDP-forming]	UDP-forming	2
1041	1.06	1.06	259700000000000	895500000000000	895500000000000	RH3_00185	Mycocerosic acid synthase	3_00185	2
1045	1	1	38960000000000	106300000000000	844700000000000	RH1_01733	Ferrochelatase	1_01733	2
1052	0.95	0.95	175300000000000	148400000000000	0.742099992930889	RH1_01218	REVERSED Aerobic cobaltochelatase subunit CobN	1_01218	2
1086	0.74	0.75	461500000000000	311500000000000	130800000000000	RH1_03399	Acyl-[acyl-carrier-protein]--UDP-N-acetylglucosamine O-acyltransferase	1_03399	2
1098	0.68	0.68	322900000000000	18810000000000	501600000000000	RH2_00059	Chlorohydroquinone/hydroquinone 1,2-dioxygenase	2_00059	2
1105	0.64	0.64	238100000000000	576400000000000	188000000000000	RH3_00150	Moderate conductance mechanosensitive channel YbiO precursor	3_00150	2
1145	0.42	2.47	158400000000000	276200000000000	276200000000000	RH1_01090	Long-chain-fatty-acid--CoA ligase	1_01090	2
1178	0.35	0.35	124100000000000	124100000000000	124100000000000	RH1_01675	Glutathione-dependent formaldehyde-activating enzyme	1_01675	2
1208	0.28	0.28	158800000000000	201300000000000	201300000000000	RH3_00203	REVERSED Outer membrane efflux protein	3_00203	2
1256	0.2	0.2	565400000000000	565400000000000	565400000000000	RH1_02712	Cytochrome c oxidase subunit 1	1_02712	2
1334	0.13	1.77	742900000000000	457100000000000	190500000000000	RH5_00066	H-NS histone family protein	5_00066	2
834	2.65	2.65	29340000000000	138800000000000	599400000000000	RH1_02283	Malyl-CoA lyase	1_02283	1
849	2.5	2.5	280200000000000	107100000000000	227800000000000	RH3_00369	Phosphoglycerate transport regulatory protein PgtC precursor	3_00369	1
861	2.39	2.39	614000000000000	232600000000000	604700000000000	RH1_03380	hypothetical protein	1_03380	1
867	2.36	2.36	407700000000000	689700000000000	202800000000000	RH1_01660	AMP nucleosidase	1_01660	1
869	2.34	2.34	327200000000000	506900000000000	261100000000000	RH1_00967	DNA topoisomerase 4 subunit B	1_00967	1
871	2.33	2.33	260400000000000	46680000000000	294800000000000	RH1_02232	Putative acid--amine ligase YgiC	1_02232	1
873	2.32	2.32	25	526300000000000	263200000000000	RH5_00098	Glycogen synthase	5_00098	1
874	2.31	2.31	112900000000000	483900000000000	276500000000000	RH1_03378	LysM domain/BON superfamily protein	1_03378	1
876	2.3	2.3	383500000000000	826300000000000	44490000000000	RH1_02381	putative FAD-linked oxidoreductase	1_02381	1
884	2.24	2.24	82670000000000	977800000000000	533300000000000	RH5_00117	Chromosome partitioning protein ParA	5_00117	1
885	2.24	2.24	222200000000000	209900000000000	781900000000000	RH1_02024	Nicotinamide-nucleotide amidohydrolase PncC	1_02024	1
887	2.23	2.23	155700000000000	512800000000000	146500000000000	RH1_01191	putative lipoprotein YiaD precursor	1_01191	1
889	2.22	2.22	416400000000000	185900000000000	371700000000000	RH1_02375	General stress protein 39	1_02375	1
890	2.2	2.2	29000000000000	367500000000000	144400000000000	RH1_02039	Penicillin-binding protein 2D	1_02039	1
892	2.19	2.2	325800000000000	959600000000000	303000000000000	RH1_00449	L-2-hydroxyglutarate oxidase LhgO	1_00449	1
894	2.17	2.17	298200000000000	298200000000000	157900000000000	RH4_00005	hypothetical protein	4_00005	1
895	2.16	2.16	438900000000000	12220000000000	555600000000000	RH1_01736	Cysteine-rich secretory protein family protein	1_01736	1
896	2.14	2.14	209500000000000	571400000000000	238100000000000	RH1_01099	Acetyl-coenzyme A synthetase	1_01099	1
900	2.11	2.11	304100000000000	11150000000000	540500000000000	RH1_02739	Bifunctional protein FolD protein	1_02739	1
901	2.1	2.1	262600000000000	424100000000000	146800000000000	RH1_03379	Putative multidrug export ATP-binding/permease protein	1_03379	1
902	2.1	2.1	307200000000000	753000000000000	421700000000000	RH1_02880	Ribosomal RNA small subunit methyltransferase H	1_02880	1
906	2.08	2.08	165400000000000	955900000000000	6.25	RH1_00402	MerR family regulatory protein	1_00402	1
907	2.08	2.08	261600000000000	209300000000000	523300000000000	RH1_00434	2,3,4,5-tetrahydropyridine-2,6-dicarboxylate N-acetyltransferase	1_00434	1
908	2.07	2.07	292700000000000	487800000000000	268300000000000	RH3_00365	Sporulation initiation inhibitor protein Soj	3_00365	1
909	2.07	2.07	349300000000000	582100000000000	415800000000000	RH1_01032	Putative conjugal transfer protein/MT3759	1_01032	1
911	2.07	2.07	124500000000000	981100000000000	339600000000000	RH1_01694	3-deoxy-manno-octulosonate cytidylyltransferase	1_01694	1
912	2.07	2.07	95150000000000	287300000000000	16160000000000	RH2_00292	REVERSED Glutathione import ATP-binding protein GsiA	2_00292	1
913	2.05	2.05	543100000000000	112100000000000	517200000000000	RH1_01666	Transcriptional regulatory protein OmpR	1_01666	1
914	2.05	2.05	147200000000000	705500000000000	368100000000000	RH1_01656	Thiamine-binding periplasmic protein precursor	1_01656	1
915	2.04	2.04	209900000000000	321000000000000	321000000000000	RH1_00684	UDP-galactose-4-epimerase	1_00684	1
916	2.03	2.03	301500000000000	152700000000000	152700000000000	RH1_00691	Tyrosine-protein kinase ptk	1_00691	1
917	2.03	2.03	332100000000000	534400000000000	534400000000000	RH2_00069	4,5:9,10-diseco-3-hydroxy-5,9,17-trioxoandrosta-1(10),2-diene-4-oate hydrolase	2_00069	1
919	2.03	2.03	344400000000000	105600000000000	555600000000000	RH1_01537	Molybdenum cofactor biosynthesis protein B	1_01537	1
920	2.02	2.02	408300000000000	198300000000000	198300000000000	RH1_01085	Oxygen sensor protein DosP	1_01085	1
921	2.02	2.02	415800000000000	679300000000000	380400000000000	RH1_02521	Ribosomal large subunit pseudouridine synthase B	1_02521	1
922	2.02	2.02	358700000000000	395100000000000	395100000000000	RH1_03012	1,5-anhydro-D-fructose reductase	1_03012	1
923	2.02	2.02	755800000000000	116300000000000	116300000000000	RH5_00116	hypothetical protein	5_00116	1
924	2.02	2.02	226800000000000	111800000000000	447300000000000	RH3_00152	Glycine betaine/L-proline transport system permease protein ProW	3_00152	1
925	2.02	2.02	181800000000000	779200000000000	779200000000000	RH1_00894	Stringent starvation protein B	1_00894	1
926	2.02	2.02	175600000000000	687000000000000	687000000000000	RH1_00395	Peptide methionine sulfoxide reductase MsrB	1_00395	1
927	2.01	2.02	244000000000000	361400000000000	361400000000000	RH4_00066	Blue-light-activated histidine kinase 1	4_00066	1
928	2.01	2.01	278900000000000	408200000000000	408200000000000	RH1_02520	hypothetical protein	1_02520	1
929	2.01	2.01	218500000000000	596000000000000	33110000000000	RH1_02696	D-erythro-7,8-dihydroneopterin triphosphate 2'-epimerase	1_02696	1
930	2.01	2.01	155100000000000	267400000000000	267400000000000	RH1_00339	L-arabinose transport system permease protein AraQ	1_00339	1
931	2.01	2.01	1824000000000	668700000000000	395100000000000	RH1_03428	putative L,D-transpeptidase YbiS precursor	1_03428	1
933	2.01	2.01	148300000000000	434800000000000	281300000000000	RH1_00756	Acetylornithine deacetylase	1_00756	1
934	2.01	2.01	508700000000000	982700000000000	462400000000000	RH1_00396	SmpA / OmlA family protein	1_00396	1
935	2.01	2.01	897700000000000	250500000000000	250500000000000	RH1_00180	putative periplasmic serine endoprotease DegP-like precursor	1_00180	1
936	2.01	2.01	182200000000000	514000000000000	514000000000000	RH1_01590	Lon protease 2	1_01590	1
937	2.01	2.01	255400000000000	815200000000000	815200000000000	RH1_03377	LOG family protein ORF6 in fasciation locus	1_03377	1
938	2.01	2.01	177300000000000	500000000000000	500000000000000	RH1_01699	hypothetical protein	1_01699	1
939	2.01	2.01	184900000000000	10080000000000	10080000000000	RH1_03408	phosphoribosyl-AMP cyclohydrolase	1_03408	1
941	2.01	2.01	1318000000000	775200000000000	775200000000000	RH3_00211	hypothetical protein	3_00211	1
942	2.01	2.01	190200000000000	135000000000000	135000000000000	RH1_01849	hypothetical protein	1_01849	1
943	2.01	2.01	343800000000000	25	25	RH1_00146	hypothetical protein	1_00146	1
944	2	2.14	75	529400000000000	235300000000000	RH4_00068	Cold shock protein CspA	4_00068	1
944	0	2.07	705900000000000	397100000000000	235300000000000	RH5_00034	Cold shock protein CspA	5_00034	1
945	2	2	362400000000000	50560000000000	50560000000000	RH1_01314	NADP-specific glutamate dehydrogenase	1_01314	1
946	2	2	24720000000000	486900000000000	486900000000000	RH1_02968	hypothetical protein	1_02968	1
947	2	2	396900000000000	307700000000000	307700000000000	RH1_00690	Glycosyl transferase family 2	1_00690	1
948	2	2	221700000000000	471700000000000	471700000000000	RH1_02795	EF hand	1_02795	1
949	2	2	32380000000000	532800000000000	532800000000000	RH1_03228	2,5-dichloro-2,5-cyclohexadiene-1,4-diol dehydrogenase	1_03228	1
950	2	2	187300000000000	674200000000000	674200000000000	RH1_01044	Histidinol-phosphatase	1_01044	1
951	2	2	200500000000000	207400000000000	207400000000000	RH1_01041	Guanine deaminase	1_01041	1
952	2	2	237400000000000	428000000000000	428000000000000	RH1_00721	Type III pantothenate kinase	1_00721	1
953	2	2	939600000000000	335600000000000	335600000000000	RH2_00221	Homocysteine S-methyltransferase	2_00221	1
954	2	2	555600000000000	197500000000000	197500000000000	RH1_02008	hypothetical protein	1_02008	1
955	2	2	13680000000000	526300000000000	526300000000000	RH1_02231	hypothetical protein	1_02231	1
956	2	2	103000000000000	424200000000000	424200000000000	RH1_01941	L-asparaginase II	1_01941	1
957	2	2	813300000000000	331300000000000	331300000000000	RH1_01874	Taurine-binding periplasmic protein precursor	1_01874	1
958	2	2	197700000000000	581400000000000	581400000000000	RH1_01826	Glucose-1-phosphate cytidylyltransferase	1_01826	1
959	2	2	617600000000000	237500000000000	237500000000000	RH1_01464	Imelysin	1_01464	1
960	2	2	248200000000000	656900000000000	656900000000000	RH1_01303	Transcriptional regulator YqjI	1_01303	1
961	2	2	372900000000000	144100000000000	144100000000000	RH1_01014	Glutathione-dependent formaldehyde-activating enzyme	1_01014	1
962	2	2	336300000000000	885000000000000	885000000000000	RH1_00846	hypothetical protein	1_00846	1
963	2	2	956800000000000	679000000000000	679000000000000	RH1_00375	4-hydroxythreonine-4-phosphate dehydrogenase 1	1_00375	1
964	2	2	211800000000000	320200000000000	320200000000000	RH1_00071	Cysteine desulfurase	1_00071	1
965	2	2	182600000000000	782600000000000	782600000000000	RH1_03437	Enamine/imine deaminase	1_03437	1
966	2	2	163800000000000	96050000000000	96050000000000	RH1_02757	dTDP-4-dehydrorhamnose 3,5-epimerase	1_02757	1
967	2	2	13910000000000	13910000000000	596000000000000	RH1_02487	Universal stress protein family protein	1_02487	1
968	2	2	180100000000000	180100000000000	111800000000000	RH1_01684	lipopolysaccharide transport periplasmic protein LptA	1_01684	1
969	2	2	513900000000000	37.5	37.5	RH1_00945	hypothetical protein	1_00945	1
970	2	2	925900000000000	432100000000000	432100000000000	RH1_00479	RDD family protein	1_00479	1
971	2	2	141300000000000	141300000000000	141300000000000	RH4_00205	hypothetical protein	4_00205	1
975	1.92	1.92	204500000000000	204500000000000	204500000000000	RH1_02199	50S ribosomal protein L34	1_02199	1
977	1.89	1.89	408000000000000	27360000000000	696500000000000	RH1_00482	Glutathione S-transferase GST-6.0	1_00482	1
978	1.87	1.87	263600000000000	747700000000000	168200000000000	RH2_00188	Long-chain-fatty-acid--CoA ligase FadD13	2_00188	1
979	1.87	1.87	10080000000000	798300000000000	147100000000000	RH1_00248	Mannitol 2-dehydrogenase	1_00248	1
980	1.83	1.83	214900000000000	371900000000000	165300000000000	RH1_03002	6-aminohexanoate-cyclic-dimer hydrolase	1_03002	1
982	1.8	1.8	17740000000000	612900000000000	290300000000000	RH1_03049	Glyoxylate/hydroxypyruvate reductase A	1_03049	1
983	1.8	1.8	154300000000000	514300000000000	514300000000000	RH1_00832	hypothetical protein	1_00832	1
984	1.78	1.78	330900000000000	441200000000000	441200000000000	RH1_01969	Dipeptidyl-peptidase 6	1_01969	1
985	1.77	1.77	135800000000000	264200000000000	264200000000000	RH1_02780	Aliphatic sulfonates import ATP-binding protein SsuB	1_02780	1
987	1.76	1.76	245400000000000	119000000000000	483300000000000	RH2_00062	7-alpha-hydroxysteroid dehydrogenase	2_00062	1
989	1.72	1.72	296700000000000	356100000000000	356100000000000	RH3_00068	Deoxyribose-phosphate aldolase	3_00068	1
990	1.72	1.72	185500000000000	60870000000000	289900000000000	RH2_00223	NADPH-dependent curcumin reductase	2_00223	1
992	1.68	1.68	685500000000000	685500000000000	685500000000000	RH1_01579	ATP synthase subunit a	1_01579	1
993	1.67	1.67	171100000000000	733100000000000	150400000000000	RH2_00438	Glutathione-binding protein GsiB precursor	2_00438	1
994	1.67	1.67	232800000000000	121700000000000	529100000000000	RH1_03188	hypothetical protein	1_03188	1
995	1.65	1.65	656800000000000	710100000000000	710100000000000	RH1_02212	Ribosome maturation factor RimM	1_02212	1
996	1.62	1.62	29110000000000	29110000000000	164600000000000	RH1_01664	Exodeoxyribonuclease 7 small subunit	1_01664	1
997	1.61	1.61	343700000000000	281700000000000	281700000000000	RH4_00261	Macrolide export protein MacA	4_00261	1
999	1.59	1.59	342600000000000	87960000000000	463000000000000	RH1_02089	hypothetical protein	1_02089	1
1002	1.53	1.53	167600000000000	502800000000000	502800000000000	RH1_00607	hypothetical protein	1_00607	1
1003	1.5	1.5	13230000000000	109700000000000	290300000000000	RH2_00081	3-keto-5-aminohexanoate cleavage enzyme	2_00081	1
1003	0.03	1.48	441600000000000	551900000000000	292200000000000	RH3_00133	3-keto-5-aminohexanoate cleavage enzyme	3_00133	1
1004	1.49	1.49	287400000000000	190000000000000	190000000000000	RH1_02318	Diaminopimelate decarboxylase	1_02318	1
1006	1.47	1.47	154700000000000	508100000000000	23090000000000	RH1_01556	Lactate utilization protein A	1_01556	1
1007	1.46	1.46	176100000000000	211300000000000	211300000000000	RH3_00368	C4-dicarboxylate transport transcriptional regulatory protein DctD	3_00368	1
1009	1.44	1.44	48090000000000	801500000000000	458000000000000	RH1_02085	Exodeoxyribonuclease III	1_02085	1
1010	1.41	1.41	539000000000000	113500000000000	113500000000000	RH1_00478	hypothetical protein	1_00478	1
1011	1.41	1.41	931700000000000	227700000000000	227700000000000	RH1_00997	NAD/NADP-dependent betaine aldehyde dehydrogenase 1	1_00997	1
1012	1.39	1.39	425900000000000	175900000000000	101900000000000	RH1_00498	hypothetical protein	1_00498	1
1013	1.38	1.38	439000000000000	128000000000000	548800000000000	RH1_00806	Acetyltransferase (GNAT) family protein	1_00806	1
1014	1.37	1.37	560100000000000	581400000000000	271300000000000	RH3_00030	Ribose import ATP-binding protein RbsA	3_00030	1
1015	1.36	1.36	319000000000000	107500000000000	394300000000000	RH1_01992	Diaminopimelate epimerase	1_01992	1
1016	1.35	1.35	287300000000000	4696000000000	248600000000000	RH1_01557	putative FAD-linked oxidoreductase	1_01557	1
1017	1.35	1.35	88240000000000	294100000000000	294100000000000	RH2_00189	hypothetical protein	2_00189	1
1018	1.33	1.33	205700000000000	567400000000000	567400000000000	RH5_00096	Chloramphenicol acetyltransferase	5_00096	1
1019	1.32	1.32	969700000000000	48480000000000	242400000000000	RH1_01460	Glyceraldehyde-3-phosphate dehydrogenase	1_01460	1
1020	1.24	1.24	275500000000000	889400000000000	238600000000000	RH1_00382	Adenosylmethionine-8-amino-7-oxononanoate aminotransferase	1_00382	1
1022	1.21	1.21	109600000000000	29900000000000	29900000000000	RH1_01010	HTH-type transcriptional regulator CynR	1_01010	1
1023	1.2	1.2	756300000000000	560200000000000	364100000000000	RH1_01525	Ribose transport system permease protein RbsC	1_01525	1
1025	1.17	1.17	280000000000000	107700000000000	276900000000000	RH5_00093	Putative glycosyltransferase EpsE	5_00093	1
1026	1.16	1.16	369000000000000	476200000000000	238100000000000	RH1_00166	HTH-type transcriptional repressor CytR	1_00166	1
1027	1.16	1.16	251000000000000	104600000000000	502100000000000	RH1_02847	1-(5-phosphoribosyl)-5-[(5-phosphoribosylamino)methylideneamino] imidazole-4-carboxamide isomerase	1_02847	1
1028	1.16	1.16	140600000000000	507800000000000	507800000000000	RH1_01955	2-dehydro-3-deoxy-D-gluconate 5-dehydrogenase	1_01955	1
1029	1.15	1.15	204800000000000	180700000000000	180700000000000	RH2_00090	Succinyl-CoA:coenzyme A transferase	2_00090	1
1030	1.14	1.14	162600000000000	447200000000000	447200000000000	RH1_01973	diadenosine tetraphosphatase	1_01973	1
1031	1.12	1.12	418100000000000	292400000000000	292400000000000	RH1_01001	Glycine betaine/L-proline transport ATP-binding protein ProV	1_01001	1
1033	1.11	1.11	224500000000000	346900000000000	183700000000000	RH3_00187	Nitrate/nitrite sensor protein NarX	3_00187	1
1034	1.11	1.11	324700000000000	618600000000000	309300000000000	RH1_00459	Deoxyguanosinetriphosphate triphosphohydrolase	1_00459	1
1035	1.1	1.1	279200000000000	558400000000000	558400000000000	RH1_00660	hypothetical protein	1_00660	1
1036	1.09	1.09	341500000000000	100700000000000	34400000000000	RH1_00494	Soluble hydrogenase 42 kDa subunit	1_00494	1
1039	1.07	1.07	358700000000000	525400000000000	380400000000000	RH1_01141	Glutamine-dependent NAD(+) synthetase	1_01141	1
1040	1.07	1.07	710200000000000	284100000000000	284100000000000	RH1_03010	Ribosomal large subunit pseudouridine synthase D	1_03010	1
1042	1.03	1.03	349300000000000	100400000000000	393000000000000	RH1_02108	Ribonuclease 3	1_02108	1
1043	1.03	1.03	122500000000000	809600000000000	240700000000000	RH1_01439	Glutamate-1-semialdehyde 2,1-aminomutase	1_01439	1
1044	1.02	1.02	314000000000000	774200000000000	279600000000000	RH1_02246	Protease 3 precursor	1_02246	1
1046	1	1	458600000000000	261100000000000	509600000000000	RH1_00464	RNA polymerase-binding transcription factor DksA	1_00464	1
1047	0.99	0.99	460500000000000	460500000000000	23030000000000	RH2_00436	REVERSED Dipeptide transport system permease protein DppC	2_00436	1
1048	0.98	0.98	232900000000000	794500000000000	219200000000000	RH1_02765	sn-glycerol-3-phosphate import ATP-binding protein UgpC	1_02765	1
1049	0.97	0.97	668500000000000	213600000000000	120700000000000	RH3_00339	REVERSED Extracellular serine protease precursor	3_00339	1
1050	0.96	0.96	397800000000000	292000000000000	292000000000000	RH1_01979	putative lysine decarboxylase	1_01979	1
1051	0.95	0.95	374700000000000	697700000000000	155000000000000	RH1_02657	hypothetical protein	1_02657	1
1053	0.93	0.93	38620000000000	396800000000000	185200000000000	RH3_00155	PAP2 superfamily protein	3_00155	1
1054	0.92	0.92	33500000000000	106800000000000	364100000000000	RH1_00886	Cysteine desulfurase	1_00886	1
1055	0.92	0.92	107600000000000	255000000000000	255000000000000	RH1_01829	Inosose dehydratase	1_01829	1
1056	0.91	0.92	57670000000000	374200000000000	122700000000000	RH1_01421	hypothetical protein	1_01421	1
1057	0.9	0.9	516600000000000	853100000000000	426500000000000	RH1_02707	HTH-type transcriptional regulator McbR	1_02707	1
1058	0.9	0.9	831400000000000	161700000000000	161700000000000	RH1_03226	REVERSED NAD-dependent dihydropyrimidine dehydrogenase subunit PreA	1_03226	1
1059	0.89	0.89	388200000000000	617600000000000	323500000000000	RH1_01526	REVERSED D-ribose-binding periplasmic protein precursor	1_01526	1
1060	0.89	0.89	69410000000000	257100000000000	257100000000000	RH2_00291	putative hydrolase YxeP	2_00291	1
1061	0.88	0.88	263400000000000	383600000000000	179000000000000	RH1_03259	Phage portal protein	1_03259	1
1061	0	0.81	210500000000000	118800000000000	118800000000000	RH2_00270	REVERSED Glutathione import ATP-binding protein GsiA	2_00270	1
1062	0.87	0.87	285000000000000	96620000000000	96620000000000	RH1_01221	Cob(I)yrinic acid a,c-diamide adenosyltransferase	1_01221	1
1063	0.87	0.87	704200000000000	387300000000000	387300000000000	RH2_00347	Oligopeptide transport ATP-binding protein OppD	2_00347	1
1064	0.86	0.86	158800000000000	2365000000000	2365000000000	RH2_00369	HTH-type transcriptional regulator GltR	2_00369	1
1064	0	0.86	367500000000000	107200000000000	107200000000000	RH1_01231	hypothetical protein	1_01231	1
1065	0.84	0.84	150600000000000	376600000000000	230100000000000	RH1_03243	3-succinoylsemialdehyde-pyridine dehydrogenase	1_03243	1
1066	0.84	0.84	182600000000000	297200000000000	1486000000000	RH1_02202	putative sensor histidine kinase TcrY	1_02202	1
1067	0.83	0.83	161100000000000	758300000000000	308100000000000	RH1_02013	Bifunctional protein FolC	1_02013	1
1068	0.83	0.83	207500000000000	188700000000000	188700000000000	RH1_00353	Glycogen synthase 1	1_00353	1
1069	0.82	0.82	873800000000000	873800000000000	873800000000000	RH1_02287	hypothetical protein	1_02287	1
1070	0.81	0.83	154900000000000	182200000000000	182200000000000	RH3_00340	Glycosyl transferases group 1	3_00340	1
1071	0.81	0.81	256200000000000	0.99499998614192	0.99499998614192	RH1_02295	REVERSED Phenylalanine--tRNA ligase beta subunit	1_02295	1
1072	0.81	0.81	240200000000000	562200000000000	187400000000000	RH1_02690	Putative peptidoglycan binding domain protein	1_02690	1
1073	0.8	0.81	180600000000000	103200000000000	516100000000000	RH1_02506	REVERSED Deoxyuridine 5'-triphosphate nucleotidohydrolase	1_02506	1
1074	0.78	0.8	238600000000000	659900000000000	659900000000000	RH1_00081	5'-nucleotidase	1_00081	1
1075	0.78	0.78	143900000000000	701800000000000	421100000000000	RH2_00151	General stress protein 39	2_00151	1
1076	0.78	0.78	989800000000000	203000000000000	203000000000000	RH1_01167	Arginine--pyruvate transaminase AruH	1_01167	1
1077	0.77	0.77	139900000000000	148500000000000	148500000000000	RH1_01418	REVERSED ATP-dependent RNA helicase HrpB	1_01418	1
1078	0.77	0.77	121800000000000	288500000000000	288500000000000	RH1_01278	REVERSED XdhC and CoxI family protein	1_01278	1
1079	0.76	0.76	275100000000000	682700000000000	220900000000000	RH1_03128	Glycerol kinase	1_03128	1
1080	0.76	0.76	237200000000000	705100000000000	416700000000000	RH4_00190	HTH-type transcriptional activator TipA	4_00190	1
1081	0.76	0.76	207700000000000	270900000000000	270900000000000	RH1_00492	Methylenetetrahydrofolate--tRNA-(uracil-5-)-methyltransferase TrmFO	1_00492	1
1082	0.75	0.75	268600000000000	895200000000000	196500000000000	RH1_00014	Trk system potassium uptake protein TrkA	1_00014	1
1083	0.75	0.75	293200000000000	300800000000000	300800000000000	RH4_00020	Inner membrane protein YebE	4_00020	1
1083	0	0.73	26010000000000	358700000000000	358700000000000	RH4_00320	Inner membrane protein YebE	4_00320	1
1084	0.75	0.75	257500000000000	359300000000000	359300000000000	RH1_02391	Inositol 2-dehydrogenase	1_02391	1
1085	0.75	0.75	155400000000000	518100000000000	518100000000000	RH1_00804	hypothetical protein	1_00804	1
1087	0.74	0.74	11090000000000	431200000000000	225900000000000	RH3_00164	Circadian clock protein kinase KaiC	3_00164	1
1088	0.73	0.73	856200000000000	547900000000000	239700000000000	RH1_02366	REVERSED Cbb3-type cytochrome c oxidase subunit CcoP	1_02366	1
1089	0.72	0.78	23760000000000	567400000000000	319100000000000	RH2_00348	REVERSED Glutathione import ATP-binding protein GsiA	2_00348	1
1090	0.71	0.71	152900000000000	146800000000000	183500000000000	RH2_00084	2,3-diketo-L-gulonate-binding periplasmic protein YiaO precursor	2_00084	1
1091	0.71	0.71	294300000000000	717000000000000	301900000000000	RH1_03387	Arabinose operon regulatory protein	1_03387	1
1092	0.7	0.7	328800000000000	423100000000000	25000000000000	RH1_02680	Exodeoxyribonuclease 7 large subunit	1_02680	1
1093	0.7	0.7	263800000000000	425500000000000	383000000000000	RH2_00233	REVERSED multidrug resistance protein MdtN	2_00233	1
1094	0.7	0.7	173500000000000	510200000000000	229600000000000	RH1_01586	LL-diaminopimelate aminotransferase	1_01586	1
1095	0.69	0.69	237800000000000	128900000000000	128900000000000	RH1_03383	Glutathione import ATP-binding protein GsiA	1_03383	1
1096	0.69	0.69	364500000000000	468200000000000	468200000000000	RH3_00258	Oligopeptide transport ATP-binding protein OppD	3_00258	1
1096	0	0.68	35360000000000	257800000000000	257800000000000	RH2_00007	Glutathione import ATP-binding protein GsiA	2_00007	1
1097	0.69	0.69	48300000000000	255700000000000	255700000000000	RH1_01335	REVERSED putative permease	1_01335	1
1099	0.67	0.67	19710000000000	492700000000000	104800000000000	RH1_00784	UvrABC system protein A	1_00784	1
1100	0.67	0.67	155000000000000	112500000000000	24320000000000	RH1_00173	Aldose 1-epimerase precursor	1_00173	1
1101	0.66	0.66	330100000000000	256400000000000	256400000000000	RH4_00190	REVERSED HTH-type transcriptional activator TipA	4_00190	1
1102	0.65	0.65	297000000000000	158400000000000	158400000000000	RH1_00594	Aerobic cobaltochelatase subunit CobT	1_00594	1
1103	0.65	0.65	29000000000000	145000000000000	297400000000000	RH1_02237	4-hydroxy-tetrahydrodipicolinate reductase	1_02237	1
1104	0.65	0.65	137900000000000	48140000000000	17510000000000	RH1_00206	Polyol:NADP oxidoreductase	1_00206	1
1106	0.64	0.64	10700000000000	697700000000000	255800000000000	RH1_01952	Nicotinate phosphoribosyltransferase	1_01952	1
1107	0.63	0.64	163400000000000	389100000000000	389100000000000	RH1_00702	Endo-1,3-1,4-beta-glycanase ExoK precursor	1_00702	1
1108	0.62	0.62	389300000000000	263400000000000	160300000000000	RH2_00412	putative enoyl-CoA hydratase echA8	2_00412	1
1109	0.62	0.62	732200000000000	34680000000000	17340000000000	RH1_00511	REVERSED light-independent protochlorophyllide reductase subunit N	1_00511	1
1110	0.61	0.61	213500000000000	203300000000000	101700000000000	RH1_00574	Cellulose synthase 1	1_00574	1
1111	0.61	0.61	184600000000000	384600000000000	205100000000000	RH1_02625	REVERSED 2-isopropylmalate synthase	1_02625	1
1112	0.6	0.6	110600000000000	199100000000000	199100000000000	RH1_00467	REVERSED hypothetical protein	1_00467	1
1113	0.59	0.59	144000000000000	257100000000000	257100000000000	RH2_00291	REVERSED putative hydrolase YxeP	2_00291	1
1114	0.58	0.58	347700000000000	860200000000000	394300000000000	RH1_00465	ATPase family associated with various cellular activities (AAA)	1_00465	1
1115	0.58	0.58	215900000000000	108000000000000	108000000000000	RH1_02856	hypothetical protein	1_02856	1
1116	0.57	0.57	2568000000000	890400000000000	308200000000000	RH1_01976	Phosphoserine phosphatase	1_01976	1
1117	0.56	0.56	373800000000000	126200000000000	514000000000000	RH1_03094	Polyketide cyclase / dehydrase and lipid transport	1_03094	1
1118	0.56	0.56	130500000000000	177000000000000	177000000000000	RH3_00172	REVERSED hypothetical protein	3_00172	1
1119	0.56	0.56	700400000000000	136200000000000	136200000000000	RH1_03055	REVERSED Glutathione-binding protein GsiB precursor	1_03055	1
1120	0.55	0.55	37280000000000	205400000000000	0.947900023311377	RH4_00268	von Willebrand factor type A domain protein	4_00268	1
1121	0.55	0.55	91330000000000	35130000000000	1639000000000	RH1_02035	REVERSED Type I secretion system membrane fusion protein PrsE	1_02035	1
1122	0.54	0.87	253600000000000	144300000000000	144300000000000	RH4_00159	Glycosyl transferases group 1	4_00159	1
1122	0	0.86	170400000000000	259300000000000	259300000000000	RH2_00204	REVERSED Phosphate-import ATP-binding protein PhnC	2_00204	1
1123	0.51	0.51	326700000000000	698300000000000	374100000000000	RH1_02028	Ferredoxin--NAD(P)(+) reductase fdr	1_02028	1
1124	0.5	0.5	423800000000000	11260000000000	397400000000000	RH1_00235	3-keto-5-aminohexanoate cleavage enzyme	1_00235	1
1125	0.5	0.5	261900000000000	306100000000000	306100000000000	RH1_01884	Formyltetrahydrofolate deformylase	1_01884	1
1126	0.5	0.5	414800000000000	6.25	6.25	RH1_02209	hypothetical protein	1_02209	1
1127	0.5	0.5	240200000000000	240200000000000	240200000000000	RH1_02643	L-lysine 2,3-aminomutase	1_02643	1
1128	0.49	0.49	299800000000000	146300000000000	146300000000000	RH1_02900	REVERSED DNA repair protein RecN	1_02900	1
1129	0.49	0.49	149400000000000	498100000000000	498100000000000	RH1_00706	5'-nucleotidase SurE	1_00706	1
1130	0.49	0.49	462400000000000	914000000000000	430100000000000	RH1_03058	CHAP domain protein	1_03058	1
1131	0.48	0.49	307700000000000	307700000000000	307700000000000	RH1_00157	REVERSED putative protease YhbU precursor	1_00157	1
1132	0.48	0.48	245300000000000	13680000000000	61320000000000	RH1_02849	Imidazole glycerol phosphate synthase subunit HisH 1	1_02849	1
1134	0.47	0.47	146200000000000	384600000000000	384600000000000	RH1_02734	REVERSED Trans-aconitate 2-methyltransferase	1_02734	1
1135	0.47	0.47	600000000000000	233300000000000	233300000000000	RH1_02322	REVERSED cell division ABC transporter subunit FtsX	1_02322	1
1136	0.46	0.46	170700000000000	45730000000000	45730000000000	RH2_00435	Oligopeptide transport ATP-binding protein OppD	2_00435	1
1137	0.46	0.46	263000000000000	415200000000000	415200000000000	RH1_01958	L-arabinolactonase	1_01958	1
1138	0.46	0.46	272700000000000	155800000000000	155800000000000	RH1_03254	Acyl carrier protein	1_03254	1
1139	0.45	0.45	97180000000000	282100000000000	282100000000000	RH2_00271	Formamidase	2_00271	1
1140	0.45	0.45	87910000000000	87910000000000	87910000000000	RH3_00376	FCD domain protein	3_00376	1
1141	0.44	0.44	217500000000000	470900000000000	179400000000000	RH1_03084	REVERSED putative protein kinase UbiB	1_03084	1
1142	0.44	0.44	269500000000000	568900000000000	209600000000000	RH2_00026	Nucleoid occlusion protein	2_00026	1
1143	0.43	0.43	338500000000000	865400000000000	153800000000000	RH1_02680	REVERSED Exodeoxyribonuclease 7 large subunit	1_02680	1
1144	0.43	0.43	200700000000000	717800000000000	146800000000000	RH1_03379	REVERSED Putative multidrug export ATP-binding/permease protein	1_03379	1
1146	0.42	0.42	281400000000000	173000000000000	0.807399954646826	RH1_02092	REVERSED Leucine--tRNA ligase	1_02092	1
1147	0.42	0.42	295500000000000	204500000000000	204500000000000	RH1_01988	REVERSED putative CtpA-like serine protease	1_01988	1
1148	0.42	0.42	226400000000000	30410000000000	30410000000000	RH2_00442	fec operon regulator FecR	2_00442	1
1149	0.41	0.41	320900000000000	237700000000000	118800000000000	RH2_00270	Glutathione import ATP-binding protein GsiA	2_00270	1
1150	0.41	0.41	197500000000000	288100000000000	288100000000000	RH1_01215	Precorrin-3B C(17)-methyltransferase	1_01215	1
1151	0.4	0.42	210300000000000	320000000000000	0.914299953728914	RH1_01755	DNA mismatch repair protein MutS	1_01755	1
1152	0.4	0.4	18130000000000	50670000000000	293300000000000	RH1_02723	DNA polymerase III subunit tau	1_02723	1
1153	0.4	0.4	23820000000000	235600000000000	235600000000000	RH1_00799	Aspartate aminotransferase	1_00799	1
1154	0.4	0.4	923100000000000	384600000000000	384600000000000	RH1_02435	hypothetical protein	1_02435	1
1155	0.39	0.39	297200000000000	180700000000000	0.903599988669157	RH1_02582	REVERSED Isoleucine--tRNA ligase	1_02582	1
1156	0.39	0.39	283400000000000	159700000000000	159700000000000	RH1_01066	Choline-sulfatase	1_01066	1
1157	0.39	0.39	335500000000000	483900000000000	258100000000000	RH1_02380	REVERSED Porphobilinogen deaminase	1_02380	1
1158	0.39	0.39	206900000000000	129300000000000	387900000000000	RH1_02341	phosphatidylserine decarboxylase	1_02341	1
1159	0.39	0.39	336600000000000	11880000000000	11880000000000	RH1_03335	hypothetical protein	1_03335	1
1160	0.39	0.39	357100000000000	357100000000000	357100000000000	RH1_01623	Transcriptional regulatory protein tctD	1_01623	1
1161	0.38	0.39	992400000000000	458000000000000	458000000000000	RH1_02107	Signal peptidase I	1_02107	1
1162	0.38	0.39	165400000000000	708700000000000	708700000000000	RH1_03155	REVERSED two-component response regulator	1_03155	1
1163	0.38	0.38	228500000000000	207700000000000	207700000000000	RH1_00408	REVERSED Beta-hexosaminidase	1_00408	1
1164	0.38	0.38	145000000000000	687000000000000	687000000000000	RH1_00731	REVERSED hypothetical protein	1_00731	1
1166	0.37	0.37	201200000000000	510500000000000	0	RH1_03114	REVERSED Chemotaxis protein CheA	1_03114	1
1167	0.37	0.37	25230000000000	210200000000000	210200000000000	RH1_01828	HTH-type transcriptional repressor CytR	1_01828	1
1168	0.37	0.37	275200000000000	275200000000000	275200000000000	RH3_00069	Deoxyribonucleoside regulator	3_00069	1
1169	0.37	0.37	239700000000000	479500000000000	479500000000000	RH3_00289	REVERSED Cytochrome c6	3_00289	1
1171	0.36	0.36	139700000000000	139700000000000	139700000000000	RH1_00584	Ribose import ATP-binding protein RbsA	1_00584	1
1172	0.36	0.36	162400000000000	316500000000000	168800000000000	RH1_03207	Tyrosine recombinase XerC	1_03207	1
1173	0.36	0.36	253700000000000	172400000000000	172400000000000	RH1_01372	Putative N-acetyl-LL-diaminopimelate aminotransferase	1_01372	1
1174	0.35	0.35	41100000000000	319600000000000	319600000000000	RH1_01776	REVERSED Tim44-like domain protein	1_01776	1
1175	0.35	0.35	193900000000000	249300000000000	249300000000000	RH1_00337	REVERSED Maltose/maltodextrin import ATP-binding protein MalK	1_00337	1
1175	0	0.35	126900000000000	271900000000000	271900000000000	RH1_01818	REVERSED sn-glycerol-3-phosphate import ATP-binding protein UgpC	1_01818	1
1175	0	0.34	409600000000000	271100000000000	271100000000000	RH1_00245	REVERSED Maltose/maltodextrin import ATP-binding protein MalK	1_00245	1
1175	0	0.34	119400000000000	23870000000000	23870000000000	RH3_00183	REVERSED Maltose/maltodextrin import ATP-binding protein MalK	3_00183	1
1176	0.35	0.35	344400000000000	529800000000000	529800000000000	RH1_01017	Leucine-responsive regulatory protein	1_01017	1
1177	0.35	0.35	303600000000000	647800000000000	647800000000000	RH1_02193	MOSC domain protein	1_02193	1
1179	0.34	0.34	150600000000000	115800000000000	115800000000000	RH1_03137	Quinoprotein glucose dehydrogenase	1_03137	1
1180	0.34	0.34	202900000000000	492800000000000	492800000000000	RH3_00046	sn-glycerol-3-phosphate import ATP-binding protein UgpC	3_00046	1
1181	0.34	0.34	662400000000000	113100000000000	113100000000000	RH1_02248	DNA mismatch repair protein MutL	1_02248	1
1182	0.33	0.33	526900000000000	690500000000000	230200000000000	RH1_02147	REVERSED Elongation factor Tu	1_02147	1
1182	0	0.33	526900000000000	690500000000000	230200000000000	RH1_02132	REVERSED Elongation factor Tu	1_02132	1
1183	0.33	0.33	216000000000000	160000000000000	160000000000000	RH3_00082	Xylulose kinase	3_00082	1
1184	0.33	0.33	283200000000000	17340000000000	17340000000000	RH3_00314	REVERSED Fusaric acid resistance protein family protein	3_00314	1
1185	0.33	0.33	19140000000000	161700000000000	161700000000000	RH1_00271	REVERSED exonuclease subunit SbcD	1_00271	1
1186	0.33	0.33	133300000000000	666700000000000	666700000000000	RH1_00380	hypothetical protein	1_00380	1
1187	0.32	0.33	203500000000000	779200000000000	779200000000000	RH1_00905	Pyrophosphatase PpaX	1_00905	1
1190	0.31	0.31	125900000000000	157400000000000	0.839500036090612	RH3_00322	REVERSED putative FAD-linked oxidoreductase	3_00322	1
1191	0.31	0.31	283300000000000	3125	3125	RH1_01345	REVERSED DNA polymerase IV	1_01345	1
1191	0	0.29	142300000000000	304900000000000	304900000000000	RH1_00292	REVERSED DNA polymerase IV	1_00292	1
1191	0	0.28	131700000000000	533800000000000	533800000000000	RH4_00060	REVERSED DNA polymerase IV	4_00060	1
1192	0.31	0.31	152500000000000	196100000000000	196100000000000	RH1_00091	hypothetical protein	1_00091	1
1193	0.31	0.31	164400000000000	274000000000000	274000000000000	RH4_00326	REVERSED HTH-type transcriptional activator AmpR	4_00326	1
1194	0.31	0.31	640400000000000	221700000000000	221700000000000	RH1_02254	Major Facilitator Superfamily protein	1_02254	1
1195	0.3	0.3	160100000000000	238500000000000	119300000000000	RH1_02912	C4-dicarboxylate transport sensor protein DctB	1_02912	1
1196	0.3	0.3	252600000000000	295400000000000	118200000000000	RH1_00062	Na(+)-translocating NADH-quinone reductase subunit F	1_00062	1
1197	0.3	0.3	24550000000000	48480000000000	242400000000000	RH1_01460	REVERSED Glyceraldehyde-3-phosphate dehydrogenase	1_01460	1
1199	0.3	0.3	307700000000000	107700000000000	107700000000000	RH4_00028	REVERSED hypothetical protein	4_00028	1
1201	0.29	0.29	271900000000000	0.686099985614419	0.686099985614419	RH1_02803	Blue-light-activated histidine kinase	1_02803	1
1202	0.29	0.29	288300000000000	133300000000000	133300000000000	RH1_03121	Malto-oligosyltrehalose trehalohydrolase	1_03121	1
1203	0.29	0.29	390900000000000	411500000000000	411500000000000	RH4_00236	TraK protein	4_00236	1
1203	0	0.29	390900000000000	411500000000000	411500000000000	RH4_00001	TraK protein	4_00001	1
1204	0.29	0.29	146800000000000	458700000000000	458700000000000	RH1_00115	REVERSED Phage DNA packaging protein Nu1	1_00115	1
1209	0.28	0.28	178300000000000	361800000000000	180900000000000	RH1_02529	REVERSED L-lactate dehydrogenase [cytochrome]	1_02529	1
1210	0.27	0.27	815800000000000	210500000000000	210500000000000	RH4_00337	REVERSED ABC transporter permease YtrF precursor	4_00337	1
1213	0.25	0.26	208000000000000	531000000000000	154900000000000	RH3_00172	hypothetical protein	3_00172	1
1223	0.24	0.25	67670000000000	67670000000000	67670000000000	RH1_02836	REVERSED Phage terminase, small subunit	1_02836	1
1263	0.19	0.19	133500000000000	177100000000000	177100000000000	RH1_00348	REVERSED Sensor protein EvgS precursor	1_00348	1
1273	0.18	0.18	445700000000000	206500000000000	206500000000000	RH1_00986	hypothetical protein	1_00986	1
1276	0.17	0.18	793700000000000	539700000000000	31750000000000	RH2_00439	HTH-type transcriptional activator CmpR	2_00439	1
1277	0.17	0.17	519500000000000	423000000000000	236900000000000	RH1_01081	REVERSED Aspartate--tRNA ligase	1_01081	1
1296	0.16	0.16	148100000000000	122000000000000	122000000000000	RH1_02785	REVERSED Methionine--tRNA ligase	1_02785	1
1318	0.14	0.14	274900000000000	350900000000000	350900000000000	RH1_00754	Cyclic pyranopterin monophosphate synthase	1_00754	1
1348	0.12	0.12	366700000000000	755600000000000	177800000000000	RH1_03275	REVERSED Dihydrolipoyllysine-residue acetyltransferase component of pyruvate dehydrogenase complex	1_03275	1
1370	0.11	0.11	265000000000000	601100000000000	218600000000000	RH1_02716	REVERSED Spermidine/putrescine import ATP-binding protein PotA	1_02716	1
1399	0.1	0.1	148900000000000	458000000000000	458000000000000	RH1_03096	REVERSED N(G),N(G)-dimethylarginine dimethylaminohydrolase	1_03096	1
1436	0.08	0.08	170200000000000	174100000000000	174100000000000	RH4_00311	REVERSED Transposase	4_00311	1
1460	0.08	0.08	217400000000000	869600000000000	869600000000000	RH1_00141	hypothetical protein	1_00141	1
1486	0.07	0.07	151900000000000	257000000000000	257000000000000	RH1_00972	REVERSED Lipoprotein-releasing system transmembrane protein LolC	1_00972	1
1500	0.06	1.51	698900000000000	286700000000000	286700000000000	RH1_02152	REVERSED 50S ribosomal protein L2	1_02152	1
1501	0.06	0.37	132700000000000	278300000000000	0.742099992930889	RH1_01218	Aerobic cobaltochelatase subunit CobN	1_01218	1
1519	0.06	0.06	129100000000000	108700000000000	108700000000000	RH5_00106	REVERSED O-acetyltransferase OatA	5_00106	1
1531	0.06	0.06	241200000000000	351800000000000	351800000000000	RH5_00079	Cyclic di-GMP phosphodiesterase Gmr	5_00079	1
1534	0.06	0.06	269000000000000	128700000000000	128700000000000	RH1_01058	hypothetical protein	1_01058	1
1543	0.05	1.81	389200000000000	98800000000000	209600000000000	RH2_00259	Glyceraldehyde-3-phosphate dehydrogenase 3	2_00259	1
1552	0.05	0.06	148800000000000	416700000000000	416700000000000	RH1_02421	REVERSED hypothetical protein	1_02421	1
1553	0.05	0.06	235100000000000	373100000000000	373100000000000	RH1_02216	REVERSED Sporulation initiation inhibitor protein Soj	1_02216	1
1558	0.05	0.06	222200000000000	222200000000000	222200000000000	RH1_03082	Ribonuclease	1_03082	1
1578	0.05	0.05	252600000000000	415200000000000	415200000000000	RH1_01958	REVERSED L-arabinolactonase	1_01958	1
1590	0.05	0.05	142500000000000	172000000000000	172000000000000	RH1_02808	hypothetical protein	1_02808	1

## Sheet: Lab experiment
Protein summary of LAB experiments samples
N	Unused	Total	%Cov	%Cov(50)	%Cov(95)	Accession	Name	Species	Peptides(95%)
2	108.22	108.22	9794999957	926699996	926699996	RH1_01718	D-xylose-binding periplasmic protein precursor	1_01718	124
4	105.3	105.3	8980000019	8051000237	7687000036	RH1_01172	60 kDa chaperonin 1	1_01172	112
1	125	125	6338999867	5764999986	5353999734	RH1_02142	DNA-directed RNA polymerase subunit beta'	1_02142	78
6	83.45	83.45	92900002	9024000168	8787000179	RH1_02183	General L-amino acid-binding periplasmic protein AapJ precursor	1_02183	71
7	74.95	74.95	9053999782	8848999739	8593000174	RH1_02147	Elongation factor Tu	1_02147	70
7	0	74.95	9053999782	8848999739	8593000174	RH1_02132	Elongation factor Tu	1_02132	70
8	72.9	72.9	9146999717	8794000149	8794000149	RH1_01526	D-ribose-binding periplasmic protein precursor	1_01526	66
3	105.45	105.45	6362000108	5766000152	5338000059	RH1_02141	DNA-directed RNA polymerase subunit beta	1_02141	64
5	85.52	85.52	8342999816	8087999821	7860999703	RH1_02146	Elongation factor G	1_02146	61
9	71.38	71.38	8288999796	8008000255	7688000202	RH2_00344	Periplasmic dipeptide transport protein precursor	2_00344	50
10	70.95	70.95	8781999946	8592000008	8592000008	RH1_01184	ATP synthase subunit beta	1_01184	50
16	55.24	55.24	8267999887	7921000123	7897999883	RH1_01714	Xylose isomerase	1_01714	50
13	61.23	61.23	7304999828	6699000001	6112999916	RH1_01186	ATP synthase subunit alpha	1_01186	46
29	46.72	46.72	8806999922	8378999829	8072999716	RH1_01388	Lactate-binding periplasmic protein precursor	1_01388	46
12	62.91	62.91	71450001	6420000196	6277999878	RH1_01709	Chaperone protein DnaK	1_01709	45
17	54.68	54.68	8909000158	8528000116	8324999809	RH1_00440	Leucine-specific-binding protein precursor	1_00440	45
19	52.52	52.52	7814000249	7185999751	7156000137	RH2_00320	alkanesulfonate transporter substrate-binding subunit	2_00320	44
41	42.13	42.13	6747999787	6201000214	6018000245	RH1_02090	Porin	1_02090	42
18	54.33	54.33	7623000145	7093999982	6962000132	RH3_00197	putative D,D-dipeptide-binding periplasmic protein DdpA precursor	3_00197	41
32	45.35	45.35	837199986	7430999875	6834999919	RH1_00242	putative ABC transporter-binding protein precursor	1_00242	41
11	65.06	65.06	7882000208	6633999944	6086999774	RH1_02228	Polyribonucleotide nucleotidyltransferase	1_02228	39
14	58.59	58.59	7657999992	7275000215	6058999896	RH1_03360	Trigger factor	1_03360	38
27	48.32	48.32	7613999844	6287999749	587100029	RH1_01064	Heme-binding protein A precursor	1_01064	34
36	43.47	43.47	7929000258	7870000005	7870000005	RH2_00185	Sialic acid-binding periplasmic protein SiaP precursor	2_00185	34
24	49.88	49.88	6315000057	3740999997	3549000025	RH1_00147	Alanine--tRNA ligase	1_00147	33
46	40.05	40.05	8899999857	8312000036	8312000036	RH1_02311	Acetyl-CoA acetyltransferase	1_02311	33
15	56.16	56.16	7649000287	7649000287	7450000048	RH1_00083	Isocitrate dehydrogenase [NADP]	NADP	31
23	50.38	50.38	5016999841	440200001	4334999919	RH1_03409	Aconitate hydratase 1	1_03409	31
30	46.54	46.54	7171000242	7171000242	6947000027	RH3_00135	Spermidine/putrescine-binding periplasmic protein precursor	3_00135	31
31	45.52	45.52	1709000021	9613999724	9390000254	RH1_00763	Bifunctional hemolysin/adenylate cyclase precursor	1_00763	31
69	34.08	34.08	9162999988	8206999898	8206999898	RH1_00035	30S ribosomal protein S2	1_00035	31
28	48.11	48.11	8173000216	810100019	810100019	RH3_00042	sn-glycerol-3-phosphate-binding periplasmic protein UgpB precursor	3_00042	30
21	52.32	52.32	4426999986	3679000139	3389999866	RH1_01084	Carbamoyl-phosphate synthase large chain	1_01084	29
25	48.68	48.68	7272999883	6801000237	6801000237	RH1_03129	hypothetical protein	1_03129	29
26	48.35	48.35	5573999882	5467000008	5282999873	RH2_00279	Acetyl-coenzyme A synthetase	2_00279	29
33	44.78	44.78	6613000035	483099997	4562999904	RH1_02451	30S ribosomal protein S1	1_02451	29
76	32.44	32.44	894200027	8428999782	8428999782	RH3_00028	D-ribose-binding periplasmic protein precursor	3_00028	29
22	51.2	51.2	6227999926	545599997	5101000071	RH1_00345	Carbon monoxide dehydrogenase large chain	1_00345	28
37	43.21	43.22	7312999964	5629000068	5629000068	RH1_03356	Glutamine synthetase 1	1_03356	28
48	39.79	39.79	8471999764	8166999817	7332999706	RH1_01282	Purine-binding protein precursor	1_01282	28
52	38.94	38.94	6911000013	5799999833	5799999833	RH1_01974	D-3-phosphoglycerate dehydrogenase	1_01974	28
53	38.75	38.75	888899982	7868000269	7868000269	RH1_00776	Glyceraldehyde-3-phosphate dehydrogenase	1_00776	28
56	37.78	37.78	7698000073	7250999808	7250999808	RH1_00036	Elongation factor Ts	1_00036	28
102	28.71	28.71	7921000123	6093000174	6093000174	RH1_02152	50S ribosomal protein L2	1_02152	28
20	52.38	52.38	579400003	4982999861	4296999872	RH1_02915	Ribonuclease E	1_02915	27
51	39.21	39.21	6861000061	5820999742	5508999825	RH1_02289	Pyruvate kinase	1_02289	27
44	41.6	41.61	597299993	4323999882	3966999948	RH1_03317	Transketolase 1	1_03317	26
92	29.76	29.76	6966999769	6541000009	5663999915	RH1_02651	hypothetical protein	1_02651	26
35	43.87	43.87	7961999774	731400013	7074000239	RH1_01814	Multiple sugar-binding protein precursor	1_01814	25
39	43.09	43.09	5985999703	4251999855	34799999	RH1_01700	Translation initiation factor IF-2	1_01700	25
40	42.83	42.83	6338999867	5922999978	5124999881	RH1_00669	Methanol dehydrogenase [cytochrome c] subunit 1 precursor	1_00669	25
45	40.92	40.92	6514000297	5393999815	4880999923	RH1_03386	Dipeptide-binding protein DppE precursor	1_03386	25
50	39.46	39.46	6837000251	6326000094	5914000273	RH1_01595	hypothetical protein	1_01595	25
64	35.45	35.45	6826000214	663500011	5659999847	RH1_01483	Trifunctional nucleotide phosphoesterase protein YfkN precursor	1_01483	25
70	33.85	33.85	7411000133	7411000133	7275000215	RH1_00586	Iron deficiency-induced protein A precursor	1_00586	25
72	33.35	35.08	7095000148	6229000092	5530999899	RH1_02717	spermidine/putrescine ABC transporter periplasmic substrate-binding protein	1_02717	25
38	43.21	43.21	5188000202	4007999897	3882000148	RH1_03396	Outer membrane protein assembly factor BamA precursor	1_03396	24
107	28.01	28.01	7717000246	75	75	RH1_00250	Alpha-keto acid-binding periplasmic protein TakP precursor	1_00250	24
34	44.41	44.41	8277999759	692900002	6556000113	RH1_00335	Inosine-5'-monophosphate dehydrogenase	1_00335	23
43	41.71	41.71	8280000091	7958999872	7784000039	RH1_02174	DNA-directed RNA polymerase subunit alpha	1_02174	23
54	38.51	38.51	7979000211	6309000254	5485000014	RH1_02225	3-succinoylsemialdehyde-pyridine dehydrogenase	1_02225	23
80	31.91	31.91	5576000214	5012000203	4824000001	RH1_03286	Enolase	1_03286	23
114	26.36	26.36	3239000142	2827000022	2827000022	RH4_00324	Extracellular serine protease precursor	4_00324	23
55	38.43	38.43	8876000047	8876000047	852699995	RH2_00238	SapC	2_00238	22
59	36.44	36.44	7196999788	6610999703	5565000176	RH1_01715	Xylulose kinase	1_01715	22
60	36.23	36.23	820900023	7883999944	7605000138	RH1_03032	Methionine gamma-lyase	1_03032	22
61	35.98	35.98	6654000282	5613999963	5406000018	RH2_00194	Periplasmic oligopeptide-binding protein precursor	2_00194	22
62	35.82	35.82	6751000285	6297000051	5843999982	RH1_01497	Succinyl-CoA ligase [ADP-forming] subunit beta	ADP-forming	22
81	31.81	31.81	7088000178	5940999985	5734999776	RH1_02700	Ketol-acid reductoisomerase	1_02700	22
82	31.57	31.57	8421000242	8210999966	8210999966	RH1_01390	D-alanine aminotransferase	1_01390	22
86	30.29	30.29	647300005	5058000088	4036999941	RH1_02537	Serine hydroxymethyltransferase 1	1_02537	22
144	23.6	23.6	5886999965	5242000222	5242000222	RH1_02140	50S ribosomal protein L7/L12	1_02140	22
42	41.77	41.77	743900001	644299984	5325000286	RH1_01553	Glutarate-semialdehyde dehydrogenase DavD	1_01553	21
58	36.56	36.56	7210000157	6524000168	5943999887	RH1_03276	2-oxoisovalerate dehydrogenase subunit beta	1_03276	21
67	34.37	34.37	809400022	7889000177	7243000269	RH1_02998	Putrescine-binding periplasmic protein precursor	1_02998	21
68	34.19	34.19	654399991	6290000081	6290000081	RH1_02768	sn-glycerol-3-phosphate-binding periplasmic protein UgpB precursor	1_02768	21
79	31.98	31.98	7815999985	7717999816	7038999796	RH1_01198	30S ribosomal protein S4	1_01198	21
115	26.33	26.33	6082000136	5584999919	5584999919	RH3_00151	Glycine betaine-binding periplasmic protein precursor	3_00151	21
125	25.37	25.37	6722000241	5684999824	5684999824	RH1_02963	Lysine-arginine-ornithine-binding periplasmic protein precursor	1_02963	21
131	24.45	24.45	7434999943	7382000089	7382000089	RH1_03361	50S ribosomal protein L9	1_03361	21
196	18.83	18.83	5961999893	5512999892	5449000001	RH1_02145	30S ribosomal protein S7	1_02145	21
47	39.95	39.95	7757999897	6725000143	6462000012	RH1_02955	L-Lysine-8-amino-7-oxononanoate aminotransferase	1_02955	20
49	39.77	39.77	7342000008	578700006	5521000028	RH1_00370	Cytosol aminopeptidase	1_00370	20
65	35.37	35.37	7580999732	7365999818	7016000152	RH1_01897	DNA polymerase III subunit beta	1_01897	20
71	33.41	33.41	4878999889	4507000148	4086999893	RH2_00163	Dihydroxy-acid dehydratase	2_00163	20
74	32.56	32.56	7107999921	6151999831	5881999731	RH1_01748	Argininosuccinate synthase	1_01748	20
75	32.54	32.54	8598999977	7742999792	7626000047	RH1_01716	Ribose import ATP-binding protein RbsA	1_01716	20
77	32.39	32.39	6564000249	4654999971	4144999981	RH1_00718	ATP-dependent RNA helicase RhlE	1_00718	20
95	29.44	29.44	8391000032	8391000032	8391000032	RH2_00343	hypothetical protein	2_00343	20
108	27.48	27.48	7567999959	6456000209	5345000029	RH1_00934	Thiosulfate-binding protein precursor	1_00934	20
111	27.27	27.27	7813000083	7093999982	6344000101	RH1_01499	Malate dehydrogenase	1_01499	20
57	37.63	37.63	3971999884	2928000093	2633999884	RH1_01495	2-oxoglutarate dehydrogenase E1 component	1_01495	19
93	29.73	29.73	554799974	49.12	49.12	RH1_00438	Phospho-2-dehydro-3-deoxyheptonate aldolase	1_00438	19
159	21.69	21.69	7085999846	6079000235	6079000235	RH1_02149	50S ribosomal protein L3	1_02149	19
192	19.08	19.08	676699996	646600008	5473999977	RH1_02138	50S ribosomal protein L1	1_02138	19
63	35.73	35.73	5885999799	402399987	3664000034	RH1_00985	Acetyl-/propionyl-coenzyme A carboxylase alpha chain	1_00985	18
78	32.37	33.04	4938000143	4257999957	3467000127	RH1_00837	Malate synthase G	1_00837	18
106	28.34	28.34	6201999784	595600009	57099998	RH2_00473	Bacterial extracellular solute-binding protein	2_00473	18
112	27.26	27.26	6373000145	6373000145	5792999864	RH1_03280	Phosphoglycerate kinase	1_03280	18
142	23.76	23.76	7239999771	5845999718	5311999917	RH1_00585	Purine-binding protein precursor	1_00585	18
147	23.05	23.05	8324999809	6700000167	6700000167	RH1_02531	50S ribosomal protein L25	1_02531	18
66	35.31	35.31	5164999962	4052999914	2851999998	RH1_01705	preprotein translocase subunit SecA	1_01705	17
73	33.16	33.16	3648000062	2538999915	2062000036	RH1_02874	2-oxoglutarate carboxylase small subunit	1_02874	17
83	31.17	31.17	6525999904	5831000209	5831000209	RH1_00212	2,3-diketo-L-gulonate-binding periplasmic protein YiaO precursor	1_00212	17
85	30.55	30.55	5505999923	4363000095	4250999987	RH1_01698	hypothetical protein	1_01698	17
94	29.57	29.57	7232000232	6539999843	6298000216	RH1_01185	ATP synthase gamma chain	1_01185	17
97	29.09	29.09	8289999962	8032000065	8032000065	RH1_01391	L-2-keto-3-deoxyarabonate dehydratase	1_01391	17
101	28.88	28.89	4914999902	4120999873	4120999873	RH1_02242	Bifunctional purine biosynthesis protein PurH	1_02242	17
103	28.7	28.71	6072999835	5982000232	5982000232	RH1_02483	Membrane lipoprotein TmpC precursor	1_02483	17
132	24.41	24.41	8392000198	8392000198	8392000198	RH1_03375	Superoxide dismutase [Fe]	Fe	17
178	20.52	20.52	7077000141	6230999827	5691999793	RH1_01524	Ribose import ATP-binding protein RbsA	1_01524	17
84	30.85	30.85	3987999856	2917000055	2917000055	RH1_00732	NADH-quinone oxidoreductase chain 3	1_00732	16
87	30.21	30.21	4575999975	3794000149	331099987	RH1_00474	Phosphogluconate dehydratase	1_00474	16
88	29.95	29.95	5849999785	4415000081	4415000081	RH1_00341	Bacterial extracellular solute-binding protein	1_00341	16
90	29.8	32.31	6955999732	6288999915	50	RH1_03275	Dihydrolipoyllysine-residue acetyltransferase component of pyruvate dehydrogenase complex	1_03275	16
99	29.02	29.02	5957000256	5931000113	5105999708	RH1_02010	S-(hydroxymethyl)glutathione dehydrogenase	1_02010	16
110	27.34	27.34	6047000289	5116000175	4372000098	RH1_02972	Adenylosuccinate synthetase	1_02972	16
116	26.21	26.21	6092000008	5602999926	4914000034	RH1_00888	Spermidine/putrescine-binding periplasmic protein precursor	1_00888	16
122	25.6	25.6	548699975	4911000133	3738000095	RH3_00284	Glutathione-binding protein GsiB precursor	3_00284	16
123	25.46	25.46	4981999993	388500005	3632999957	RH1_03334	Sulfite reductase [ferredoxin]	1_03334	16
149	22.95	22.95	7635999918	7053999901	7053999901	RH3_00005	D-methionine-binding lipoprotein MetQ precursor	3_00005	16
165	21.35	21.35	6808999777	5361999869	5361999869	RH1_02801	PRC-barrel domain protein	1_02801	16
181	20.05	20.05	7857000232	7797999978	7797999978	RH1_03281	Peptidyl-prolyl cis-trans isomerase B	1_03281	16
185	19.41	19.41	564899981	5332999825	5332999825	RH1_01980	2,3,4,5-tetrahydropyridine-2,6-dicarboxylate N-succinyltransferase	1_01980	16
186	19.31	19.31	6737999916	529399991	529399991	RH1_02167	30S ribosomal protein S5	1_02167	16
205	17.96	17.96	7267000079	6025000215	5404000282	RH1_02169	50S ribosomal protein L15	1_02169	16
267	14.94	14.94	6333000064	4866999984	4866999984	RH1_03363	30S ribosomal protein S6	1_03363	16
279	14.31	14.31	75	6970000267	6970000267	RH1_02164	30S ribosomal protein S8	1_02164	16
89	29.88	29.88	6359000206	5224999785	4609999955	RH1_01768	hypothetical protein	1_01768	15
91	29.78	29.78	5921999812	4713000059	4487999976	RH1_03453	Catalase	1_03453	15
96	29.26	29.26	5710999966	4485999942	4327999949	RH1_01494	Dihydrolipoyllysine-residue succinyltransferase component of 2-oxoglutarate dehydrogenase complex	1_01494	15
98	29.06	29.06	9961000085	8841999769	8841999769	RH1_00714	Gluconate 5-dehydrogenase	1_00714	15
105	28.58	28.58	6970000267	5572000146	421600014	RH1_02072	3-isopropylmalate dehydratase large subunit	1_02072	15
109	27.41	27.41	706700027	684400022	6229000092	RH1_02233	hypothetical protein	1_02233	15
113	27.06	27.06	6791999936	6791999936	6791999936	RH1_01833	D-ribose-binding periplasmic protein precursor	1_01833	15
118	26.08	26.08	5267999768	4927000105	4316999912	RH1_00374	Chaperone SurA precursor	1_00374	15
119	26.04	26.04	65200001	6491000056	5877000093	RH1_01712	L-glyceraldehyde 3-phosphate reductase	1_01712	15
121	25.64	25.64	4246999919	4065000117	3285000026	RH1_01055	putative ABC transporter ATP-binding protein YjjK	1_01055	15
124	25.41	25.41	4797999859	3603000045	3300000131	RH1_00759	outer membrane channel protein	1_00759	15
133	24.41	24.41	632700026	5791000128	5127999783	RH1_02495	Receptor family ligand binding region	1_02495	15
140	23.84	23.84	6324999928	6100000143	5400000215	RH3_00223	3-oxoadipyl-CoA/3-oxo-5,6-dehydrosuberyl-CoA thiolase	3_00223	15
150	22.81	22.81	6284999847	6007999778	5217000246	RH1_02125	Electron transfer flavoprotein subunit beta	1_02125	15
151	22.75	22.75	6352999806	4882000089	467599988	RH1_01965	Aspartate-semialdehyde dehydrogenase 2	1_01965	15
154	22.4	22.4	6779000163	5644000173	503099978	RH2_00133	2,3-diketo-L-gulonate-binding periplasmic protein YiaO precursor	2_00133	15
169	21.05	21.05	7181000113	7181000113	7181000113	RH1_02953	hypothetical protein	1_02953	15
213	17.53	17.53	5135999918	4762000144	4762000144	RH1_01496	Succinyl-CoA ligase [ADP-forming] subunit alpha	ADP-forming	15
104	28.66	28.66	462199986	4212000072	3930999935	RH1_01796	Adenosylhomocysteinase	1_01796	14
117	26.12	26.12	3842999935	3174000084	3174000084	RH1_03431	NAD(P) transhydrogenase subunit alpha	1_03431	14
120	25.97	25.97	4963999987	4298999906	3397000134	RH1_03217	ATP-dependent Clp protease ATP-binding subunit ClpX	1_03217	14
127	25	25	6043999791	5357999802	4797999859	RH1_00842	Aerobic cobaltochelatase subunit CobS	1_00842	14
145	23.54	23.54	6241999865	6146000028	6146000028	RH3_00162	Tripartite tricarboxylate transporter family receptor	3_00162	14
153	22.41	22.41	5583000183	4932000041	4499000013	RH1_02076	3-isopropylmalate dehydrogenase	1_02076	14
155	22.35	22.35	5728999972	4693000019	4313000143	RH3_00157	Alginate biosynthesis protein AlgA	3_00157	14
162	21.56	21.56	746999979	6747000217	6747000217	RH1_02347	hypothetical protein	1_02347	14
170	21.04	21.04	8136000037	6948999763	6948999763	RH1_02165	50S ribosomal protein L6	1_02165	14
171	21	21	3296999931	2666000128	2356999964	RH2_00282	Cation/acetate symporter ActP	2_00282	14
174	20.65	20.65	606400013	5085999966	4377000034	RH1_01117	3-oxoacyl-[acyl-carrier-protein] synthase 1	1_01117	14
217	17.33	17.33	6841999888	6841999888	6841999888	RH1_01173	10 kDa chaperonin 1	1_01173	14
100	28.89	29.5	3373000026	1462000012	1196999997	RH1_01674	Glutamate synthase [NADPH] large chain precursor	NADPH	13
128	24.91	24.91	6541000009	5465000272	5349000096	RH1_00881	Cysteine synthase	1_00881	13
129	24.78	24.78	7634000182	5483999848	510800004	RH1_02162	50S ribosomal protein L5	1_02162	13
134	24.28	24.28	5227000117	3828999996	3048999906	RH1_02897	Cell division protein FtsZ	1_02897	13
135	24.18	24.18	5950999856	44.63	3804999888	RH1_01995	Carboxynorspermidine synthase	1_01995	13
136	24.17	24.17	7402999997	5582000017	5134000182	RH1_01869	Putative thiamine biosynthesis protein	1_01869	13
138	24.02	24.02	6972000003	6175000072	5737000108	RH1_00075	putative ATP-dependent transporter SufC	1_00075	13
139	23.97	23.97	4991999865	3339000046	2825999856	RH1_00085	GTP-binding protein TypA/BipA	1_00085	13
141	23.82	23.82	5896000266	5896000266	5633999705	RH1_03331	Ferredoxin--NADP reductase	1_03331	13
146	23.41	23.41	6578000188	4508999884	4138000011	RH1_00604	hypothetical protein	1_00604	13
152	22.52	22.52	5302000046	4740999937	4526000023	RH1_00895	Fumarate hydratase class II	1_00895	13
158	21.9	21.9	4821999967	4137000144	4137000144	RH1_01379	putative peptidase	1_01379	13
164	21.47	21.47	4882999957	3248000145	3248000145	RH1_00500	Outer membrane efflux protein BepC precursor	1_00500	13
183	19.57	19.57	5636000037	4618999958	4575999975	RH1_02155	30S ribosomal protein S3	1_02155	13
198	18.74	18.74	7177000046	6292999983	5816000104	RH1_00947	hypothetical protein	1_00947	13
211	17.59	17.59	8062000275	7441999912	7441999912	RH1_02173	30S ribosomal protein S11	1_02173	13
227	16.83	16.83	6503000259	6104000211	4754999876	RH1_00637	Putative thiamine biosynthesis protein	1_00637	13
232	16.43	16.43	3481999934	2813000083	2576999962	RH1_02637	Isoquinoline 1-oxidoreductase subunit beta	1_02637	13
254	15.48	15.48	4417000115	4029000103	4029000103	RH1_02150	50S ribosomal protein L4	1_02150	13
298	13.45	15.53	605799973	4314999878	4314999878	RH1_02310	Acetoacetyl-CoA reductase	1_02310	13
311	12.79	12.79	6531999707	6531999707	6068999767	RH1_00794	Polymer-forming cytoskeletal	1_00794	13
126	25.26	25.26	342599988	2640999854	1903000027	RH1_02092	Leucine--tRNA ligase	1_02092	12
130	24.45	24.45	5231000185	3907999992	2709999979	RH1_02923	Glutamate dehydrogenase	1_02923	12
137	24.13	24.13	5505999923	4471000135	4471000135	RH1_01004	4-aminobutyrate aminotransferase PuuE	1_01004	12
143	23.6	23.6	4614000022	3134000003	2213999927	RH1_02295	Phenylalanine--tRNA ligase beta subunit	1_02295	12
148	23.03	23.03	7290999889	6374999881	5497999787	RH1_00929	putative amino-acid-binding protein YxeM precursor	1_00929	12
156	22.05	22.05	4454999864	3702999949	2743999958	RH1_03436	Glucose-6-phosphate isomerase	1_03436	12
157	21.92	21.92	4826999903	4372000098	4199000001	RH1_01492	Dihydrolipoyl dehydrogenase 3	1_01492	12
160	21.65	21.65	6822000146	5929999948	5543000102	RH2_00190	3-oxoacyl-[acyl-carrier-protein] reductase FabG	2_00190	12
163	21.47	21.47	5008000135	3468999863	2944000065	RH1_01081	Aspartate--tRNA ligase	1_01081	12
172	20.89	20.89	3977999985	2506999969	1744000018	RH1_01592	ATP-dependent RNA helicase DeaD	1_01592	12
173	20.8	20.8	4907999933	3309000134	3309000134	RH1_00351	Phosphoglucomutase	1_00351	12
175	20.63	20.63	6254000068	5914999843	5548999906	RH1_02648	Polysaccharide biosynthesis/export protein	1_02648	12
179	20.25	20.25	5544000268	5404000282	5404000282	RH1_01704	putative parvulin-type peptidyl-prolyl cis-trans isomerase precursor	1_01704	12
191	19.14	19.14	5051000118	3495000005	3353999853	RH1_01806	Succinate-semialdehyde dehydrogenase [NADP(+)]	NADP(+)	12
201	18.23	18.23	6524000168	6143000126	6143000126	RH1_03216	ATP-dependent Clp protease proteolytic subunit	1_03216	12
202	18.23	18.23	7558000088	7558000088	7558000088	RH1_02226	putative peroxiredoxin	1_02226	12
230	16.74	16.74	5595999956	5595999956	5595999956	RH2_00116	putative amino-acid ABC transporter-binding protein precursor	2_00116	12
236	16.15	16.15	8191000223	7233999968	6488999724	RH1_03390	Ribosome-recycling factor	1_03390	12
239	16.01	16.01	68.75	6445000172	5351999998	RH1_01389	LamB/YcsF family protein	1_01389	12
257	15.23	15.23	6739000082	6739000082	6575999856	RH1_01792	Photosynthetic apparatus regulatory protein RegA	1_01792	12
275	14.53	14.53	7799999714	7400000095	7400000095	RH1_02137	50S ribosomal protein L11	1_02137	12
161	21.62	21.62	3533000052	2716999948	2232999951	RH1_01507	Succinate dehydrogenase flavoprotein subunit	1_01507	11
166	21.27	21.27	4025000036	2011999935	165199995	RH1_01893	DNA gyrase subunit B	1_01893	11
167	21.23	21.23	4754999876	4600999951	4600999951	RH1_00060	5-methyltetrahydrofolate:corrinoid/iron-sulfur protein co-methyltransferase	1_00060	11
175	0	18.45	6254000068	5914999843	5041999817	RH5_00059	Polysaccharide biosynthesis/export protein	5_00059	11
176	20.61	20.61	5752999783	3955000043	3303000033	RH1_00973	Proline--tRNA ligase	1_00973	11
182	19.74	19.74	3598999977	2205000073	2072000057	RH1_01267	Ribonucleoside-diphosphate reductase NrdZ	1_01267	11
184	19.51	19.51	5026999712	3824999928	3824999928	RH1_02716	Spermidine/putrescine import ATP-binding protein PotA	1_02716	11
187	19.28	19.28	6622999907	5410000086	488499999	RH2_00098	D-ribose-binding periplasmic protein precursor	2_00098	11
189	19.2	19.2	4837000072	4149000049	3824000061	RH1_01397	Heme-binding protein A precursor	1_01397	11
193	18.95	18.95	5047000051	4390000105	3192000091	RH1_01381	putative hydrolase	1_01381	11
199	18.55	18.55	5120000243	5120000243	476000011	RH1_00385	Iron uptake protein A1 precursor	1_00385	11
207	17.91	17.91	3129000068	239199996	189199999	RH1_00418	Phosphoribosylformylglycinamidine synthase 2	1_00418	11
212	17.54	17.54	3357000053	2727000117	2703999877	RH1_03415	Serine--tRNA ligase	1_03415	11
221	17.11	17.11	5230000019	4147000015	3686999977	RH1_02747	UDP-glucose 6-dehydrogenase TuaD	1_02747	11
222	17.07	17.07	4453999996	4235000014	3607000113	RH1_01621	Tripartite tricarboxylate transporter family receptor	1_01621	11
225	16.93	16.93	5128999949	3375999928	3375999928	RH1_02446	S-adenosylmethionine synthase	1_02446	11
240	16	16.01	800999999	513100028	513100028	RH1_01686	Putative sigma-54 modulation protein	1_01686	11
246	15.78	15.79	7376999855	631099999	5573999882	RH1_02172	30S ribosomal protein S13	1_02172	11
290	13.93	13.93	4767999947	3840999901	3840999901	RH2_00428	50S ribosomal protein L21	2_00428	11
168	21.17	21.17	4982999861	3783999979	2978999913	RH1_00483	Acetolactate synthase isozyme 3 large subunit	1_00483	10
177	20.53	20.53	5042999983	3914999962	2915000021	RH2_00433	p-aminobenzoyl-glutamate hydrolase subunit B	2_00433	10
180	20.1	20.1	557099998	4657000005	4343000054	RH1_01384	KipI antagonist	1_01384	10
188	19.25	19.25	429399997	3393000066	3393000066	RH1_02284	hypothetical protein	1_02284	10
190	19.18	19.18	4850000143	2433000058	2212000042	RH3_00140	Bifunctional enzyme CysN/CysC	3_00140	10
194	18.92	18.92	6212000251	5340999961	5340999961	RH1_01695	3'(2'),5'-bisphosphate nucleotidase CysQ	1_01695	10
195	18.87	18.87	3971999884	2639999986	2430000007	RH1_00822	Citrate synthase	1_00822	10
197	18.74	18.74	4979000092	3616000116	235499993	RH1_03434	Glucose-6-phosphate 1-dehydrogenase	1_03434	10
200	18.5	18.5	4941000044	3000000119	248999998	RH1_00990	putative propionyl-CoA carboxylase beta chain 5	1_00990	10
203	18.17	18.17	5170999765	385800004	385800004	RH1_00826	Lysine/ornithine decarboxylase	1_00826	10
204	18.05	18.05	1507000029	1023000032	8708000183	RH1_03185	hypothetical protein	1_03185	10
208	17.87	17.87	3860000074	2978999913	2978999913	RH1_03277	Acetoin:2,6-dichlorophenolindophenol oxidoreductase subunit alpha	1_03277	10
215	17.41	17.41	6729000211	4704000056	3955999911	RH1_00665	Virginiamycin B lyase	1_00665	10
216	17.35	17.35	5146999955	2703999877	2269999981	RH1_02015	Dihydroxy-acid dehydratase	1_02015	10
224	16.95	16.95	7759000063	6667000055	540199995	RH1_03413	Single-stranded DNA-binding protein	1_03413	10
226	16.91	16.91	5605000257	3429999948	2779999971	RH1_02729	translocation protein TolB	1_02729	10
233	16.34	16.34	4357999861	3127999902	2904999852	RH1_02987	Modulator of FtsH protease HflC	1_02987	10
238	16.05	16.05	564899981	5031999946	4481000006	RH1_02124	Electron transfer flavoprotein subunit alpha	1_02124	10
242	15.85	15.85	2899999917	1187999994	1067000031	RH1_00828	Valine--tRNA ligase	1_00828	10
249	15.53	15.53	331099987	2888999879	25	RH1_02471	Acyl-CoA dehydrogenase	1_02471	10
250	15.51	15.51	4984000027	4562999904	3398000002	RH1_03279	Fructose-bisphosphate aldolase class 1	1_03279	10
251	15.51	15.51	3095999956	3095999956	2806000113	RH3_00331	hypothetical protein	3_00331	10
256	15.32	15.32	5723999739	5320000052	4713999927	RH1_01692	UTP--glucose-1-phosphate uridylyltransferase	1_01692	10
259	15.14	15.14	7429000139	7429000139	6856999993	RH4_00384	H-NS histone family protein	4_00384	10
276	14.4	14.4	3761999905	347299993	347299993	RH1_02659	Cytochrome c oxidase subunit 2 precursor	1_02659	10
284	14.09	14.09	8701000214	6233999729	6233999729	RH1_00198	50S ribosomal protein L13	1_00198	10
296	13.56	13.56	6586999893	5952000022	5952000022	RH1_02154	50S ribosomal protein L22	1_02154	10
308	12.87	12.87	4952999949	4393000007	3831999898	RH3_00085	D-ribose-binding periplasmic protein precursor	3_00085	10
321	12.19	12.19	5321999788	33919999	33919999	RH1_02139	50S ribosomal protein L10	1_02139	10
322	12.1	12.1	6345999837	6345999837	6345999837	RH5_00082	H-NS histone family protein	5_00082	10
352	10.74	10.74	4508000016	4508000016	4508000016	RH1_02160	50S ribosomal protein L14	1_02160	10
206	17.96	17.96	4384000003	4129999876	4129999876	RH1_02082	S-formylglutathione hydrolase	1_02082	9
209	17.84	17.84	4614000022	3249999881	2818000019	RH1_01988	putative CtpA-like serine protease	1_01988	9
210	17.75	17.75	3820999861	2601999938	2601999938	RH1_02526	Glutamyl-tRNA(Gln) amidotransferase subunit A	1_02526	9
214	17.43	17.43	7822999954	6360999942	5271999836	RH3_00056	D-ribose-binding periplasmic protein precursor	3_00056	9
218	17.3	17.3	8332999945	7311999798	6398000121	RH1_01187	ATP synthase subunit delta	1_01187	9
219	17.17	17.17	5393999815	3968999982	2926000059	RH1_02042	Aromatic-amino-acid aminotransferase	1_02042	9
220	17.15	17.17	6269999743	5860999823	5491999984	RH1_01385	Kinase A inhibitor	1_01385	9
223	16.97	16.97	5576000214	5529999733	5529999733	RH1_01200	putative transaldolase	1_01200	9
229	16.78	16.78	4959000051	3459999859	3161000013	RH1_00951	Riboflavin biosynthesis protein RibBA	1_00951	9
234	16.32	16.32	3413999975	2845000029	2340999991	RH1_00805	Succinyl-diaminopimelate desuccinylase	1_00805	9
235	16.22	16.22	5746999979	4539999962	3420000076	RH1_02257	hypothetical protein	1_02257	9
241	15.91	15.91	456400007	4007000029	4007000029	RH1_02286	D-alanine aminotransferase	1_02286	9
243	15.85	15.85	4889999926	3603000045	3199000061	RH1_00619	Enoyl-[acyl-carrier-protein] reductase [NADH] FabI	1_00619	9
244	15.84	15.84	8000000119	5874999762	5874999762	RH1_00346	Carbon monoxide dehydrogenase small chain	1_00346	9
248	15.65	15.65	4339999855	3610999882	3332999945	RH1_01668	Branched-chain-amino-acid aminotransferase	1_01668	9
252	15.5	15.5	4869000018	2721000016	2721000016	RH1_02676	Aspartokinase	1_02676	9
253	15.48	15.48	5935000181	5202999711	4837000072	RH1_03389	Uridylate kinase	1_03389	9
258	15.18	15.18	6207000017	6207000017	5899999738	RH1_00344	Carbon monoxide dehydrogenase medium chain	1_00344	9
260	15.14	15.14	5591999888	5591999888	4979999959	RH1_03340	Triosephosphate isomerase	1_03340	9
261	15.13	15.14	4966999888	4966999888	4404000044	RH1_00736	NADH-quinone oxidoreductase chain 2	1_00736	9
263	15.05	15.05	459100008	2953000069	2585999966	RH1_00786	Dihydrolipoyl dehydrogenase	1_00786	9
265	15.01	15.01	4153999984	2062000036	1907999963	RH1_02733	ATP-dependent zinc metalloprotease FtsH	1_02733	9
269	14.81	14.81	49.12	4257000089	3199000061	RH1_02986	Modulator of FtsH protease HflK	1_02986	9
271	14.81	14.81	5117999911	5117999911	5117999911	RH1_01116	3-hydroxydecanoyl-[acyl-carrier-protein] dehydratase	1_01116	9
272	14.63	14.63	3871000111	2626999915	2143000066	RH1_03299	Adenylosuccinate lyase	1_03299	9
274	14.57	14.57	4289000034	2705000043	2485000044	RH1_00781	Methylmalonate-semialdehyde dehydrogenase [acylating]	1_00781	9
277	14.34	14.34	4072999954	2398999929	2136999965	RH1_02988	putative periplasmic serine endoprotease DegP-like precursor	1_02988	9
286	14.08	14.08	5195000172	3389999866	3219999969	RH1_01802	Mitochondrial inner membrane protein	1_01802	9
287	14.03	14.03	4323000014	4323000014	3458000124	RH2_00096	D-xylulose reductase	2_00096	9
305	13.13	13.13	37.5	2599999905	25	RH1_00960	Aspartate aminotransferase	1_00960	9
336	11.8	11.8	7386999726	519200027	4460000098	RH1_02488	Branched-chain-amino-acid aminotransferase	1_02488	9
338	11.79	11.79	5267999768	3249000013	290199995	RH2_00171	ABC transporter periplasmic-binding protein YtfQ precursor	2_00171	9
339	11.63	11.63	7070999742	6143000126	5142999887	RH1_00364	Nucleoside diphosphate kinase	1_00364	9
404	8.84	8.84	605799973	4234000146	4234000146	RH1_02156	50S ribosomal protein L16	1_02156	9
228	16.82	16.83	6204000115	5184000134	4898000062	RH1_03253	3-oxoacyl-[acyl-carrier-protein] reductase FabG	1_03253	8
231	16.55	16.55	3609000146	1770000011	1356000006	RH1_01636	Chaperone protein ClpB	1_01636	8
237	16.11	16.11	2822000086	1932000071	1794999987	RH1_03326	hypothetical protein	1_03326	8
247	15.72	15.72	5875999928	5479999781	5479999781	RH1_02136	hypothetical protein	1_02136	8
255	15.37	15.37	4099000096	2827000022	2314999998	RH1_01145	2-isopropylmalate synthase	1_01145	8
262	15.12	15.12	3937000036	2728999853	2506000102	RH1_02449	3-phosphoshikimate 1-carboxyvinyltransferase	1_02449	8
264	15.02	15.02	3637999892	3300000131	2266000062	RH1_00831	Aspartyl/glutamyl-tRNA(Asn/Gln) amidotransferase subunit B	1_00831	8
266	14.96	14.96	5457999706	3855000138	3855000138	RH1_02186	Glutamine transport ATP-binding protein GlnQ	1_02186	8
268	14.89	14.89	6161000133	53549999	4677000046	RH1_02380	Porphobilinogen deaminase	1_02380	8
270	14.81	14.81	6082999706	4747000039	4747000039	RH1_02171	Adenylate kinase	1_02171	8
273	14.61	14.61	8271999955	7778000236	728399992	RH1_02029	Putative peroxiredoxin	1_02029	8
281	14.18	14.18	2574000061	2574000061	2574000061	RH3_00272	Purine nucleoside permease (NUP)	3_00272	8
282	14.15	14.15	5623000264	5526999831	5175999999	RH1_02388	D-galactose-binding periplasmic protein precursor	1_02388	8
289	13.94	13.94	3573000133	2551999986	2551999986	RH1_02646	Membrane bound L-sorbosone dehydrogenase	1_02646	8
291	13.8	13.8	6035000086	4532000124	3181000054	RH1_01875	Taurine--pyruvate aminotransferase	1_01875	8
292	13.74	13.74	3226999938	1872999966	1872999966	RH1_00845	Xaa-Pro dipeptidase	1_00845	8
293	13.67	13.67	554700017	353700012	2799000144	RH1_01423	Acetylornithine/succinyldiaminopimelate aminotransferase	1_01423	8
295	13.64	13.64	730799973	711499989	711499989	RH1_02908	hypothetical protein	1_02908	8
301	13.29	13.29	4104000032	3106999993	2833999991	RH1_01587	Glutamyl-tRNA(Gln) amidotransferase subunit A	1_01587	8
302	13.28	13.28	5202999711	5041000247	5041000247	RH1_02144	30S ribosomal protein S12	1_02144	8
312	12.75	12.75	5206999779	5069000125	5069000125	RH1_00501	Protein-L-isoaspartate O-methyltransferase	1_00501	8
313	12.63	12.63	1917999983	1676000059	120099999	RH3_00233	Extracellular serine protease precursor	3_00233	8
314	12.62	12.62	4149999917	2842999995	2842999995	RH1_02937	Thymidylate synthase ThyX	1_02937	8
317	12.49	12.49	467900008	3675999939	236499995	RH1_02709	Carbamoyl-phosphate synthase small chain	1_02709	8
320	12.19	12.19	6988999844	5537999868	5537999868	RH1_00484	Acetolactate synthase small subunit	1_00484	8
331	12	12	4957000017	353399992	2930999994	RH1_01022	putative succinyl-CoA:3-ketoacid coenzyme A transferase subunit A	1_01022	8
340	11.6	11.6	4435000122	261500001	2238000035	RH1_01677	Glutamate synthase [NADPH] small chain	NADPH	8
344	11.42	11.42	5468000174	4963999987	4316999912	RH1_02175	50S ribosomal protein L17	1_02175	8
353	10.7	10.7	8181999922	4393999875	4393999875	RH1_01183	ATP synthase epsilon chain	1_01183	8
355	10.64	10.64	6676999927	2628000081	2628000081	RH1_01382	D-3-phosphoglycerate dehydrogenase	1_01382	8
365	10.24	10.24	3181000054	287499994	287499994	RH1_00666	hypothetical protein	1_00666	8
367	10.13	10.13	5850999951	5637999773	5637999773	RH1_01415	50S ribosomal protein L28	1_01415	8
376	10	10	4359000027	3675000072	3675000072	RH1_02211	30S ribosomal protein S16	1_02211	8
391	9.46	9.46	4851000011	4851000011	4851000011	RH1_02148	30S ribosomal protein S10	1_02148	8
430	8.1	8.1	12.5	354700014	2285999991	RH2_00237	Bifunctional hemolysin/adenylate cyclase precursor	2_00237	8
432	8.05	8.05	529399991	4453999996	4453999996	RH1_02166	50S ribosomal protein L18	1_02166	8
245	15.79	15.79	4796000123	3009000123	194600001	RH1_01703	Arginine biosynthesis bifunctional protein ArgJ	1_01703	7
278	14.33	14.33	3889000118	182099998	1296000034	RH1_02948	Threonine--tRNA ligase	1_02948	7
280	14.24	14.24	3677999973	2107000053	1530999988	RH1_02206	Signal recognition particle protein	1_02206	7
283	14.12	14.12	3824999928	2529999912	2529999912	RH1_00245	Maltose/maltodextrin import ATP-binding protein MalK	1_00245	7
285	14.09	14.09	4695000052	320600003	282400012	RH1_02984	Ribose-5-phosphate isomerase A	1_02984	7
288	14.02	14.02	6894000173	5217000246	5217000246	RH1_01466	Bacterioferritin	1_01466	7
294	13.66	13.66	345600009	1931000054	175699994	RH3_00283	D-aminopeptidase	3_00283	7
297	13.51	13.51	4902000129	4038999975	4038999975	RH1_01164	Lysine-arginine-ornithine-binding periplasmic protein precursor	1_01164	7
299	13.42	13.42	3122999966	2415000051	215200007	RH1_01708	Chaperone protein DnaJ	1_01708	7
300	13.32	13.32	6076999903	5525000095	5525000095	RH1_01756	heat shock protein GrpE	1_01756	7
304	13.18	13.18	3671999872	1861999929	1569000036	RH1_00410	Arginine--tRNA ligase	1_00410	7
306	12.93	12.93	5299999714	4311000109	3781000078	RH1_00602	hypothetical protein	1_00602	7
307	12.89	12.89	3822999895	2612999976	2441000044	RH1_03381	Outer membrane protein assembly factor BamB precursor	1_03381	7
309	12.81	12.81	2946999967	1895000041	136800006	RH1_02931	RNA polymerase sigma factor RpoD	1_02931	7
310	12.8	12.81	4092000127	3343000114	2996999919	RH1_02491	Tryptophan--tRNA ligase	1_02491	7
315	12.59	12.59	8468000293	6693999767	6693999767	RH1_03319	Cell division protein ZapA	1_03319	7
316	12.54	12.54	4079000056	4079000056	3355000019	RH1_01591	Thioredoxin-1	1_01591	7
319	12.2	12.2	6147999763	4185000062	3147999942	RH1_00816	Indole-3-glycerol phosphate synthase	1_00816	7
325	12.02	12.02	4828999937	3542999923	2861000001	RH1_01158	1,3-propanediol dehydrogenase	1_01158	7
328	12.01	12.01	6298999786	4882000089	4882000089	RH1_02214	50S ribosomal protein L19	1_02214	7
329	12.01	12.01	8036000133	4345000088	3928999901	RH1_01774	Protein-export protein SecB	1_01774	7
332	12	12	7254999876	568599999	568599999	RH1_00762	hypothetical protein	1_00762	7
333	12	12	6554999948	5713999867	5713999867	RH2_00410	Polymer-forming cytoskeletal	2_00410	7
334	12	12	7473999858	673699975	673699975	RH1_01659	DNA-binding protein HU	1_01659	7
335	11.84	11.84	4296999872	2813000083	2578000128	RH1_01975	Phosphoserine aminotransferase	1_01975	7
341	11.52	11.52	4665000141	3262000084	2987999916	RH1_01679	NAD dependent epimerase/dehydratase family protein	1_01679	7
342	11.49	11.49	2867999971	1797000021	1797000021	RH1_02302	Electron transfer flavoprotein-ubiquinone oxidoreductase	1_02302	7
343	11.43	11.43	2998000085	2261999995	1472000033	RH1_00720	Putative ribonuclease J	1_00720	7
346	11.16	11.16	4447000027	3289999962	2698999941	RH2_00187	3-ketoacyl-CoA thiolase	2_00187	7
348	11.04	11.04	7980999947	62.5	62.5	RH1_01793	H-NS histone family protein	1_01793	7
350	10.9	10.9	506099999	3079000115	3079000115	RH1_00377	hypothetical protein	1_00377	7
351	10.85	10.85	7059000134	5734999776	5734999776	RH1_01059	Cold shock protein CspA	1_01059	7
354	10.65	10.65	2560000122	9899999946	9000000358	RH1_03024	hypothetical protein	1_03024	7
360	10.35	10.35	7324000001	5587000251	4271999896	RH1_00475	KHG/KDPG aldolase	1_00475	7
363	10.27	10.27	3625999987	2294999957	2294999957	RH5_00102	dTDP-glucose 4,6-dehydratase 2	5_00102	7
390	9.47	9.47	3596999943	2219000012	2219000012	RH1_00708	Murein hydrolase activator NlpD precursor	1_00708	7
405	8.82	8.82	5160999894	5160999894	5160999894	RH1_02486	Fe/S biogenesis protein NfuA	1_02486	7
419	8.37	8.37	3555999994	2694000006	2416999936	RH1_02292	Phenylalanine--tRNA ligase alpha subunit	1_02292	7
420	8.34	8.34	4361999929	3759000003	2366999984	RH1_00734	NADH-quinone oxidoreductase chain 1	1_00734	7
425	8.26	8.26	2008000016	1376000047	9838999808	RH1_02582	Isoleucine--tRNA ligase	1_02582	7
499	6.08	6.08	393599987	3138000071	2606000006	RH1_01651	Ubiquinol-cytochrome c reductase iron-sulfur subunit	1_01651	7
303	13.22	13.22	858799994	7627000213	6779999733	RH1_00347	Carbon monoxide dehydrogenase subunit G (CoxG)	1_00347	6
318	12.27	12.27	288500011	2213000059	1482000053	RH1_00077	FeS cluster assembly protein SufB	1_00077	6
323	12.1	12.1	5490000248	5490000248	5033000112	RH1_00791	Putative peroxiredoxin bcp	1_00791	6
324	12.08	12.08	2926999927	1850000024	1545999944	RH1_00074	FeS cluster assembly protein SufD	1_00074	6
326	12.02	12.02	5217000246	4160999954	3601999879	RH1_00197	30S ribosomal protein S9	1_00197	6
327	12.02	12.02	8245999813	6578999758	6578999758	RH1_02349	Nucleoid-associated protein YbaB	1_02349	6
330	12	12	4609999955	3181999922	3181999922	RH1_00999	Glycine betaine/carnitine transport binding protein GbuC precursor	1_00999	6
337	11.8	11.8	7250000238	5562000275	5562000275	RH1_03318	hypothetical protein	1_03318	6
345	11.28	11.28	5691999793	4769000113	4153999984	RH1_03303	Elongation factor P	1_03303	6
347	11.09	11.09	407799989	3759000003	3759000003	RH1_01443	Ureidoglycolate lyase	1_01443	6
349	11.02	11.02	522300005	3630999923	3630999923	RH1_01554	Small heat shock protein IbpA	1_01554	6
356	10.64	10.64	4833000004	4388999939	4388999939	RH1_02730	Outer membrane lipoprotein Omp16 precursor	1_02730	6
357	10.57	10.57	7256000042	5426999927	4451000094	RH1_03329	Translation initiation factor IF-3	1_03329	6
358	10.41	10.41	4275000095	3680000007	3680000007	RH1_01846	putative transcriptional regulatory protein pdtaR	1_01846	6
359	10.4	10.4	3073999882	2509000003	2509000003	RH5_00099	Glycosyl transferase family 2	5_00099	6
361	10.35	10.35	2802000046	252700001	2308000028	RH5_00091	dTDP-3-amino-3,6-dideoxy-alpha-D-galactopyranose transaminase	5_00091	6
362	10.35	10.35	4932999909	4932999909	4532999992	RH1_03362	30S ribosomal protein S18	1_03362	6
364	10.25	10.25	315200001	242899999	242899999	RH1_00383	putative hydrolase YxeP	1_00383	6
366	10.16	10.16	6582999825	5167000294	3833000064	RH1_02291	50S ribosomal protein L20	1_02291	6
368	10.11	10.11	7639999986	5730000138	4718999863	RH1_02229	30S ribosomal protein S15	1_02229	6
369	10.09	10.09	4519999921	2134999931	2134999931	RH1_01355	2-dehydro-3-deoxyphosphooctonate aldolase	1_01355	6
370	10.07	10.07	2143000066	1571000069	1142999977	RH1_02758	Acetolactate synthase large subunit	1_02758	6
371	10.07	10.07	3005999923	2410999984	2410999984	RH1_00653	NMT1/THI5 like protein	1_00653	6
373	10.01	10.01	1925999969	1167000011	1167000011	RH2_00272	Periplasmic dipeptide transport protein precursor	2_00272	6
375	10	10	6122000217	6122000217	6122000217	RH1_02151	50S ribosomal protein L23	1_02151	6
377	10	10	7547000051	6320999861	6320999861	RH1_01783	Thioredoxin	1_01783	6
380	9.87	9.88	3519999981	2678999901	2274000049	RH1_00899	Fructose-1,6-bisphosphatase class 2	1_00899	6
381	9.85	9.85	231099993	1650999933	139200002	RH1_00581	Cytosine deaminase	1_00581	6
382	9.81	9.81	3759999871	3759999871	2919999957	RH1_01594	Glucose 1-dehydrogenase 2	1_01594	6
384	9.72	9.72	5074999928	3402999938	3402999938	RH1_02906	Bifunctional homocysteine S-methyltransferase/5,10-methylenetetrahydrofolate reductase	1_02906	6
386	9.7	9.7	4045999944	3382000029	3382000029	RH1_00646	Phosphate-binding protein PstS precursor	1_00646	6
388	9.64	9.64	4963000119	3630000055	3630000055	RH1_03332	hypothetical protein	1_03332	6
394	9.3	9.3	3068000078	2714000046	2714000046	RH1_01182	Ribose-phosphate pyrophosphokinase	1_01182	6
399	9.11	9.11	6000000238	4783000052	3912999928	RH1_01640	Orotidine 5'-phosphate decarboxylase	1_01640	6
401	9.07	9.07	1969999969	1172000021	7480999827	RH1_00328	Lon protease	1_00328	6
407	8.7	8.7	2933999896	1819999963	1499000043	RH1_00821	Glutamate--tRNA ligase	1_00821	6
412	8.52	8.52	4336999953	4336999953	4336999953	RH1_00238	hypothetical protein	1_00238	6
414	8.44	8.44	3670000136	2062000036	1360999942	RH1_00571	hypothetical protein	1_00571	6
415	8.43	8.43	5472999811	4278999865	4278999865	RH1_02073	3-isopropylmalate dehydratase small subunit	1_02073	6
429	8.14	8.14	400000006	3115999997	3115999997	RH1_00050	Invasion associated locus B (IalB) protein	1_00050	6
446	7.81	7.81	1934999973	1574999988	1252000034	RH2_00140	Heme-binding protein A precursor	2_00140	6
457	7.37	7.37	3052999973	2745000124	2353000045	RH1_00148	recombinase A	1_00148	6
470	6.92	6.92	3048000038	1828999966	1351999938	RH1_02218	Putative gamma-glutamyltransferase YwrD	1_02218	6
471	6.92	6.92	4275000095	347299993	3052999973	RH1_02508	Glutamine-binding periplasmic protein precursor	1_02508	6
473	6.86	6.86	5651999712	5651999712	5543000102	RH1_02153	30S ribosomal protein S19	1_02153	6
479	6.66	6.66	3003999889	3003999889	3003999889	RH1_02904	Methionine synthase	1_02904	6
481	6.6	6.6	426699996	3147000074	1867000014	RH1_00796	Peptide chain release factor 2	1_00796	6
490	6.32	6.32	5160999894	4377999902	4377999902	RH1_01574	putative lipoprotein YiaD precursor	1_01574	6
509	6	6	4652999938	3761999905	3761999905	RH1_02161	50S ribosomal protein L24	1_02161	6
514	5.94	5.94	5170000196	4226000011	4226000011	RH5_00111	hypothetical protein	5_00111	6
602	4.18	4.18	3434999883	2390999943	1957000047	RH1_02524	metal-dependent hydrolase	1_02524	6
372	10.02	10.02	6055999994	549300015	549300015	RH1_02936	Lactoylglutathione lyase	1_02936	5
374	10.01	10.01	2709999979	2709999979	1947000027	RH1_01118	Enoyl-[acyl-carrier-protein] reductase [NADH] FabI	1_01118	5
378	9.95	9.95	3032999933	3032999933	2463999987	RH1_01380	putative HTH-type transcriptional regulator YdfH	1_01380	5
379	9.88	9.88	4458999932	1591999978	1253000051	RH1_00013	Nitrogen regulation protein NR(I)	1_00013	5
383	9.79	9.79	3355999887	1052000001	9516000003	RH1_01411	Elongation factor 4	1_01411	5
385	9.7	9.78	4313000143	3000000119	3000000119	RH3_00019	D-ribose-binding periplasmic protein precursor	3_00019	5
387	9.69	9.69	4352999926	2437999994	1269000024	RH1_00737	NADH-quinone oxidoreductase subunit D	1_00737	5
392	9.35	9.35	4492000043	268900007	2196999937	RH1_01176	putative manganese-dependent inorganic pyrophosphatase	1_01176	5
393	9.32	9.32	513899982	3228999972	2292000055	RH1_00020	2-hydroxy-3-oxopropionate reductase	1_00020	5
395	9.24	9.24	5034000278	2471999973	1405999959	RH1_02460	Glutamate--tRNA ligase 1	1_02460	5
396	9.24	9.24	559400022	2574000061	2574000061	RH1_01650	putative GST-like protein YibF	1_01650	5
397	9.2	9.2	5720999837	3269000053	25	RH1_02038	Toluene tolerance, Ttg2	1_02038	5
398	9.15	9.15	3720999956	2480999976	2092999965	RH1_01510	Succinate dehydrogenase iron-sulfur subunit	1_01510	5
400	9.08	9.08	5056999922	2624000013	2624000013	RH1_01128	Tryptophan synthase alpha chain	1_01128	5
402	8.98	8.98	2590999901	1995999962	1497000009	RH2_00295	Glutathione-binding protein GsiB precursor	2_00295	5
403	8.96	8.96	3538999856	3145999908	2696999907	RH1_01940	hypothetical protein	1_01940	5
406	8.78	8.78	4399999976	3050000072	3050000072	RH1_00738	NADH-quinone oxidoreductase chain 5	1_00738	5
409	8.62	8.62	3291000128	2277999967	2056999952	RH1_02014	Acetyl-coenzyme A carboxylase carboxyl transferase subunit beta	1_02014	5
410	8.59	8.59	3858999908	3858999908	3858999908	RH2_00426	Acetyltransferase (GNAT) family protein	2_00426	5
417	8.41	8.41	3273000121	1557999998	1218999997	RH1_01087	ATP-dependent RNA helicase RhlE	1_01087	5
421	8.32	8.32	4083999991	2671999931	2405000031	RH1_03096	N(G),N(G)-dimethylarginine dimethylaminohydrolase	1_03096	5
423	8.28	8.28	5877000093	3772000074	285100013	RH1_01450	Fumarylpyruvate hydrolase	1_01450	5
424	8.28	8.28	5149000287	3860999942	3860999942	RH1_01424	GcrA cell cycle regulator	1_01424	5
427	8.2	8.2	2144999951	1049999967	759800002	RH1_00490	DNA gyrase subunit A	1_00490	5
428	8.2	8.2	5842999816	5842999816	5842999816	RH2_00427	50S ribosomal protein L27	2_00427	5
433	8.04	8.04	5160999894	3386999965	3346999884	RH1_02743	putative transcriptional regulatory protein	1_02743	5
437	8.01	8.01	5085999966	2457000017	2457000017	RH1_03321	Orotate phosphoribosyltransferase	1_03321	5
440	7.96	7.96	3134999871	292899996	162499994	RH3_00177	maltose ABC transporter periplasmic protein	3_00177	5
441	7.95	7.96	4180000126	4180000126	3770000041	RH1_00421	Glutaredoxin-4	1_00421	5
443	7.89	7.89	5633000135	3319000006	3057000041	RH2_00280	Adenylate kinase	2_00280	5
444	7.84	7.84	350699991	1835999936	1588999927	RH1_01129	Ribosome-binding ATPase YchF	1_01129	5
445	7.81	7.81	2561999857	186499998	1235999987	RH2_00239	Outer membrane protein TolC precursor	2_00239	5
449	7.67	7.67	3650000095	1703999937	1503999978	RH1_00750	Bifunctional protein GlmU	1_00750	5
450	7.64	7.64	3600000143	2775000036	18.75	RH2_00458	Leu/Ile/Val/Thr-binding protein precursor	2_00458	5
451	7.57	7.57	2520000041	1431999952	1431999952	RH1_00801	4-hydroxy-3-methylbut-2-en-1-yl diphosphate synthase	1_00801	5
452	7.5	7.5	2865999937	9822999686	9822999686	RH1_00623	Peptidyl-prolyl cis-trans isomerase D	1_00623	5
453	7.46	7.46	3131999969	1896000057	1648000032	RH1_01619	4-oxalomesaconate tautomerase	1_01619	5
454	7.45	7.45	5022000074	3632000089	2286999971	RH3_00222	3-oxoadipate CoA-transferase subunit B	3_00222	5
458	7.34	7.34	2957000136	2260999978	1623000056	RH1_01147	Rod shape-determining protein MreB	1_01147	5
459	7.31	7.31	3050999939	1212000027	1010000035	RH1_01272	Histidine--tRNA ligase	1_01272	5
460	7.29	7.29	5780000091	4587000012	2338999957	RH1_02590	putative transaldolase	1_02590	5
461	7.21	7.21	3389999866	3389999866	3389999866	RH1_00739	NADH-quinone oxidoreductase subunit B	1_00739	5
462	7.2	7.2	5062999725	3797000051	3797000051	RH1_02159	30S ribosomal protein S17	1_02159	5
463	7.14	7.14	3285000026	2437999994	1322000027	RH1_00642	D-hydantoinase/dihydropyrimidinase	1_00642	5
466	6.98	8.18	3045000136	1608999968	1608999968	RH2_00381	putative arabinose-binding protein precursor	2_00381	5
467	6.98	6.98	3492000103	2793000042	2513999939	RH1_03036	Lactate-binding periplasmic protein precursor	1_03036	5
472	6.89	6.89	291200012	2069000006	1800999939	RH1_01013	Inositol-1-monophosphatase	1_01013	5
477	6.74	6.74	470600009	470600009	470600009	RH1_02946	Cold shock protein CspA	1_02946	5
480	6.63	6.63	3878000081	2633999884	1316999942	RH1_02456	Tryptophan synthase beta chain	1_02456	5
484	6.45	6.81	4185000062	1460999995	115199998	RH1_03001	Spermidine/putrescine import ATP-binding protein PotA	1_03001	5
488	6.35	6.35	2861999869	248300001	200000003	RH1_01599	3-hydroxyisobutyrate dehydrogenase	1_01599	5
492	6.23	6.23	2984000146	1316999942	1316999942	RH1_03246	Amidophosphoribosyltransferase precursor	1_03246	5
494	6.22	6.22	344599992	2280000001	2073000073	RH1_01830	Glucose--fructose oxidoreductase precursor	1_01830	5
519	5.85	5.85	7059000134	5734999776	5734999776	RH1_03308	Cold shock protein CspA	1_03308	5
547	5.2	5.2	6164000034	6164000034	6164000034	RH1_02215	50S ribosomal protein L31	1_02215	5
554	5.04	5.04	4408999979	2795999944	2795999944	RH1_03282	Peptidyl-prolyl cis-trans isomerase B	1_03282	5
563	4.85	4.85	2258999944	2258999944	2258999944	RH1_03140	hypothetical protein	1_03140	5
564	4.84	4.84	3844000101	2741999924	2338999957	RH1_02337	Alanine dehydrogenase	1_02337	5
569	4.71	4.71	4169000089	2194000036	1630000025	RH1_02298	Acetyl-coenzyme A carboxylase carboxyl transferase subunit alpha	1_02298	5
570	4.68	4.68	404399991	2327000052	1855999976	RH1_01197	Histidinol-phosphate aminotransferase 2	1_01197	5
579	4.52	4.52	2399999946	1815000027	1815000027	RH2_00409	Guanidinobutyrase	2_00409	5
677	2.98	2.98	3278999925	3278999925	3278999925	RH1_03138	hypothetical protein	1_03138	5
987	0.23	8.12	252700001	2339999974	1808999926	RH1_00671	S-(hydroxymethyl)glutathione dehydrogenase	1_00671	5
389	9.62	9.62	4666999876	4666999876	2809999883	RH1_01093	Uracil phosphoribosyltransferase	1_01093	4
408	8.67	8.67	2171999961	1530999988	703099966	RH1_02356	Oligopeptide-binding protein AppA precursor	1_02356	4
411	8.58	8.58	5555999875	50	3889000118	RH1_00779	inosine 5'-monophosphate dehydrogenase	1_00779	4
413	8.5	8.5	3899999857	2856999934	1931000054	RH1_01891	Trehalose-6-phosphate phosphatase	1_01891	4
416	8.43	8.43	6999999881	50	3928999901	RH1_00959	transcriptional repressor DicA	1_00959	4
418	8.41	8.41	2293000072	2196999937	1624000072	RH1_03366	Malonyl CoA-acyl carrier protein transacylase	1_03366	4
422	8.29	8.29	6101999879	3474999964	3177999854	RH1_02685	Disulfide-bond oxidoreductase YfcG	1_02685	4
426	8.25	8.29	3504999876	2784000039	1958999932	RH1_02047	4-hydroxy-tetrahydrodipicolinate synthase	1_02047	4
431	8.05	8.05	2615999877	8760999888	6633000076	RH1_00356	Maltodextrin phosphorylase	1_00356	4
434	8.04	8.04	2535000145	1351999938	1351999938	RH1_02878	antiporter inner membrane protein	1_02878	4
435	8.03	8.03	41080001	2779999971	2779999971	RH1_02279	putative L,D-transpeptidase ErfK/SrfK precursor	1_02279	4
436	8.03	8.03	5076000094	3806999922	3350000083	RH1_01139	NAD(P)H dehydrogenase (quinone)	1_01139	4
438	8.01	8.01	5042999983	4187999964	4187999964	RH1_02102	DNA-directed RNA polymerase subunit omega	1_02102	4
439	8	8	3027999997	2640999854	1761000007	RH2_00229	Universal stress protein family protein	2_00229	4
442	7.93	7.93	3057000041	1476999968	1476999968	RH1_02603	D-alanyl-D-alanine carboxypeptidase DacD precursor	1_02603	4
447	7.72	7.72	7233999968	5318999887	5318999887	RH1_03022	SCP-2 sterol transfer family protein	1_03022	4
448	7.68	7.68	6499999762	557099998	557099998	RH1_02575	Peroxiredoxin OsmC	1_02575	4
456	7.4	7.4	3357000053	1726000011	1418000013	RH1_00354	Glucose-1-phosphate adenylyltransferase	1_00354	4
464	7.14	7.14	2120999992	147300005	1295000017	RH1_03222	Biotin carboxylase	1_03222	4
465	7.13	7.13	2897999883	1592999995	1415999979	RH1_02985	Glutathione amide reductase	1_02985	4
468	6.98	6.98	3154999912	27669999	2282000035	RH1_02450	Cytidylate kinase	1_02450	4
469	6.94	6.94	400000006	2736999989	1947000027	RH1_02100	NYN domain protein	1_02100	4
474	6.86	6.86	630400002	5435000062	5435000062	RH1_00181	Antibiotic biosynthesis monooxygenase	1_00181	4
475	6.83	6.83	1350000054	1350000054	1350000054	RH1_01656	Thiamine-binding periplasmic protein precursor	1_01656	4
476	6.81	6.81	2737999856	200000003	1451999992	RH1_03255	3-oxoacyl-[acyl-carrier-protein] synthase 2	1_03255	4
478	6.71	6.71	1807000041	1324999928	1324999928	RH1_02772	D-lactate dehydrogenase	1_02772	4
482	6.48	6.48	2177000046	2143000066	1259000003	RH5_00104	Glucose-1-phosphate thymidylyltransferase 1	5_00104	4
483	6.47	6.47	2173999995	8563999832	7114999741	RH1_01098	NADP-dependent malic enzyme	1_01098	4
485	6.42	6.42	3321999907	2154999971	2119999975	RH5_00103	dTDP-4-dehydrorhamnose reductase	5_00103	4
487	6.37	6.37	3459999859	1255999953	1018999964	RH1_03061	UDP-N-acetylglucosamine 1-carboxyvinyltransferase	1_03061	4
493	6.23	6.23	1791999936	1791999936	1351000071	RH1_00849	Ribonuclease D	1_00849	4
495	6.22	6.22	2870999873	2105000019	2105000019	RH1_01023	putative succinyl-CoA:3-ketoacid coenzyme A transferase subunit B	1_01023	4
496	6.21	6.21	5400999784	2784999907	2784999907	RH1_01758	Ribonuclease PH	1_01758	4
497	6.19	6.19	1827999949	1092000008	9663999826	RH1_00248	Mannitol 2-dehydrogenase	1_00248	4
498	6.12	6.12	1519999951	1519999951	1519999951	RH3_00127	2,3-diketo-L-gulonate-binding periplasmic protein YiaO precursor	3_00127	4
500	6.05	6.05	1662999988	1017000005	1017000005	RH1_02467	Putative acyltransferase	1_02467	4
501	6.05	6.05	3427000046	328700006	2517000139	RH1_00664	hypothetical protein	1_00664	4
516	5.91	5.91	5681999922	4772999883	4241999984	RH1_03066	SnoaL-like domain protein	1_03066	4
518	5.86	5.86	3738999963	2973000109	2251999974	RH1_02004	Disulfide bond formation protein D precursor	1_02004	4
522	5.82	5.82	4564999938	2935000062	2935000062	RH1_01899	30S ribosomal protein S20	1_01899	4
524	5.78	5.78	6154000163	3635999858	2378000021	RH5_00090	TDP-4-oxo-6-deoxy-alpha-D-glucose-3,4-oxoisomerase	5_00090	4
525	5.77	5.78	1693000048	976099968	7569999993	RH1_02217	Long-chain-fatty-acid--CoA ligase	1_02217	4
529	5.7	5.7	6370999813	4273999929	4273999929	RH1_03218	NADH dehydrogenase	1_03218	4
533	5.65	5.65	1961999983	1172000021	1172000021	RH1_00757	Translocation and assembly module TamA precursor	1_00757	4
535	5.55	5.55	1884000003	9735000134	5714000016	RH1_02464	Glycine dehydrogenase (decarboxylating)	1_02464	4
553	5.08	5.08	1669999957	144600004	144600004	RH1_02714	hypothetical protein	1_02714	4
555	5.02	5.02	2452999949	2452999949	2452999949	RH1_02795	EF hand	1_02795	4
561	4.88	4.88	6470999718	5440999866	5440999866	RH1_00398	50S ribosomal protein L32	1_00398	4
566	4.75	4.75	2137999982	2137999982	2137999982	RH1_02969	MltA-interacting protein MipA	1_02969	4
567	4.74	4.74	4384999871	2888000011	1924999952	RH1_00497	Elongation factor P	1_00497	4
572	4.67	4.67	2008000016	1495999992	9221000224	RH1_03382	GTPase Der	1_03382	4
583	4.43	4.43	3729000092	273999989	2513999939	RH3_00202	Membrane dipeptidase (Peptidase family M19)	3_00202	4
587	4.37	4.37	1903000027	1067000031	1067000031	RH1_00942	Putative hydroxypyruvate reductase	1_00942	4
588	4.35	4.35	2840000093	152700007	1074000001	RH1_00643	N-carbamoyl-L-amino acid hydrolase	1_00643	4
591	4.31	4.31	5605999827	4241999984	4241999984	RH1_02290	50S ribosomal protein L35	1_02290	4
592	4.29	4.29	1667000055	1307999939	1307999939	RH1_02062	Cystathionine beta-lyase PatB	1_02062	4
593	4.29	4.29	4207000136	4207000136	1378999949	RH1_00670	Cytochrome c2	1_00670	4
595	4.25	4.25	5842000246	4950000048	4950000048	RH1_01294	META domain protein	1_01294	4
603	4.17	4.17	238499999	238499999	1923000067	RH1_03399	Acyl-[acyl-carrier-protein]--UDP-N-acetylglucosamine O-acyltransferase	1_03399	4
622	4	4	2870999873	2178000063	2178000063	RH1_02163	30S ribosomal protein S14	1_02163	4
628	3.94	3.94	5424000025	2824999988	2824999988	RH1_00950	6,7-dimethyl-8-ribityllumazine synthase 1	1_00950	4
632	3.87	4.52	1422999948	1422999948	1422999948	RH1_03139	PRC-barrel domain protein	1_03139	4
637	3.79	3.79	1536000073	1536000073	1313000023	RH1_01438	N5-carboxyaminoimidazole ribonucleotide synthase	1_01438	4
641	3.7	3.7	2874000072	140200004	1098000035	RH1_00898	Homoserine dehydrogenase	1_00898	4
645	3.61	3.61	5669000149	4458999932	3567000031	RH1_00464	RNA polymerase-binding transcription factor DksA	1_00464	4
656	3.41	3.41	4478999972	3251999915	2822000086	RH1_00546	Cytochrome c2	1_00546	4
672	3.12	3.12	9811999649	8350999653	8350999653	RH1_03432	NAD(P) transhydrogenase subunit beta	1_03432	4
676	2.99	2.99	1325999945	6238000095	6238000095	RH1_03450	Trimethylamine methyltransferase (MTTB)	1_03450	4
439	0	6	1865999997	1479000002	1479000002	RH4_00075	Universal stress protein family protein	4_00075	3
455	7.44	7.44	3433000147	1010000035	4921999946	RH1_01190	ATP-dependent Clp protease ATP-binding subunit ClpA	1_01190	3
486	6.39	6.39	3294999897	2831999958	2022999972	RH1_01325	Phosphate-binding protein PstS precursor	1_01325	3
489	6.35	6.35	2816999853	1465000063	121100001	RH1_02978	Multiple sugar-binding periplasmic receptor ChvE precursor	1_02978	3
491	6.3	6.3	3072000146	1524000019	8545000106	RH1_01780	ATP-dependent protease ATPase subunit HslU	1_01780	3
502	6.02	6.02	269600004	201000005	201000005	RH1_01697	Ribosome maturation factor RimP	1_01697	3
503	6.02	6.02	2334000021	1155000031	1155000031	RH1_02703	Soluble hydrogenase 42 kDa subunit	1_02703	3
504	6.01	6.01	3786999881	2255000025	2255000025	RH2_00447	ribosomal-protein-L7/L12-serine acetyltransferase	2_00447	3
505	6.01	6.01	3873000145	265899986	2196999937	RH1_02091	hypothetical protein	1_02091	3
506	6.01	6.01	2612000108	1796000004	1796000004	RH1_01444	2-keto-3-deoxy-L-fuconate dehydrogenase	1_01444	3
507	6	6	2440000027	9872999787	5641999841	RH1_00983	Methylmalonyl-CoA mutase	1_00983	3
508	6	6	4745999873	2146999985	2146999985	RH1_00617	Cold shock protein CspB	1_00617	3
510	6	6	2946999967	1642999947	1642999947	RH1_02031	Glutathione S-transferase GST-4.5	1_02031	3
511	6	6	1979999989	1979999989	1979999989	RH3_00319	PRC-barrel domain protein	3_00319	3
512	6	6	3776000142	3776000142	3776000142	RH1_02012	Cytochrome c-556	1_02012	3
513	5.96	5.96	2838000059	2251999974	2251999974	RH1_02911	Phosphoribosylformylglycinamidine synthase 1	1_02911	3
515	5.92	5.92	4361999929	3019999862	3019999862	RH1_00848	hypothetical protein	1_00848	3
517	5.89	5.89	4251999855	2522999942	2522999942	RH1_01966	Carbonic anhydrase 1	1_01966	3
520	5.84	5.84	1425999999	9747000039	667899996	RH1_00430	2-isopropylmalate synthase	1_00430	3
521	5.84	5.84	7742000222	4623999894	3871000111	RH1_02452	Integration host factor subunit beta	1_02452	3
523	5.82	5.82	3661000133	3661000133	3661000133	RH1_03026	Ferredoxin-2	1_03026	3
526	5.74	5.74	5231999755	4305000007	2318000048	RH1_02301	Transcription elongation factor GreA	1_02301	3
527	5.72	5.72	2366999984	1137000024	719299987	RH3_00312	Chromosome partition protein Smc	3_00312	3
528	5.7	5.7	3982999921	1949000061	1949000061	RH1_00442	High-affinity branched-chain amino acid transport ATP-binding protein LivF	1_00442	3
530	5.68	5.68	2982000113	1420000046	7099000365	RH2_00413	Thermostable carboxypeptidase 1	2_00413	3
531	5.66	5.66	2960000038	2063000053	1748999953	RH1_03435	6-phosphogluconolactonase	1_03435	3
532	5.66	5.66	2615999877	1541000009	1541000009	RH1_01771	Shikimate dehydrogenase	1_01771	3
534	5.56	5.56	266900003	117399998	5465999991	RH1_00844	Aerobic cobaltochelatase subunit CobT	1_00844	3
536	5.54	5.54	3449999988	3066999912	2204000056	RH1_01431	Thioredoxin reductase	1_01431	3
537	5.53	5.53	4431999922	2973000109	2919000089	RH1_02954	PHB/PHA accumulation regulator DNA-binding domain protein	1_02954	3
538	5.48	5.48	4492000043	3154999912	2513000071	RH5_00101	dTDP-4-dehydrorhamnose 3,5-epimerase	5_00101	3
539	5.45	5.45	2100999951	6276000291	5183999985	RH1_02465	Fatty acid oxidation complex subunit alpha	1_02465	3
540	5.43	5.43	3725000024	3725000024	1862999946	RH1_03449	hypothetical protein	1_03449	3
541	5.39	5.39	2219000012	976300016	976300016	RH1_00815	Anthranilate phosphoribosyltransferase	1_00815	3
542	5.37	5.37	4302999973	2748999894	1433999985	RH3_00201	Oligopeptide transport ATP-binding protein OppF	3_00201	3
543	5.35	5.35	1754000038	1074000001	5686999857	RH1_02194	Membrane protein insertase YidC	1_02194	3
544	5.34	5.34	4399999976	2030999959	1784999967	RH1_01223	Putative oxidoreductase YdbC	1_01223	3
545	5.25	5.25	752399981	3524000049	2856999934	RH1_01353	H-NS histone family protein	1_01353	3
546	5.24	5.24	37.5	2437999994	2437999994	RH1_03223	Biotin carboxyl carrier protein of acetyl-CoA carboxylase	1_03223	3
548	5.2	5.2	2782000005	2782000005	2782000005	RH1_00987	hypothetical protein	1_00987	3
549	5.18	5.18	2913999856	1655000001	1655000001	RH1_00208	4-deoxy-L-threo-5-hexosulose-uronate ketol-isomerase	1_00208	3
550	5.17	5.17	3179999888	2761999965	1924999952	RH1_02847	1-(5-phosphoribosyl)-5-[(5-phosphoribosylamino)methylideneamino] imidazole-4-carboxamide isomerase	1_02847	3
551	5.17	5.17	4523999989	4523999989	4523999989	RH1_01426	Membrane fusogenic activity	1_01426	3
552	5.13	5.13	1476999968	1476999968	1076999977	RH2_00107	glycine betaine transporter periplasmic subunit	2_00107	3
556	5.01	5.01	8055999875	5555999875	4305999875	RH1_03069	Translation initiation factor IF-1	1_03069	3
557	4.98	4.98	5097000003	2128999978	2128999978	RH1_02934	Transcriptional repressor NrdR	1_02934	3
558	4.97	4.97	3327000141	6994000077	6994000077	RH1_00520	Phytoene desaturase (neurosporene-forming)	1_00520	3
559	4.91	4.91	2513999939	1061000004	1061000004	RH2_00471	Spermidine/putrescine import ATP-binding protein PotA	2_00471	3
560	4.89	4.89	2833999991	1425999999	6032999977	RH1_02970	CTP synthase	1_02970	3
562	4.85	4.85	2967999876	945200026	775000006	RH3_00110	Periplasmic dipeptide transport protein precursor	3_00110	3
565	4.8	4.8	3476999998	1788000017	9933999926	RH1_02079	L-lysine cyclodeaminase	1_02079	3
571	4.68	4.68	1718000025	1099999994	1099999994	RH1_02122	putative 3-hydroxybutyryl-CoA dehydrogenase	1_02122	3
573	4.66	4.66	3578000069	9786000103	9786000103	RH2_00084	2,3-diketo-L-gulonate-binding periplasmic protein YiaO precursor	2_00084	3
574	4.65	4.65	3384000063	1828999966	1585000008	RH1_01160	Glycerate dehydrogenase	1_01160	3
575	4.64	4.64	2608999908	2006999999	9698999673	RH1_02190	Acetylglutamate kinase	1_02190	3
576	4.64	4.64	1120000035	8743000031	8743000031	RH1_00933	Sulfate/thiosulfate import ATP-binding protein CysA	1_00933	3
577	4.6	4.6	5508000255	50	50	RH1_02462	Glycine cleavage system H protein	1_02462	3
578	4.58	4.58	1438000053	696600005	696600005	RH1_02960	Gamma-glutamylputrescine synthetase PuuA	1_02960	3
580	4.51	4.51	2358999997	9967000037	9967000037	RH1_01763	Chromosome-partitioning protein ParB	1_01763	3
581	4.5	4.5	2257999927	2257999927	2257999927	RH1_03398	3-hydroxyacyl-[acyl-carrier-protein] dehydratase FabZ	1_03398	3
582	4.47	4.47	2775999904	1755000055	1264999956	RH1_03187	Putative beta-lactamase HcpC precursor	1_03187	3
589	4.33	4.33	1747999936	119599998	119599998	RH2_00390	Tripartite tricarboxylate transporter family receptor	2_00390	3
590	4.31	4.31	4875999987	1528999954	1528999954	RH1_03141	periplasmic protein	1_03141	3
596	4.23	4.23	240899995	1362999976	8028999716	RH1_02639	Membrane-bound lytic murein transglycosylase B precursor	1_02639	3
597	4.21	4.21	2619000077	1493999958	7359000295	RH1_00431	Cysteine--tRNA ligase	1_00431	3
598	4.21	4.21	3059999943	1748999953	1748999953	RH1_00021	hypothetical protein	1_00021	3
600	4.2	4.2	2322999984	1852000058	1852000058	RH1_01177	putative hydrolase YutF	1_01177	3
604	4.15	4.15	2222000062	7575999945	7575999945	RH1_02519	TelA-like protein	1_02519	3
610	4.05	4.05	4736999869	3224000037	3224000037	RH1_02034	Endoribonuclease L-PSP	1_02034	3
612	4.03	4.03	4108999968	1931000054	1931000054	RH1_01523	Uridine kinase	1_01523	3
615	4.03	4.03	3332999945	2694999874	2694999874	RH1_00478	hypothetical protein	1_00478	3
616	4.02	4.02	1914000064	5375999957	5375999957	RH1_01890	Alpha,alpha-trehalose-phosphate synthase [UDP-forming]	UDP-forming	3
619	4.01	4.01	2261999995	9126999974	9126999974	RH1_02105	Pyridoxine 5'-phosphate synthase	1_02105	3
630	3.92	3.92	240899995	1825000048	1825000048	RH5_00110	hypothetical protein	5_00110	3
635	3.85	3.85	7067999989	4510999843	4510999843	RH1_01065	Cocaine esterase	1_01065	3
638	3.78	3.78	3373000026	2662999928	2011999935	RH1_03027	RNA polymerase-binding transcription factor CarD	1_03027	3
639	3.76	3.76	2953000069	90640001	90640001	RH1_00414	N-acetyl-gamma-glutamyl-phosphate reductase	1_00414	3
647	3.59	3.59	4846000075	3077000082	2538000047	RH1_02605	molybdopterin biosynthesis protein MoeB	1_02605	3
650	3.52	3.52	1797000021	1101000011	1101000011	RH2_00223	NADPH-dependent curcumin reductase	2_00223	3
651	3.48	3.48	1949000061	1949000061	1949000061	RH3_00018	Putative cysteine protease YraA	3_00018	3
661	3.24	3.24	2470999956	1004000008	6370999664	RH1_00810	GMP synthase [glutamine-hydrolyzing]	1_00810	3
667	3.18	3.18	4792000055	2187999934	1771000028	RH1_02126	Cob(I)yrinic acid a,c-diamide adenosyltransferase	1_02126	3
669	3.15	3.15	1988999993	1036000028	7842999697	RH1_01284	Hydrogen cyanide synthase subunit HcnC precursor	1_01284	3
675	3.02	3.02	8227999806	3291000128	3291000128	RH1_00857	hypothetical protein	1_00857	3
678	2.96	2.96	1686999947	1257999986	8895999938	RH5_00055	Response regulator PleD	5_00055	3
681	2.94	2.94	5400000215	5400000215	4399999976	RH1_00401	Integration host factor subunit alpha	1_00401	3
686	2.69	2.69	1477999985	328399986	265800003	RH1_01721	Translocation and assembly module TamB	1_01721	3
694	2.59	2.59	2178999931	12.5	12.5	RH4_00190	HTH-type transcriptional activator TipA	4_00190	3
698	2.54	2.54	2883000076	2161999941	2161999941	RH1_01516	Protein of unknown function (FYDLN_acid)	1_01516	3
699	2.53	2.53	3731999993	2887000144	2887000144	RH1_00631	Beta-lactamase hydrolase-like protein	1_00631	3
703	2.46	2.46	3470999897	2940999866	229399994	RH1_02355	Cytochrome c-552	1_02355	3
704	2.43	2.43	3086000085	1114000008	9143000096	RH1_02442	PhoH-like protein	1_02442	3
723	2.16	2.16	2646999955	1728000045	1176000014	RH2_00189	hypothetical protein	2_00189	3
727	2.11	2.11	212500006	150000006	1093999967	RH1_02285	L-Ala-D/L-Glu epimerase	1_02285	3
768	2	2	4909000099	2545000017	2545000017	RH1_01050	50S ribosomal protein L33	1_01050	3
774	2	2	1324000061	1324000061	1324000061	RH1_02343	30S ribosomal protein S21	1_02343	3
807	1.53	1.53	2856999934	1466999948	1466999948	RH1_00462	Exodeoxyribonuclease III	1_00462	3
824	1.33	1.33	3968000114	3968000114	3968000114	RH1_02932	hypothetical protein	1_02932	3
830	1.24	1.24	1381999999	8438000083	5925000086	RH1_02737	Formate--tetrahydrofolate ligase	1_02737	3
870	0.79	0.79	2752999961	1915999949	1498000026	RH1_02377	Coproporphyrinogen-III oxidase, aerobic	1_02377	3
568	4.72	4.72	2599000037	8544000238	252700001	RH1_00168	4-methylaminobutanoate oxidase (formaldehyde-forming)	1_00168	2
584	4.43	4.43	2786999941	2021999955	8196999878	RH1_00332	Multidrug resistance protein MdtA precursor	1_00332	2
585	4.41	4.41	3944000006	1501999944	9390000254	RH1_02468	Disulfide-bond oxidoreductase YfcG	1_02468	2
586	4.38	4.38	1832000017	1832000017	1386000067	RH1_00432	hypothetical protein	1_00432	2
594	4.26	4.26	4246999919	3014000058	123300001	RH1_02236	Ribosome-binding factor A	1_02236	2
599	4.2	4.2	7512000203	3220000118	1854000054	RH1_00331	Efflux pump membrane transporter BepE	1_00331	2
601	4.19	4.19	2639000118	1360999942	9166999906	RH1_00053	UDP-3-O-acylglucosamine N-acyltransferase	1_00053	2
605	4.15	4.15	2540999949	204400003	1271000057	RH1_01577	ATP synthase subunit b'	1_01577	2
606	4.1	4.1	2260999978	9235999733	7005999982	RH1_02498	Glutathione synthetase	1_02498	2
607	4.07	4.07	2400999963	1307000071	8207000047	RH4_00158	hypothetical protein	4_00158	2
608	4.07	4.07	1691000015	1054000035	8578000218	RH3_00153	Glycine betaine/carnitine transport ATP-binding protein GbuA	3_00153	2
609	4.05	4.05	3754000068	1319999993	1026000008	RH2_00424	GTPase Obg/CgtA	2_00424	2
611	4.03	4.03	1576000005	7353000343	7353000343	RH1_02314	Argininosuccinate lyase 1	1_02314	2
613	4.03	4.03	6607000232	1726000011	1726000011	RH1_02188	Histidine phosphatase superfamily (branch 1)	1_02188	2
614	4.03	4.03	52700001	2838000059	2838000059	RH1_02158	50S ribosomal protein L29	1_02158	2
617	4.02	4.02	2143000066	1259000003	8844000101	RH1_02043	3-mercaptopyruvate sulfurtransferase	1_02043	2
618	4.01	4.01	4198000133	2304999977	115199998	RH3_00221	3-oxoadipate CoA-transferase subunit A	3_00221	2
620	4.01	4.01	5175999999	2470999956	2470999956	RH1_01730	Glutaredoxin-3	1_01730	2
621	4	4	3858999908	4563999921	4563999921	RH1_01803	tetratricopeptide repeat protein	1_01803	2
623	4	4	4659000039	2101999968	2101999968	RH1_01102	Polyketide cyclase / dehydrase and lipid transport	1_01102	2
624	4	4	2215999961	1855999976	1198000014	RH1_00621	Xanthine phosphoribosyltransferase	1_00621	2
625	4	4	1389999986	8446999639	8446999639	RH1_01733	Ferrochelatase	1_01733	2
626	4	4	1486999989	1486999989	1486999989	RH1_02638	hypothetical protein	1_02638	2
627	4	4	2234999985	2234999985	2234999985	RH1_00450	Superoxide dismutase-like protein YojM precursor	1_00450	2
629	3.92	3.92	5120000243	1686999947	1084000021	RH1_03149	hypothetical protein	1_03149	2
631	3.91	3.91	3054000139	2036000043	1616999954	RH1_00729	NADH-quinone oxidoreductase subunit I	1_00729	2
633	3.86	3.86	2219000012	9476000071	9476000071	RH1_02028	Ferredoxin--NAD(P)(+) reductase fdr	1_02028	2
634	3.85	3.85	4300999939	1014000028	1014000028	RH1_00758	p-hydroxybenzoic acid efflux pump subunit AaeA	1_00758	2
636	3.82	3.82	300999999	300999999	300999999	RH1_01399	hypothetical protein	1_01399	2
640	3.74	3.74	3711999953	2025000006	6747999787	RH2_00193	putative diguanylate cyclase AdrA	2_00193	2
642	3.7	3.7	1477999985	1477999985	1477999985	RH1_03437	Enamine/imine deaminase	1_03437	2
643	3.69	3.69	2700999975	1071000025	4241000116	RH5_00053	hypothetical protein	5_00053	2
643	0	3.42	2382999957	9346000105	443900004	RH1_03192	hypothetical protein	1_03192	2
643	0	3.42	2382999957	9346000105	443900004	RH1_02940	hypothetical protein	1_02940	2
643	0	3.42	2382999957	9346000105	443900004	RH1_02756	hypothetical protein	1_02756	2
643	0	3.42	2382999957	9346000105	443900004	RH1_02543	hypothetical protein	1_02543	2
643	0	3.42	2389000058	936800018	4450000077	RH1_02542	hypothetical protein	1_02542	2
643	0	3.42	2382999957	9346000105	443900004	RH1_02416	hypothetical protein	1_02416	2
643	0	3.42	2382999957	9346000105	443900004	RH1_02410	hypothetical protein	1_02410	2
643	0	3.42	2382999957	9346000105	443900004	RH1_01410	hypothetical protein	1_01410	2
643	0	3.42	2382999957	9346000105	443900004	RH1_01408	hypothetical protein	1_01408	2
643	0	3.42	2382999957	9346000105	443900004	RH1_01024	hypothetical protein	1_01024	2
643	0	3.42	2382999957	9346000105	443900004	RH1_00311	hypothetical protein	1_00311	2
643	0	3.42	2382999957	9346000105	443900004	RH1_00299	hypothetical protein	1_00299	2
643	0	3.4	2242999971	9346000105	443900004	RH4_00246	hypothetical protein	4_00246	2
644	3.62	3.62	2432000041	1791000068	1283999979	RH1_02739	Bifunctional protein FolD protein	1_02739	2
646	3.6	3.6	1667000055	6917999685	6917999685	RH3_00229	Tripartite tricarboxylate transporter family receptor	3_00229	2
648	3.58	3.58	2003999949	1440999955	5218999833	RH1_00180	putative periplasmic serine endoprotease DegP-like precursor	1_00180	2
649	3.58	3.58	1383000016	6061000004	4544999823	RH3_00293	Heme-binding protein A precursor	3_00293	2
652	3.46	3.46	3280999959	3280999959	3280999959	RH1_02168	50S ribosomal protein L30	1_02168	2
653	3.43	3.43	2275000066	1000000015	5490000173	RH1_01142	MORN repeat protein	1_01142	2
654	3.43	3.43	1852000058	9523999691	9523999691	RH2_00150	Putative cysteine protease YraA	2_00150	2
655	3.43	3.43	1629000008	1040999964	1040999964	RH6_00012	CobQ/CobB/MinD/ParA nucleotide binding domain protein	6_00012	2
657	3.37	3.37	3481999934	1964000016	1964000016	RH1_03357	Nitrogen regulatory protein P-II	1_03357	2
658	3.31	3.31	2072000057	4769999906	3288999945	RH1_03014	Oligoendopeptidase F, plasmid	1_03014	2
659	3.28	3.28	8471999764	638899982	638899982	RH1_00945	hypothetical protein	1_00945	2
660	3.27	3.27	2396000028	6988000125	3827000037	RH1_00751	Glutamine--fructose-6-phosphate aminotransferase [isomerizing]	1_00751	2
662	3.23	3.23	3294999897	1898999959	8527000248	RH1_02652	Lipopolysaccharide export system ATP-binding protein LptB	1_02652	2
663	3.21	3.21	1367000043	6724999845	4554999992	RH1_02665	Threonine synthase	1_02665	2
664	3.21	3.21	4239000082	4239000082	2716999948	RH4_00205	hypothetical protein	4_00205	2
665	3.19	3.19	2906999886	1938000023	6977000087	RH1_01900	putative enoyl-CoA hydratase echA8	1_01900	2
666	3.19	3.19	1380999982	9339000285	5837000161	RH3_00017	Putative acetolactate synthase large subunit IlvX	3_00017	2
668	3.15	3.15	215200007	9193000197	5381000042	RH1_03224	NAD-dependent dihydropyrimidine dehydrogenase subunit PreT	1_03224	2
670	3.14	3.14	6491000056	5526000261	2193000019	RH4_00005	hypothetical protein	4_00005	2
671	3.14	3.14	2090000063	1072999984	1072999984	RH1_01387	Tripartite ATP-independent periplasmic transporters, DctQ component	1_01387	2
673	3.07	3.07	1908999979	1577000022	1577000022	RH1_02527	hypothetical protein	1_02527	2
674	3.06	3.06	3152999878	1458999962	5646999925	RH1_01541	Dihydroorotase	1_01541	2
679	2.96	2.96	1543000042	7988999784	6061000004	RH1_00770	Transglutaminase-like superfamily protein	1_00770	2
680	2.96	2.96	5843999982	5843999982	4675000012	RH1_03254	Acyl carrier protein	1_03254	2
682	2.89	2.89	4018999934	4018999934	3177999854	RH1_02989	Ferredoxin-6	1_02989	2
683	2.85	2.85	5555999875	1421999931	9777999669	RH5_00117	Chromosome partitioning protein ParA	5_00117	2
684	2.83	2.83	4124000072	2732000053	2732000053	RH1_00397	hypothetical protein	1_00397	2
685	2.76	2.76	3260999918	1377000064	8332999796	RH1_02731	hypothetical protein	1_02731	2
687	2.69	2.69	1418000013	134800002	134800002	RH1_00838	hypothetical protein	1_00838	2
688	2.68	2.68	318599999	1322000027	9492000192	RH1_01948	Penicillin-insensitive murein endopeptidase precursor	1_01948	2
689	2.67	2.68	7975000143	4304000139	3291000128	RH1_02910	phosphoribosylformylglycinamidine synthase subunit PurS	1_02910	2
691	2.63	2.63	2308000028	9275999665	5882000178	RH1_02913	C4-dicarboxylate transport transcriptional regulatory protein DctD	1_02913	2
692	2.63	2.63	2284000069	1116999984	1116999984	RH1_00953	Riboflavin synthase	1_00953	2
693	2.62	2.62	1653999984	1653999984	8077000082	RH1_00441	Lipopolysaccharide export system ATP-binding protein LptB	1_00441	2
695	2.59	2.59	1400000006	1099999994	9250000119	RH4_00309	Multidrug resistance protein MexA precursor	4_00309	2
696	2.55	2.55	2119999975	9540999681	9540999681	RH1_01653	Cytochrome c1 precursor	1_01653	2
697	2.54	2.54	2657999992	5753000081	5753000081	RH1_02517	SPFH domain / Band 7 family protein	1_02517	2
702	2.46	2.46	1801999956	9012000263	9012000263	RH1_02787	General stress protein 69	1_02787	2
705	2.42	2.42	1546999961	7851999998	5773999915	RH1_03226	NAD-dependent dihydropyrimidine dehydrogenase subunit PreA	1_03226	2
706	2.4	2.4	4772999883	4772999883	4772999883	RH1_00988	hypothetical protein	1_00988	2
707	2.37	2.37	1863999963	8014000207	4529999942	RH1_02785	Methionine--tRNA ligase	1_02785	2
710	2.31	2.31	2689999938	1032999977	7337000221	RH1_02521	Ribosomal large subunit pseudouridine synthase B	1_02521	2
711	2.27	2.27	1333000064	8749999851	8749999851	RH1_01376	4-hydroxy-4-methyl-2-oxoglutarate aldolase	1_01376	2
712	2.26	2.26	3928999901	3452000022	3452000022	RH2_00049	hypothetical protein	2_00049	2
715	2.2	2.2	538500011	3077000082	3077000082	RH1_00288	hypothetical protein	1_00288	2
717	2.18	2.18	4095000029	1048000008	5237999931	RH2_00422	Gamma-glutamyl phosphate reductase	2_00422	2
719	2.18	2.18	1137000024	6317999959	6317999959	RH2_00408	N-substituted formamide deformylase precursor	2_00408	2
720	2.18	2.18	1140000001	7456000149	7456000149	RH1_02086	Transcriptional regulatory protein YycF	1_02086	2
725	2.15	2.15	134800002	7446999848	7446999848	RH1_02362	Universal stress protein family protein	1_02362	2
745	2.01	2.22	1315000057	6300999969	5479000136	RH1_00190	Spermidine/putrescine import ATP-binding protein PotA	1_00190	2
749	2.01	2.01	1582999974	4633000121	4633000121	RH1_00540	Reaction center protein H chain	1_00540	2
782	1.9	1.9	1520999968	7985000312	3421999887	RH1_02573	Lysine--tRNA ligase	1_02573	2
796	1.67	1.67	2109999955	8117000014	5519000068	RH1_01422	Ornithine carbamoyltransferase	1_01422	2
803	1.59	1.59	3262999952	9284000099	6897000223	RH1_02461	Aminomethyltransferase	1_02461	2
809	1.52	1.52	1343999952	2732999995	2732999995	RH3_00340	Glycosyl transferases group 1	3_00340	2
817	1.44	1.44	198300004	3361000121	218499992	RH1_01070	Putative multidrug export ATP-binding/permease protein	1_01070	2
818	1.42	1.42	2074999958	9684000164	5336000025	RH1_01990	2,3-bisphosphoglycerate-independent phosphoglycerate mutase	1_01990	2
819	1.42	1.42	1916999966	1045999974	8496999741	RH1_01156	putative glutamine synthetase 2	1_01156	2
823	1.35	1.35	1494999975	7650999725	3381000087	RH1_02333	Acryloyl-CoA reductase (NADH)	1_02333	2
826	1.3	1.3	2750999928	1071999967	8158999681	RH1_01864	Aliphatic amidase expression-regulating protein	1_01864	2
836	1.17	1.17	2639999986	1119000018	8276999742	RH1_02698	Phosphoglucosamine mutase	1_02698	2
838	1.16	1.16	1752000004	5987000093	3548000008	RH1_02958	Gamma-glutamylputrescine synthetase PuuA	1_02958	2
842	1.03	1.03	1158000007	4191999882	4191999882	RH1_01066	Choline-sulfatase	1_01066	2
844	1.01	1.01	5816999823	2012999915	2012999915	RH3_00203	REVERSED Outer membrane efflux protein	3_00203	2
846	0.99	0.99	1133000031	9347999841	9347999841	RH1_01829	Inosose dehydratase	1_01829	2
856	0.89	0.89	1909999996	2105000056	2105000056	RH1_00760	Peptidase family M50	1_00760	2
858	0.88	0.88	1647000015	503700003	2204000019	RH1_01804	Blue-light-activated protein	1_01804	2
868	0.81	0.81	1055999994	1241999958	1241999958	RH1_01105	Na(+)/H(+) antiporter subunit A	1_01105	2
869	0.81	0.81	1689999998	9390000254	9390000254	RH1_01332	Arsenical resistance operon trans-acting repressor ArsD	1_01332	2
873	0.77	0.77	283100009	1324000061	1324000061	RH1_01776	Tim44-like domain protein	1_01776	2
901	0.55	0.55	2594999969	6263999641	6263999641	RH1_01545	Glutamate--cysteine ligase GshA	1_01545	2
907	0.5	0.5	7985000312	5702999979	5702999979	RH1_02764	Membrane-bound lytic murein transglycosylase B precursor	1_02764	2
930	0.4	0.4	8608999848	8608999848	8608999848	RH1_02487	Universal stress protein family protein	1_02487	2
949	0.33	0.33	2090000063	2090000063	2090000063	RH1_00783	REVERSED hypothetical protein	1_00783	2
957	0.3	0.3	1076999977	1747000031	1747000031	RH1_00820	ComEC family competence protein	1_00820	2
643	0.01	1.71	2076999992	8205000311	2563999966	RH5_00109	hypothetical protein	5_00109	1
690	2.66	2.66	258100003	1319999993	3812000155	RH1_02379	Uroporphyrinogen decarboxylase	1_02379	1
700	2.51	2.51	2840999961	9318000078	2727000043	RH1_00017	GTPase HflX	1_00017	1
701	2.5	2.88	4219000041	1123000011	3013999946	RH1_01996	Carboxynorspermidine/carboxyspermidine decarboxylase	1_01996	1
708	2.35	2.35	3219999969	2542000115	1440999955	RH1_01014	Glutathione-dependent formaldehyde-activating enzyme	1_01014	1
709	2.34	2.34	935100019	5195000172	116899997	RH1_00016	RNA-binding protein Hfq	1_00016	1
713	2.22	2.22	2655999959	1000000015	3750000149	RH1_01540	Aspartate carbamoyltransferase	1_01540	1
714	2.2	2.2	7519000024	3195000067	1692000031	RH2_00438	Glutathione-binding protein GsiB precursor	2_00438	1
716	2.2	2.2	1485999972	1123000011	724600032	RH1_02281	3-methyl-2-oxobutanoate hydroxymethyltransferase	1_02281	1
718	2.18	2.18	1190000027	4761999846	2380999923	RH2_00137	hypothetical protein	2_00137	1
721	2.17	2.17	1894000024	4467999935	2127999999	RH1_02890	UDP-N-acetylmuramate--L-alanine ligase	1_02890	1
722	2.16	2.16	3492000103	6176000088	1899999939	RH1_02318	Diaminopimelate decarboxylase	1_02318	1
724	2.15	2.15	4210999906	2632000148	8552999794	RH1_02710	Yqey-like protein	1_02710	1
726	2.12	2.12	3043000102	1521999985	1086999997	RH1_01576	ATP synthase subunit b precursor	1_01576	1
728	2.09	2.09	1440999955	1397999972	5931999907	RH1_02095	hypothetical protein	1_02095	1
729	2.09	2.09	3738999963	1738999933	112999998	RH1_02071	Ribosomal silencing factor RsfS	1_02071	1
730	2.08	2.08	1124000028	8433999866	4417999834	RH1_02361	Nitrogen fixation regulation protein FixK	1_02361	1
731	2.08	2.08	1176000014	1176000014	748699978	RH1_00554	Urease accessory protein UreE 1	1_00554	1
732	2.07	2.07	931700021	931700021	7142999768	RH1_03419	preprotein translocase subunit SecF	1_03419	1
733	2.05	2.05	2605000138	6046999991	6046999991	RH1_03380	hypothetical protein	1_03380	1
734	2.05	2.05	142900005	8361999691	487800017	RH1_02671	S-methyl-5'-thioadenosine phosphorylase	1_02671	1
735	2.05	2.05	193900004	193900004	9183999896	RH1_00058	hypothetical protein	1_00058	1
736	2.04	2.04	3894999921	1789000034	9474000335	RH1_02525	Glutamyl-tRNA(Gln) amidotransferase subunit C	1_02525	1
737	2.03	2.03	2567000091	4775999859	4775999859	RH3_00185	Mycocerosic acid synthase	3_00185	1
738	2.03	2.03	1805000007	3007999994	1692000031	RH1_02115	Phosphoenolpyruvate carboxykinase [ATP]	ATP	1
739	2.03	2.03	9956999868	9523999691	6061000004	RH1_03031	26 kDa periplasmic immunogenic protein precursor	1_03031	1
740	2.03	2.03	142900005	142900005	7791999727	RH1_00894	Stringent starvation protein B	1_00894	1
741	2.02	2.02	6725999713	8850000054	8850000054	RH1_00846	hypothetical protein	1_00846	1
742	2.02	2.02	2179999948	3198000044	3198000044	RH1_01181	Low specificity L-threonine aldolase	1_01181	1
743	2.02	2.02	1860000044	5232999846	5232999846	RH1_00434	2,3,4,5-tetrahydropyridine-2,6-dicarboxylate N-acetyltransferase	1_00434	1
744	2.02	2.02	7491999865	4235000163	4235000163	RH2_00224	Putative osmoprotectant uptake system substrate-binding protein OsmF precursor	2_00224	1
746	2.01	2.01	1846999973	2463000081	2463000081	RH1_01807	Acyl-CoA dehydrogenase	1_01807	1
747	2.01	2.01	1535000056	4949999973	4949999973	RH1_01759	Non-canonical purine NTP pyrophosphatase	1_01759	1
748	2.01	2.01	8263999969	3030000068	3030000068	RH1_00544	Rubrerythrin	1_00544	1
750	2.01	2.01	407400012	2129999995	2129999995	RH1_02945	putative reductase	1_02945	1
751	2.01	2.01	1000000015	6897000223	3448000178	RH1_02593	Ribosomal protein L11 methyltransferase	1_02593	1
752	2.01	2.01	4575999975	1525000036	1525000036	RH1_01713	hypothetical protein	1_01713	1
753	2.01	2.01	1005999967	5488000065	5488000065	RH1_02345	Phthiocerol synthesis polyketide synthase type I PpsC	1_02345	1
754	2.01	2.01	1517000049	7586000115	7586000115	RH1_01675	Glutathione-dependent formaldehyde-activating enzyme	1_01675	1
755	2	2	1676000059	1166000031	1166000031	RH2_00319	Sialic acid TRAP transporter permease protein SiaT	2_00319	1
756	2	2	4167000055	8974000067	8974000067	RH1_00949	hypothetical protein	1_00949	1
757	2	2	1564999968	3183000162	3183000162	RH1_00008	Bifunctional enzyme IspD/IspF	1_00008	1
758	2	2	112499997	395100005	395100005	RH1_03428	putative L,D-transpeptidase YbiS precursor	1_03428	1
759	2	2	9414999932	2545000054	2545000054	RH1_02686	O-succinylhomoserine sulfhydrylase	1_02686	1
760	2	2	2689999938	1636999995	8771999925	RH1_01058	hypothetical protein	1_01058	1
761	2	2	1552000046	229899995	229899995	RH1_00851	Phosphoribosylformylglycinamidine cyclo-ligase	1_00851	1
762	2	2	2969999909	1187999994	1187999994	RH1_03335	hypothetical protein	1_03335	1
763	2	2	9121000022	2931999974	2931999974	RH1_02691	Glycine--tRNA ligase alpha subunit	1_02691	1
764	2	2	233099997	190200001	1350000054	RH1_01849	hypothetical protein	1_01849	1
765	2	2	2721999884	5556000024	5556000024	RH1_01736	Cysteine-rich secretory protein family protein	1_01736	1
766	2	2	2333000004	1333000064	1333000064	RH1_01641	hypothetical protein	1_01641	1
767	2	2	2937000096	7500000298	7500000298	RH1_01437	N5-carboxyaminoimidazole ribonucleotide mutase	1_01437	1
769	2	2	5796999857	3079999983	3079999983	RH2_00321	Glycine betaine transporter OpuD	2_00321	1
770	2	2	3409000039	2045000046	2045000046	RH1_02199	50S ribosomal protein L34	1_02199	1
771	2	2	9690000117	5813999847	5813999847	RH1_01826	Glucose-1-phosphate cytidylyltransferase	1_01826	1
772	2	2	9363000095	6741999835	6741999835	RH1_01044	Histidinol-phosphatase	1_01044	1
773	2	2	123499997	123499997	123499997	RH2_00326	hypothetical protein	2_00326	1
775	2	2	1378999949	1378999949	1378999949	RH1_02223	hypothetical protein	1_02223	1
776	2	2	1975000054	1975000054	1975000054	RH1_02008	hypothetical protein	1_02008	1
777	2	2	2064999938	2064999938	2064999938	RH1_00986	hypothetical protein	1_00986	1
778	1.96	1.96	1506000012	3613999858	3613999858	RH4_00066	Blue-light-activated histidine kinase 1	4_00066	1
779	1.96	1.96	238499999	238499999	8461999893	RH1_01097	Cytidine deaminase	1_01097	1
780	1.95	1.95	226699993	1289000064	4888999835	RH1_03245	putative oxidoreductase	1_03245	1
781	1.92	1.92	2379000038	6690999866	4089000076	RH1_02025	Methionine aminopeptidase	1_02025	1
783	1.89	1.89	9375	507799983	507799983	RH1_01955	2-dehydro-3-deoxy-D-gluconate 5-dehydrogenase	1_01955	1
784	1.87	1.87	2299000025	1207000017	8045999706	RH6_00004	hypothetical protein	6_00004	1
785	1.85	1.85	1191999987	2439000085	2439000085	RH5_00094	GDP-mannose-dependent alpha-mannosyltransferase	5_00094	1
786	1.85	1.85	1055999994	1055999994	5556000024	RH1_01537	Molybdenum cofactor biosynthesis protein B	1_01537	1
787	1.82	1.82	5400000215	175999999	7999999821	RH1_01902	Ubiquinone/menaquinone biosynthesis C-methyltransferase UbiE	1_01902	1
788	1.82	1.82	1186999977	9375	6561999768	RH1_00381	Agmatinase	1_00381	1
789	1.78	1.78	2786000073	9288000315	2786000073	RH1_00400	3-oxoacyl-[acyl-carrier-protein] synthase 3	1_00400	1
790	1.75	1.75	1299999952	7429999858	2786000073	RH1_02512	Phosphoribosylaminoimidazole-succinocarboxamide synthase	1_02512	1
791	1.72	1.72	1094999984	3254000098	3254000098	RH3_00075	D-allose transporter subunit	3_00075	1
792	1.71	1.71	1551000029	1734000072	1095000003	RH1_03118	Trehalose synthase/amylase TreS	1_03118	1
793	1.71	1.71	1772000045	3604000062	3604000062	RH4_00018	Blue-light-activated histidine kinase	4_00018	1
794	1.69	1.69	1077999994	2614000067	2614000067	RH1_02511	2-dehydro-3-deoxygluconokinase	1_02511	1
795	1.68	1.68	1457999945	4859000072	2813000046	RH1_00818	Molybdopterin molybdenumtransferase	1_00818	1
797	1.67	1.67	1118000001	388199985	1398000028	RH3_00032	Autotransporter beta-domain protein	3_00032	1
797	0	1.64	1154000014	1403999981	1403999981	RH4_00045	Autotransporter beta-domain protein	4_00045	1
798	1.66	1.66	6582000256	2910999954	2025000006	RH1_00712	twin arginine translocase protein A	1_00712	1
799	1.64	1.64	1948000044	348800011	348800011	RH1_03177	NMT1/THI5 like protein	1_03177	1
800	1.62	1.62	1333000064	8205000311	461499989	RH1_01344	REVERSED hypothetical protein	1_01344	1
800	0	1.62	1281999946	8205000311	461499989	RH1_00290	REVERSED hypothetical protein	1_00290	1
800	0	1.57	9230999649	461499989	461499989	RH5_00015	REVERSED hypothetical protein	5_00015	1
801	1.62	1.62	6791999936	3395999968	3395999968	RH1_01694	3-deoxy-manno-octulosonate cytidylyltransferase	1_01694	1
802	1.62	1.62	6870000064	6870000064	6870000064	RH1_00731	REVERSED hypothetical protein	1_00731	1
804	1.58	1.58	8196999878	5327999964	5327999964	RH1_03228	2,5-dichloro-2,5-cyclohexadiene-1,4-diol dehydrogenase	1_03228	1
805	1.55	1.55	3885999918	1004000008	5677000061	RH1_02344	hypothetical protein	1_02344	1
806	1.54	1.54	121799998	2909000032	2909000032	RH2_00156	Oligopeptide-binding protein AppA precursor	2_00156	1
808	1.53	1.53	5601999909	5601999909	3641000018	RH1_01525	Ribose transport system permease protein RbsC	1_01525	1
810	1.52	1.52	9375	1923000067	1923000067	RH1_01850	putative sugar isomerase YihS	1_01850	1
811	1.51	1.51	5251999944	1751000062	1751000062	RH1_00206	REVERSED Polyol:NADP oxidoreductase	1_00206	1
812	1.5	1.5	1543000042	5708000064	2960000001	RH1_02658	protease TldD	1_02658	1
813	1.48	1.48	4444000125	1481000036	1481000036	RH1_02308	hypothetical protein	1_02308	1
814	1.48	1.48	864199996	432099998	432099998	RH1_00479	RDD family protein	1_00479	1
815	1.47	1.47	1253000051	2180000022	2180000022	RH1_00183	Outer membrane protein transport protein (OMPP1/FadL/TodX)	1_00183	1
816	1.45	1.45	6688000262	1142000034	1142000034	RH1_02708	Beta-monoglucosyldiacylglycerol synthase	1_02708	1
820	1.41	1.41	2092999965	142900005	5316000059	RH3_00139	Sulfate adenylyltransferase subunit 2	3_00139	1
821	1.39	1.39	8015999943	2672000043	1644000039	RH1_02928	Aminomethyltransferase	1_02928	1
822	1.36	1.36	8620999753	8620999753	5603000149	RH1_03176	Fumarylpyruvate hydrolase	1_03176	1
825	1.31	1.31	9523999691	9523999691	5158999935	RH1_00152	Glycerol-3-phosphate regulon repressor	1_00152	1
827	1.29	1.29	2392999977	7142999768	2500000037	RH1_02899	Outer membrane protein assembly factor BamD precursor	1_02899	1
828	1.29	1.29	1620000005	7406999916	3240999952	RH1_02089	hypothetical protein	1_02089	1
829	1.27	1.27	2097000033	138600003	138600003	RH2_00457	Acetolactate synthase isozyme 2 large subunit	2_00457	1
831	1.22	1.22	190200001	1561000012	0.682900008	RH1_01342	Type I restriction enzyme EcoR124II R protein	1_01342	1
832	1.22	1.22	1552000046	517200008	517200008	RH1_01666	Transcriptional regulatory protein OmpR	1_01666	1
833	1.21	1.21	2542999983	5779999867	5779999867	RH1_03322	Dihydroorotase	1_03322	1
834	1.2	1.2	1951999962	7968000323	3585999832	RH1_00624	Anthranilate synthase component 1	1_00624	1
835	1.19	1.19	517200008	2216999978	2216999978	RH2_00070	Flavin-dependent monooxygenase, oxygenase subunit HsaA	2_00070	1
837	1.16	1.17	1718000025	6106999889	3053000011	RH1_02843	23S rRNA (guanosine-2'-O-)-methyltransferase RlmB	1_02843	1
839	1.08	1.08	2072000057	1354999989	5578000098	RH1_02009	NYN domain protein	1_02009	1
840	1.05	1.05	5987999961	3593000025	3593000025	RH1_02391	Inositol 2-dehydrogenase	1_02391	1
841	1.03	1.03	1800000072	0.999999978	0.999999978	RH1_00608	Catalase C	1_00608	1
843	1.01	1.01	6063999981	2723000012	1484999992	RH1_01418	REVERSED ATP-dependent RNA helicase HrpB	1_01418	1
845	0.99	0.99	1203999966	2625999972	2625999972	RH1_01439	Glutamate-1-semialdehyde 2,1-aminomutase	1_01439	1
847	0.98	0.98	2028000057	3147000074	3147000074	RH1_02791	Helix-turn-helix domain protein	1_02791	1
848	0.98	0.98	9677000344	2304000035	2304000035	RH1_00048	Magnesium and cobalt efflux protein CorC	1_00048	1
849	0.97	0.97	1714999974	2615999989	2615999989	RH1_01219	putative GTP-binding protein YjiA	1_01219	1
850	0.95	0.95	1397999972	0.686099986	0.686099986	RH1_02803	Blue-light-activated histidine kinase	1_02803	1
851	0.92	0.92	5262999982	2105000056	2105000056	RH4_00337	REVERSED ABC transporter permease YtrF precursor	4_00337	1
852	0.91	0.91	9237000346	1806999929	0.903599989	RH1_02582	REVERSED Isoleucine--tRNA ligase	1_02582	1
853	0.91	0.91	2363999933	5454999954	5454999954	RH1_00778	Phosphopantetheine adenylyltransferase	1_00778	1
854	0.9	0.9	2021999955	1453000028	1453000028	RH1_01002	DNA topoisomerase 1	1_01002	1
855	0.9	0.9	1196999997	3861000016	2123999968	RH1_00977	Guanosine-5'-triphosphate,3'-diphosphate pyrophosphatase	1_00977	1
857	0.89	0.89	123999998	6977000087	6977000087	RH2_00285	REVERSED Sensory transduction protein regX3	2_00285	1
859	0.88	0.88	3332999945	2603999972	9375	RH1_00146	hypothetical protein	1_00146	1
860	0.88	0.88	3895999864	3895999864	3895999864	RH1_02959	GMP synthase [glutamine-hydrolyzing]	1_02959	1
861	0.86	0.86	1286000013	1286000013	5714000016	RH1_01951	Peptidyl-tRNA hydrolase ArfB	1_01951	1
862	0.85	0.85	1154000014	4064999893	2763999999	RH1_00365	putative ABC transporter ATP-binding protein YheS	1_00365	1
863	0.85	0.85	1809999943	3810000047	3810000047	RH1_00499	hypothetical protein	1_00499	1
864	0.85	0.85	7817000151	1617000066	1617000066	RH1_00271	REVERSED exonuclease subunit SbcD	1_00271	1
865	0.84	0.84	126000002	4472000152	4472000152	RH1_01973	diadenosine tetraphosphatase	1_01973	1
866	0.83	0.83	6834000349	6834000349	2961000055	RH3_00369	Phosphoglycerate transport regulatory protein PgtC precursor	3_00369	1
867	0.82	0.82	4453000054	1669999957	0.742099993	RH1_01218	REVERSED Aerobic cobaltochelatase subunit CobN	1_01218	1
871	0.78	0.78	9069000185	2387000062	2387000062	RH1_02666	Protease 3 precursor	1_02666	1
872	0.77	0.77	1752000004	3502999991	3502999991	RH1_01140	6-phosphofructokinase isozyme 2	1_01140	1
874	0.77	0.77	928099975	6587000191	3293000162	RH1_00512	Nitrogenase iron protein 1	1_00512	1
875	0.77	0.77	2203000039	3813999891	3813999891	RH2_00327	putative transcriptional regulator PhnF	2_00327	1
876	0.76	0.76	112499997	4166999832	1666999981	RH4_00082	hypothetical protein	4_00082	1
876	0	0.75	12.28	5847999826	2339000069	RH4_00369	hypothetical protein	4_00369	1
876	0	0.72	6374999881	3187000006	3187000006	RH1_00722	Bifunctional ligase/repressor BirA	1_00722	1
877	0.75	0.75	4411999881	4411999881	4411999881	RH1_00727	NADH-quinone oxidoreductase subunit J	1_00727	1
878	0.73	0.73	415199995	415199995	415199995	RH1_01958	L-arabinolactonase	1_01958	1
879	0.73	0.73	1507000029	1507000029	1507000029	RH1_01729	MarR family protein	1_01729	1
880	0.72	0.72	1265999973	3759000078	0.877199974	RH3_00150	Moderate conductance mechanosensitive channel YbiO precursor	3_00150	1
881	0.72	0.72	2063000053	1827999949	1827999949	RH1_00688	hypothetical protein	1_00688	1
881	0	0.69	5905999988	2755999938	2755999938	RH4_00406	REVERSED hypothetical protein	4_00406	1
882	0.71	0.71	1720000058	1389999967	0.78189997	RH1_02055	Chromosome partition protein Smc	1_02055	1
883	0.7	0.7	4961999878	2799000032	1527000032	RH3_00067	Putative aldehyde dehydrogenase AldA	3_00067	1
884	0.69	0.69	1523000002	4177000001	4177000001	RH1_01588	2-octaprenylphenol hydroxylase	1_01588	1
885	0.69	0.69	6452000141	2508999966	2508999966	RH1_01992	REVERSED Diaminopimelate epimerase	1_01992	1
886	0.68	0.68	1307999939	6154000014	2692000009	RH1_02749	Inositol-1-monophosphatase	1_02749	1
887	0.68	0.68	594599992	3423000127	1802000031	RH1_03418	preprotein translocase subunit SecD	1_03418	1
888	0.65	0.65	137500003	1300999988	1300999988	RH3_00156	hypothetical protein	3_00156	1
889	0.65	0.65	1606999934	1163000017	2769999951	RH1_00572	Minor endoglucanase Y precursor	1_00572	1
890	0.65	0.65	1398999989	7772000134	7772000134	RH1_03364	hypothetical protein	1_03364	1
891	0.64	0.64	1685000062	262400005	1381000038	RH5_00113	Tyrosine-protein kinase etk	5_00113	1
892	0.64	0.64	7862000167	2456999943	2456999943	RH1_02232	REVERSED Putative acid--amine ligase YgiC	1_02232	1
893	0.63	0.63	5115000159	2813000046	2813000046	RH1_00756	Acetylornithine deacetylase	1_00756	1
894	0.62	0.62	2030999959	1509999931	6.25	RH1_01076	Putative NAD(P)H nitroreductase YdjA	1_01076	1
895	0.6	0.6	5999999866	1999999955	0.941199996	RH1_00835	REVERSED Aminopeptidase N	1_00835	1
896	0.6	0.6	131400004	6569000334	6569000334	RH1_01303	Transcriptional regulator YqjI	1_01303	1
897	0.58	0.58	1343999952	4839000106	4839000106	RH2_00071	REVERSED 4-nitrophenol 4-monooxygenase/4-nitrocatechol 2-monooxygenase, reductase component	2_00071	1
898	0.57	0.57	6261000037	2957000025	1217	RH1_02117	Sensor histidine kinase YycG	1_02117	1
899	0.57	0.57	9068000317	1511000004	1511000004	RH1_00612	2-amino-3-ketobutyrate coenzyme A ligase	1_00612	1
900	0.56	0.56	2002999932	2455000021	142099997	RH1_02657	hypothetical protein	1_02657	1
902	0.55	0.55	9808000177	5970000103	1706000045	RH1_01489	REVERSED Glycerol-3-phosphate acyltransferase	1_01489	1
903	0.53	0.53	121100001	9020999819	3866000101	RH1_00028	Macrolide export protein MacA	1_00028	1
904	0.53	0.53	1216000021	2364999987	2364999987	RH2_00369	REVERSED HTH-type transcriptional regulator GltR	2_00369	1
905	0.51	0.51	1076000035	2848000079	2848000079	RH1_02854	Periplasmic zinc-binding protein TroA precursor	1_02854	1
906	0.51	0.51	903000012	2340999991	2340999991	RH1_01751	Branched-chain-amino-acid aminotransferase	1_01751	1
908	0.49	0.49	1582999974	3088999912	3088999912	RH1_01891	REVERSED Trehalose-6-phosphate phosphatase	1_01891	1
909	0.49	0.49	1080000028	3085999936	3085999936	RH1_00677	ATPase RavA	1_00677	1
910	0.49	0.49	1032000035	5161000043	5161000043	RH1_02506	REVERSED Deoxyuridine 5'-triphosphate nucleotidohydrolase	1_02506	1
911	0.47	0.85	7513000071	5181000009	2332000062	RH1_02682	Signal recognition particle receptor FtsY	1_02682	1
912	0.47	0.47	1103999987	4075000063	1527999993	RH1_02303	lipoprotein NlpI	1_02303	1
913	0.47	0.47	9963999689	2847000025	2847000025	RH1_00686	REVERSED dTDP-6-deoxy-L-talose 4-dehydrogenase (NAD(P)(+))	1_00686	1
914	0.47	0.47	3652999923	3652999923	3652999923	RH1_00080	Alpha/beta hydrolase family protein	1_00080	1
915	0.46	0.51	3758000135	1074000001	604000017	RH4_00183	MarR family protein	4_00183	1
917	0.45	0.45	2255000025	8823999763	8823999763	RH4_00420	REVERSED Helix-turn-helix	4_00420	1
918	0.44	0.44	2372000068	5116000026	5116000026	RH1_00435	Guanylate kinase	1_00435	1
919	0.44	0.44	2040999942	2040999942	2040999942	RH3_00113	REVERSED Peptidase family S58	3_00113	1
920	0.43	0.43	7126999646	1782000065	1782000065	RH2_00125	Virulence sensor histidine kinase PhoQ	2_00125	1
921	0.43	0.43	1224000007	2089999989	2089999989	RH4_00218	REVERSED EcoKI restriction-modification system protein HsdS	4_00218	1
922	0.43	0.43	1691000015	6617999822	6617999822	RH1_03181	REVERSED Very short patch repair protein	1_03181	1
923	0.42	0.42	1106999964	4197999835	4197999835	RH2_00412	putative enoyl-CoA hydratase echA8	2_00412	1
924	0.42	0.42	1092000008	4202000052	4202000052	RH4_00216	REVERSED hypothetical protein	4_00216	1
925	0.42	0.42	9559000283	4411999881	4411999881	RH1_01969	Dipeptidyl-peptidase 6	1_01969	1
926	0.42	0.42	62.5	8749999851	8749999851	RH1_00420	BolA-like protein	1_00420	1
927	0.41	0.41	1380999982	178999994	178999994	RH1_03259	Phage portal protein	1_03259	1
927	0	0.4	2546999976	1188000012	1188000012	RH2_00270	REVERSED Glutathione import ATP-binding protein GsiA	2_00270	1
928	0.41	0.41	2071000077	2071000077	2071000077	RH1_03183	Alcohol dehydrogenase	1_03183	1
929	0.4	0.4	6308999658	3155000135	3155000135	RH1_03054	REVERSED Glutathione transport system permease protein GsiC	1_03054	1
931	0.39	0.39	7749000192	0.830299966	0.830299966	RH1_01585	REVERSED DNA translocase FtsK	1_01585	1
932	0.39	0.39	1435000002	3043000028	3043000028	RH4_00294	REVERSED Lipoprotein-releasing system ATP-binding protein LolD	4_00294	1
933	0.38	0.38	1718000025	256099999	1813999936	RH1_01567	DNA polymerase I	1_01567	1
934	0.38	0.38	2020999938	4042999819	2552999929	RH1_01456	Uric acid degradation bifunctional protein	1_01456	1
935	0.38	0.38	3023000062	9301999956	9301999956	RH5_00116	hypothetical protein	5_00116	1
939	0.37	0.37	3165000081	1645999998	1645999998	RH1_01664	Exodeoxyribonuclease 7 small subunit	1_01664	1
940	0.37	0.37	8823999763	8823999763	8823999763	RH1_00728	Carboxymuconolactone decarboxylase family protein	1_00728	1
941	0.36	0.36	1537999958	576899983	576899983	RH1_01435	Small heat shock protein IbpA	1_01435	1
942	0.35	0.35	121100001	5858999863	273400005	RH1_02017	hypothetical protein	1_02017	1
943	0.35	0.35	1243999973	3686999902	3686999902	RH1_02192	putative GTP-binding protein EngB	1_02192	1
945	0.35	0.35	2931999974	2931999974	2931999974	RH3_00267	REVERSED Manganese ABC transporter substrate-binding lipoprotein precursor	3_00267	1
946	0.34	0.34	1319999993	3046000004	3046000004	RH1_00205	Mannonate dehydratase	1_00205	1
947	0.33	0.33	1345999986	5000000075	5000000075	RH2_00388	Bacilysin biosynthesis oxidoreductase YwfH	2_00388	1
948	0.33	0.33	1159999967	3866999969	3866999969	RH1_02251	ECF RNA polymerase sigma factor RpoE	1_02251	1
950	0.32	0.32	2924000025	4024999961	2542000078	RH5_00084	Transposase DDE domain protein	5_00084	1
950	0	0.32	2924000025	4024999961	2542000078	RH1_01292	Transposase DDE domain protein	1_01292	1
950	0	0.29	1019999981	6122000143	6122000143	RH4_00193	hypothetical protein	4_00193	1
950	0	0.29	1019999981	6122000143	6122000143	RH4_00188	hypothetical protein	4_00188	1
952	0.32	0.32	2335000038	4191999882	4191999882	RH1_00729	REVERSED NADH-quinone oxidoreductase subunit I	1_00729	1
953	0.32	0.32	2296999991	765800029	3604000062	RH1_00136	REVERSED hypothetical protein	1_00136	1
955	0.31	0.31	1594000012	1094000041	1094000041	RH1_02356	REVERSED Oligopeptide-binding protein AppA precursor	1_02356	1
956	0.31	0.31	3703999892	1558999997	1558999997	RH1_01655	REVERSED Sulfate transport system permease protein CysW	1_01655	1
958	0.3	0.3	5262999982	1601999998	1601999998	RH6_00017	hypothetical protein	6_00017	1
959	0.3	0.3	5161000043	301099997	301099997	RH1_00993	REVERSED Helix-turn-helix domain protein	1_00993	1
962	0.29	0.29	472600013	2239000052	2239000052	RH1_03214	hypothetical protein	1_03214	1
978	0.25	0.25	8039999753	3517999873	2009999938	RH1_02882	Peptidoglycan synthase FtsI	1_02882	1
995	0.22	0.22	9982000291	1733000018	0.239100005	RH1_00315	ATP-dependent DNA helicase RecQ	1_00315	1
999	0.21	0.21	6887999922	0.958999991	0.348700001	RH1_01275	DNA polymerase III subunit alpha	1_01275	1
1010	0.2	0.2	1676000059	4323999956	4323999956	RH1_02954	REVERSED PHB/PHA accumulation regulator DNA-binding domain protein	1_02954	1
1020	0.18	0.18	708199963	1204000041	0.566599984	RH1_02142	REVERSED DNA-directed RNA polymerase subunit beta'	1_02142	1
1023	0.18	0.18	8496999741	3595000133	1307000034	RH3_00304	Guanidinobutyrase	3_00304	1
1037	0.16	0.16	1033999994	125500001	0.239100005	RH1_00315	REVERSED ATP-dependent DNA helicase RecQ	1_00315	1
1049	0.15	0.15	6494999677	0.711699994	0.711699994	RH4_00222	Spore cortex-lytic enzyme precursor	4_00222	1
1049	0	0.15	5328999832	0.710499985	0.710499985	RH4_00445	Spore cortex-lytic enzyme precursor	4_00445	1
1067	0.14	0.14	4814999923	4814999923	1480999961	RH2_00260	Arsenate-mycothiol transferase ArsC1	2_00260	1
1069	0.13	0.32	8981999755	4789999872	4789999872	RH1_02068	hypothetical protein	1_02068	1
1069	0	0.31	8116000146	2318999916	2318999916	RH1_00611	REVERSED L-threonine 3-dehydrogenase	1_00611	1
1085	0.12	0.12	1326999962	4667999968	294799991	RH1_02232	Putative acid--amine ligase YgiC	1_02232	1
1087	0.12	0.12	7603999972	3226000071	1613000035	RH2_00117	REVERSED Diguanylate cyclase DosC	2_00117	1
1107	0.11	0.11	8563999832	6353999674	1104999986	RH1_03134	sn-glycerol-3-phosphate import ATP-binding protein UgpC	1_03134	1
1108	0.11	0.11	1535000056	1301999986	3720999882	RH3_00022	REVERSED HTH-type transcriptional regulator LutR	3_00022	1
1110	0.11	0.11	5510000139	5510000139	1102000009	RH4_00204	Integrase core domain protein	4_00204	1
1118	0.1	0.11	5527000129	2418000065	2418000065	RH3_00370	REVERSED Putative 2-aminoethylphosphonate transport system permease protein PhnU	3_00370	1
1123	0.1	0.1	1554999948	2239000052	1243999973	RH1_02295	REVERSED Phenylalanine--tRNA ligase beta subunit	1_02295	1
1130	0.1	0.1	1418000013	1923000067	1923000067	RH1_03283	Tyrosine--tRNA ligase	1_03283	1
1133	0.1	0.1	4035000131	2016999945	2016999945	RH6_00014	REVERSED Replication initiator protein A	6_00014	1
1159	0.08	0.08	1152999997	1745999977	0.931300037	RH2_00531	hypothetical protein	2_00531	1
1193	0.07	0.07	6780000031	2881000005	0.677999994	RH1_01720	Translocation and assembly module TamA precursor	1_01720	1
1200	0.07	0.07	3658999875	1981999911	0.609799987	RH1_00487	Cytochrome c-type biogenesis protein CcmF	1_00487	1
1229	0.06	0.06	3248000145	219500009	0.965800043	RH1_01016	REVERSED Bifunctional protein PutA	1_01016	1
1239	0.05	0.06	829000026	6735999882	2072999999	RH2_00123	REVERSED hypothetical protein	2_00123	1
1244	0.05	0.06	5660000071	5660000071	5660000071	RH1_01933	flagellar basal body-associated protein FliL	1_01933	1
1247	0.05	0.05	6966999918	0.934599992	0.339800003	RH1_01346	Error-prone DNA polymerase	1_01346	1
1249	0.05	0.05	1878000051	2030000091	2030000091	RH1_01379	REVERSED putative peptidase	1_01379	1
1251	0.05	0.05	5843999982	1762999967	0.371100008	RH1_01218	Aerobic cobaltochelatase subunit CobN	1_01218	1
1255	0.05	0.05	9742999822	1860000007	0.354299997	RH1_00416	REVERSED indolepyruvate ferredoxin oxidoreductase	1_00416	1
1265	0.05	0.05	1516000032	3178000078	0.977999996	RH1_03369	hypothetical protein	1_03369	1
1267	0.05	0.05	9658999741	3409000114	1135999989	RH1_01203	Biopolymer transport protein ExbB	1_01203	1
1270	0.05	0.05	9667000175	3666999936	1333000045	RH1_02322	REVERSED cell division ABC transporter subunit FtsX	1_02322	1
